# Supplementary material for: GhCNGC13 and 32 Act as Critical Links between Growth and Immunity in Cotton
Source: Int J Mol Sci. 2023 Dec 19;25(1):1. doi: 10.3390/ijms25010001 (PMC10778622; doi:10.3390/ijms25010001)
Supplement: Supplementary file 1 [file ijms-25-00001-s001.zip]

Archive with 4 entries (4 files):
- Supplementary Table S1 List of primers used in this study.xlsx
- Supplementary Table S2 List of differentially expressed genes.xlsx
- Supplementary Table S3 GO enrichment analysis.xlsx
- Supplementary Table S4 KEGG enrichment analysis.xlsx
