# Supplementary material for: GhCNGC13 and 32 Act as Critical Links between Growth and Immunity in Cotton
Source: Int J Mol Sci. 2023 Dec 19;25(1):1. doi: 10.3390/ijms25010001 (PMC10778622; doi:10.3390/ijms25010001)
Supplement: Supplementary file 1 [file ijms-25-00001-s001.zip › Supplementary Table S1 List of primers used in this study.xlsx]

## Sheet: Sheet1
Supplementary Table S1. List of primers used in this study
Gene name	Gene ID	Forward sequence	Reverse sequence
GhCNGC13&32	Gh_A09G0111 & Gh_D09G0107	5'-GGTTACCGAATTCTCTAGA GAGAAGGTGATCCAGTACAACGA	5'-CCCATGGAGGCCTTCTAGA GATGATCATGTGGCCTTATTGACAT
GhUBQ7	Gh_A11G0969	5'-CGAGTCTTCGGACACCATTGA	5'-GGACAGCGAGCTTGACCTTC
GhCNGC13	Gh_A09G0111	5'-AGTACGCACAAGACCATTCATCAAA	5'-ATCGACCGAGACGAATAAAGAATAG
GhCNGC32	Gh_D09G0107	5'-GCTGTGCTAAACACGAGTATATGT	5'-CTACGATGACCTCAAGTCTAAGAA
GhLOX2	Gh_D05G0683	5'-TTTTACTCCTACTGTGCTTCCCTTCA	5'-CCATGCCAACTCCGATTTTTCTC
GhPDF1.2	Gh_D01G2290	5'-GCGGATGGTGATAAGATATGCGAG	5'-CCATTAGGAAAACCCTCTGTCTTGC
GhPR1	Gh_D09G0971	5'-AAGAATGTGGGTTAGTGAGAGGGT	5'-ACCACTTGAGTATAATGCCCGC
GhPR3	Gh_D01G1683	5'-GATGACTCCACAATCACCGAAGC	5'-GCGGTCTTCTACCTGGGCATT
GhPR5	Gh_D05G2479	5'-ATTTGACAACTCTGGCTCTGGGA	5'-GTAAAAGTCCTTATCCCCCGAGC
GhPR10	Gh_D10G1758	5'-GCTATGAGAACAAGTTTGAGGCAG	5'-ACAGGCTTGTAAACTCCCTCACTCC
Vd ITS		5'-CGGTGTTGGGGATCTACGTC	5'-CGGGCTTGTAGGGGGTTTAG
	Gh_D10G0987	5'-GCAGGGAGTGCTGGTCTAGT	5'-GCTTGAATAACTTTTCCTGTTGCGT
	Gh_A09G2272	5'-TGCACGTCGTGGAAGGCAG	5'-CATAACTCCCCGTGGTATTTGTC
	Gh_A12G2265	5'-GAATCCTACCCACACCGGAAC	5'-CGTAGTATAATGTATCTAAAGCGAATG
	Gh_A05G2036	5'-GAGCAGATGACAAGTGATTAAGGA	5'-GATATGAGCTATCAAGATGACTTGT
	Gh_D09G0839	5'-GTTGTGAAACATTTCCGACGAT	5'-TATAGGGTCTCTAGATACTCCAGT
	Gh_D10G2020	5'-ATGGGTCGTAATGGACAATTAACG	5'-ACTTGCTATCCACTCGTGTTTTG
	Gh_A05G2246	5'-CGTCGAAGTTCGCGTTCAGGT	5'-GAGCCTTGGGCATGGTAAGTC
	Gh_D02G0484	5'-CAATGTCTACTTGTTCACAGGACT	5'-TTGTCGACGGCATAAGAAGCATC
	Gh_A07G1805	5'-TATCAGCCCGTGAAGCGGC	5'-CTG TAA TGT GTG CAT TTG CAA AC
	Gh_D05G3846	5'-GTTTTAGGGAACCTTGCTGTCAG	5'-GTTTACAAGGTGACCAATCCACA
	Gh_A09G1400	5'-TTCTTCCGGGTTCCTGACAAAC	5'-AACCCGCAAGCTGGGCACTAT
	Gh_A12G0916	5'-GGTTGGTTCACGAGGTCATCG	5'-ATGGACATGCGAAGCCTTGAG
	Gh_D11G1548	5'-AGCTTGTGTAGTGCGCTTACTG	5'-GGAGTTGGGACCCAGGAAC
	Gh_A04G0240	5'-TGTAGATGACTTTGTGAGTTGCAGT	5'-GGTTGACGGTGAAAACTAGCTA
	Gh_D03G1253	5'-CGAGTACCGATATTTGACTGTGCT	5'-CATATCACAGCGTTCTGTTGTTTGA
	Gh_A07G1415	5'-GCTGGTTGATGCGCAAGGTTGT	5'-CTACAAGCGCTGGATGCAAATGA
	Gh_D06G1991	5'-GTTGAAACCATAGTTATCTGAACCG	5'-CTAGTTCGTACTGAGCTTTGGAC
	Gh_D10G2490	5'-CGGAATAAGCTGCCCCAGAC	5'-GGTGGTGTAAGAATACCGAGAGT
1Gene ID: G. hirsutum 'TM-1' reference genome (https://www.cottongen.org/species/Gossypium_hirsutum/nbi-AD1_genome_v1.1);
2The underlined nucleotides were added for cloning purpose.
