# Supplementary material for: GhCNGC13 and 32 Act as Critical Links between Growth and Immunity in Cotton
Source: Int J Mol Sci. 2023 Dec 19;25(1):1. doi: 10.3390/ijms25010001 (PMC10778622; doi:10.3390/ijms25010001)
Supplement: Supplementary file 1 [file ijms-25-00001-s001.zip › Supplementary Table S2 List of differentially expressed genes.xlsx]

## Sheet: upregulated DEGs
GeneID	Length	SCK_1	SCK_2	SCK_3	ST_1	ST_2	ST_3	logFC	Pvalue	FDR	genename	NR_def	Swiss-Prot_Annotation
novel.5564	454	0	0	0	0	0.34	798.98	25.0801	1.36729e-10	6.33896e-09	-	-	-
Gh_A11G2007	1087	0	0	0	0	7.74	0	20.9656	8.16456e-08	2.37911e-06	MYB44	PREDICTED: transcription factor MYB44 [Gossypium arboreum];PREDICTED: transcription factor MYB44 [Gossypium raimondii] &gt;KJB43824.1 hypothetical protein B456_007G218100 [Gossypium raimondii]	Transcription factor MYB44 OS=Arabidopsis thaliana GN=MYB44 PE=2 SV=1
novel.35259	1302	0	0	0	0	0	6.14	20.9204	8.7087e-08	2.51766e-06	-	PREDICTED: LRR receptor-like serine/threonine-protein kinase ERECTA [Gossypium hirsutum]	-
novel.51941	412	0	0	0	0	42.79	0	20.6309	1.31279e-07	3.6541e-06	-	hypothetical protein (mitochondrion) [Vicia faba]	-
Gh_Sca043627G01	855	0	0	0	0	10.92	0	19.9767	3.21371e-07	8.27039e-06	HT1	PREDICTED: serine/threonine-protein kinase HT1-like [Gossypium raimondii] &gt;XP_017640013.1 PREDICTED: serine/threonine-protein kinase HT1-like [Gossypium arboreum] &gt;KHG15733.1 Serine/threonine-protein kinase HT1 [Gossypium arboreum] &gt;KJB06547.1 hypothetical protein B456_001G001200 [Gossypium raimondii] &gt;KJB06548.1 hypothetical protein B456_001G001200 [Gossypium raimondii];XP_012475866.…	Serine/threonine-protein kinase HT1 OS=Arabidopsis thaliana GN=HT1 PE=1 SV=1
Gh_D06G2394	1029	0	0	0	66.1	20.36	56.49	11.6453	1.95489e-17	2.13045e-15	AMC9	PREDICTED: metacaspase-9-like [Gossypium hirsutum]	Metacaspase-9 OS=Arabidopsis thaliana GN=AMC9 PE=1 SV=1
novel.64244	475	0	0.68	0	0	953.9	0	10.6818	0.00588302	0.0449089	-	hypothetical protein CFOL_v3_20082, partial [Cephalotus follicularis]	-
Gh_A10G0060	1593	0	0	0	5.88	8.04	13.58	10.1145	1.26106e-16	1.27927e-14	FOX5	PREDICTED: flavin-dependent oxidoreductase FOX5-like [Gossypium hirsutum]	Berberine bridge enzyme-like 7 OS=Arabidopsis thaliana GN=FOX5 PE=3 SV=1
novel.58916	981	0.14	0	0	16.71	13.08	59.11	9.90929	4.36893e-11	2.20685e-09	-	conserved hypothetical protein [Ricinus communis]	-
Gh_A10G1950	993	0	0	0	4	6.62	32.07	9.84519	9.28611e-08	2.66672e-06	-	PREDICTED: uncharacterized protein LOC107942253 [Gossypium hirsutum]	-
Gh_D06G1894	1032	0.4	0	0.19	293.69	65.97	142.98	9.76087	1.51336e-19	2.05168e-17	AMC9	PREDICTED: metacaspase-9-like [Gossypium hirsutum]	Metacaspase-9 OS=Arabidopsis thaliana GN=AMC9 PE=1 SV=1
Gh_D06G1196	689	0	0	0	17.59	16.4	27.7	9.61616	2.3504e-15	2.08702e-13	WRKY50	hypothetical protein B456_010G131300 [Gossypium raimondii];probable WRKY transcription factor 33 [Gossypium hirsutum] &gt;AIE43861.1 WRKY transcription factor 113 [Gossypium hirsutum]	Probable WRKY transcription factor 50 OS=Arabidopsis thaliana GN=WRKY50 PE=2 SV=1;Probable WRKY transcription factor 51 OS=Arabidopsis thaliana GN=WRKY51 PE=1 SV=1
Gh_A06G1796	1704	0	0	0	5.04	2.79	8.52	9.47605	2.29889e-14	1.83871e-12	-	PREDICTED: polyphenol oxidase, chloroplastic-like [Gossypium arboreum]	Polyphenol oxidase, chloroplastic OS=Malus domestica PE=2 SV=1
novel.197	1441	0	0	0	5.43	5.37	7.42	9.33894	1.54349e-14	1.25784e-12	SD113	PREDICTED: G-type lectin S-receptor-like serine/threonine-protein kinase At1g11330 [Gossypium hirsutum]	G-type lectin S-receptor-like serine/threonine-protein kinase SD1-13 OS=Arabidopsis thaliana GN=SD113 PE=1 SV=2
Gh_D13G1635	660	0.32	0.16	0.39	144.43	135.98	242.39	9.32475	3.2176e-42	2.56513e-39	PARA	XP_012463393.1	Probable glutathione S-transferase parA OS=Nicotiana tabacum GN=PARA PE=2 SV=1
Gh_D10G0066	1614	0	0	0.05	4.66	13.63	10.77	9.26837	5.35901e-14	4.07307e-12	FOX5	PREDICTED: flavin-dependent oxidoreductase FOX5-like [Gossypium hirsutum]	Berberine bridge enzyme-like 7 OS=Arabidopsis thaliana GN=FOX5 PE=3 SV=1
Gh_D10G2519	779	0	0	0	6.69	9.09	18.18	8.97613	7.94852e-13	5.17282e-11	-	PREDICTED: uncharacterized protein LOC107939516 [Gossypium hirsutum]	-
Gh_D08G0196	1233	0	0	0	4.37	6.57	5.97	8.9455	3.05341e-13	2.12274e-11	At2g31100	KJB21929.1 hypothetical protein B456_004G022400 [Gossypium raimondii];PREDICTED: phospholipase A1-II 1-like [Gossypium raimondii] &gt	Phospholipase A1-IIbeta OS=Arabidopsis thaliana GN=At2g31100 PE=1 SV=2
novel.62113	1689	0	0.04	0	5.25	5.8	11.13	8.94281	2.65432e-13	1.86117e-11	At4g20820	KJB28044.1 hypothetical protein B456_005G023800 [Gossypium raimondii];PREDICTED: cannabidiolic acid synthase-like 2 [Gossypium raimondii] &gt	Berberine bridge enzyme-like 18 OS=Arabidopsis thaliana GN=At4g20820 PE=3 SV=1
novel.64549	444	0	0.4	0.46	238.44	77.49	105.91	8.93585	6.62969e-17	6.90693e-15	AMC9	hypothetical protein B456_010G2138002, partial [Gossypium raimondii]	Metacaspase-9 OS=Arabidopsis thaliana GN=AMC9 PE=1 SV=1
novel.58116	1624	0	0	0	3.06	2.29	6.03	8.8717	1.33105e-12	8.39419e-11	-	-	-
Gh_A06G1869	1055	0	0	0	3.76	5.8	7.94	8.69536	2.78843e-12	1.6791e-10	At5g64460	PREDICTED: phosphoglycerate mutase-like protein 1 [Gossypium arboreum]	Phosphoglycerate mutase-like protein 1 OS=Arabidopsis thaliana GN=At5g64460 PE=2 SV=1
Gh_A07G0450	1335	0.17	0.17	0	31.79	53.12	37.8	8.52823	1.66288e-41	1.23194e-38	CYP87A3	PREDICTED: cytochrome P450 87A3-like [Gossypium arboreum]	Cytochrome P450 87A3 OS=Oryza sativa subsp. japonica GN=CYP87A3 PE=2 SV=3
novel.19988	832	0.11	0.11	0	9.95	12.22	57.02	8.52593	2.36834e-09	9.06122e-08	-	hypothetical protein B456_007G297900 [Gossypium raimondii]	-
Gh_D03G1607	2350	0	0	0	0.64	4.04	0.79	8.47175	2.83723e-06	6.03522e-05	SEOB	PREDICTED: uncharacterized protein LOC105789313 isoform X1 [Gossypium raimondii];XP_012472098.1	Protein SIEVE ELEMENT OCCLUSION B OS=Arabidopsis thaliana GN=SEOB PE=1 SV=1
Gh_D05G3814	1648	0	0	0	3.15	1.36	3.81	8.44566	2.2627e-11	1.20257e-09	ALD1	hypothetical protein B456_009G241000 [Gossypium raimondii];PREDICTED: aminotransferase ALD1-like [Gossypium raimondii]	Aminotransferase ALD1 OS=Arabidopsis thaliana GN=ALD1 PE=1 SV=2
Gh_A04G1276	468	1.04	0.35	0	138.62	132.31	217.83	8.43789	2.24123e-28	6.17973e-26	CML45	PREDICTED: probable calcium-binding protein CML45 [Gossypium hirsutum]	Probable calcium-binding protein CML45 OS=Arabidopsis thaliana GN=CML45 PE=1 SV=1
Gh_D08G0281	520	0	0	0	8.25	24.03	11.11	8.20977	1.84208e-10	8.37603e-09	GSTU13	XP_012473190.1;PREDICTED: glutathione S-transferase U16-like [Gossypium arboreum]	Glutathione S-transferase U13 OS=Arabidopsis thaliana GN=GSTU13 PE=2 SV=1;Glutathione S-transferase U16 OS=Arabidopsis thaliana GN=GSTU16 PE=2 SV=1
Gh_A03G0049	2417	0	0	0	0.69	2.87	0.81	8.17107	5.73051e-10	2.39487e-08	SEOB	PREDICTED: protein SIEVE ELEMENT OCCLUSION B-like isoform X2 [Gossypium hirsutum]	Protein SIEVE ELEMENT OCCLUSION B OS=Arabidopsis thaliana GN=SEOB PE=1 SV=1
Gh_D04G0497	2086	0	0.11	0	8.39	7.33	11.39	8.13021	8.12416e-21	1.22353e-18	DOX1	PREDICTED: alpha-dioxygenase 1-like [Gossypium hirsutum]	Alpha-dioxygenase 1 OS=Arabidopsis thaliana GN=DOX1 PE=1 SV=1
novel.60966	771	0.25	0.37	0.15	27.14	34.96	135.56	8.08406	3.4525e-15	3.01453e-13	-	conserved hypothetical protein [Ricinus communis]	-
Gh_A06G0109	888	0	0.1	0	2.11	2.72	23.48	8.05144	1.27302e-05	0.000232608	-	PREDICTED: uncharacterized protein LOC107943014 [Gossypium hirsutum]	-
novel.5798	924	0	0	0	0.58	1.57	11.15	8.01174	0.000264989	0.00333083	-	-	-
novel.63551	599	0	0	0	9.23	5.19	12.49	7.93438	5.14659e-10	2.16564e-08	SNC1	PREDICTED: disease resistance protein RML1A-like [Gossypium arboreum]	Protein SUPPRESSOR OF npr1-1, CONSTITUTIVE 1 OS=Arabidopsis thaliana GN=SNC1 PE=1 SV=5
Gh_A05G3137	1288	0	0	0.05	5.01	4.67	5.28	7.87316	1.15175e-10	5.42544e-09	DOX1	PREDICTED: alpha-dioxygenase 1-like [Gossypium arboreum];PREDICTED: alpha-dioxygenase 1-like [Gossypium hirsutum]	Alpha-dioxygenase 1 OS=Arabidopsis thaliana GN=DOX1 PE=1 SV=1
Gh_D07G0502	2883	0	0.27	0	8.31	13.78	11.32	7.83979	3.32988e-09	1.24988e-07	ABCG36	PREDICTED: pleiotropic drug resistance protein 1-like [Gossypium raimondii];PREDICTED: pleiotropic drug resistance protein 1-like isoform X1 [Gossypium arboreum];PREDICTED: pleiotropic drug resistance protein 1-like isoform X1 [Gossypium raimondii] &gt;KJB07988.1 hypothetical protein B456_001G057200 [Gossypium raimondii]	ABC transporter G family member 36 OS=Oryza sativa subsp. japonica GN=ABCG36 PE=2 SV=1;Pleiotropic drug resistance protein 1 OS=Nicotiana tabacum GN=PDR1 PE=2 SV=1
novel.26702	1144	0	0	0	1.94	1.89	4.7	7.80375	1.75386e-09	6.85868e-08	WAKL2	PREDICTED: wall-associated receptor kinase 5-like [Gossypium hirsutum]	Wall-associated receptor kinase-like 2 OS=Arabidopsis thaliana GN=WAKL2 PE=2 SV=1
Gh_A12G0520	1503	0	0.1	0	6.11	4.92	10.07	7.78251	4.36803e-13	2.96913e-11	CYP81D1	PREDICTED: cytochrome P450 81D1-like [Gossypium hirsutum]	Cytochrome P450 81D1 OS=Arabidopsis thaliana GN=CYP81D1 PE=2 SV=1
Gh_D06G0085	888	0	0.1	0	2.99	2.46	17.84	7.76692	4.53199e-06	9.21536e-05	-	PREDICTED: uncharacterized protein LOC107935606 [Gossypium hirsutum]	-
Gh_D11G2728	429	0	0	0	6.94	8.45	39.13	7.7624	1.67357e-08	5.50086e-07	-	hypothetical protein B456_007G297900 [Gossypium raimondii]	-
Gh_Sca012210G01	363	2.13	0.7	0	73.88	41.42	248.33	7.75212	6.12886e-07	1.50039e-05	-	conserved hypothetical protein [Ricinus communis]	-
Gh_A10G1382	1632	0.04	0.04	0.05	6.51	9.75	10.67	7.6946	1.58619e-18	1.92612e-16	At5g44440	PREDICTED: cannabidiolic acid synthase-like [Gossypium hirsutum]	Berberine bridge enzyme-like 28 OS=Arabidopsis thaliana GN=At5g44440 PE=1 SV=1
Gh_D13G0850	1399	0.07	0.07	0	6.01	6.82	8.73	7.6795	4.47095e-13	3.03066e-11	Erlin2	PREDICTED: erlin-2-B-like [Gossypium hirsutum]	Erlin-2 OS=Mus musculus GN=Erlin2 PE=1 SV=1;Erlin-2 OS=Pongo abelii GN=ERLIN2 PE=2 SV=1
Gh_D13G2459	1001	0.53	0.45	1.46	91.01	308.74	208.06	7.63156	1.60899e-35	7.66296e-33	-	XP_016724179.1 PREDICTED: non-specific lipid-transfer protein 1-like [Gossypium hirsutum] &gt;PREDICTED: non-specific lipid-transfer protein 1-like [Gossypium raimondii] &gt;PREDICTED: RING-H2 finger protein ATL73-like [Gossypium hirsutum];KJB83926.1 hypothetical protein B456_013G271900 [Gossypium raimondii]	Non-specific lipid-transfer protein OS=Helianthus annuus PE=3 SV=1
Gh_A10G0817	582	0	0.21	0.24	27.5	23.87	31	7.61775	5.81461e-13	3.87697e-11	-	XP_012456767.1	-
Gh_D12G2717	768	0	0	0	3.94	3.04	6.63	7.60705	4.06283e-09	1.49741e-07	-	PREDICTED: uncharacterized protein LOC107916916 isoform X1 [Gossypium hirsutum]	-
novel.46766	2678	0	0	0.03	0.87	2.18	1.96	7.58785	1.65538e-09	6.50655e-08	PPT1	PREDICTED: 4-hydroxybenzoate polyprenyltransferase, mitochondrial-like [Gossypium hirsutum]	4-hydroxybenzoate polyprenyltransferase, mitochondrial OS=Arabidopsis thaliana GN=PPT1 PE=2 SV=1
novel.62756	500	0.87	0.29	0	68.24	84.69	70.74	7.55989	2.37091e-23	4.25164e-21	-	PREDICTED: uncharacterized protein LOC107928324 [Gossypium hirsutum]	-
novel.63440	610	0	0.19	0	4.04	5.48	28.41	7.53966	7.31322e-06	0.000142201	-	hypothetical protein B456_007G297900 [Gossypium raimondii]	-
Gh_A05G2500	420	6.25	6.76	3.77	1200.46	839.77	1077.28	7.52352	3.99286e-148	1.46426e-143	-	PREDICTED: uncharacterized protein LOC107957435 isoform X1 [Gossypium hirsutum] &gt;XP_016748441.1 PREDICTED: uncharacterized protein LOC107957435 isoform X2 [Gossypium hirsutum]	-
Gh_D09G0156	567	0	0	0	3.68	12.34	5.99	7.50602	1.66848e-08	5.49005e-07	DIR4	PREDICTED: dirigent protein 15-like [Gossypium hirsutum]	Dirigent protein 4 OS=Arabidopsis thaliana GN=DIR4 PE=2 SV=1
Gh_D04G1903	468	0	0.35	0.8	49.34	51.2	85.5	7.45697	4.76988e-17	5.06284e-15	CML45	KJB78267.1 hypothetical protein B456_012G186800 [Gossypium raimondii];PREDICTED: probable calcium-binding protein CML45 [Gossypium raimondii] &gt	Probable calcium-binding protein CML45 OS=Arabidopsis thaliana GN=CML45 PE=1 SV=1
novel.62644	812	0.18	0	0	5.28	5.74	10.64	7.45669	2.70693e-09	1.02709e-07	At1g11300	PREDICTED: G-type lectin S-receptor-like serine/threonine-protein kinase At1g11305 [Gossypium hirsutum]	G-type lectin S-receptor-like serine/threonine-protein kinase At1g11300 OS=Arabidopsis thaliana GN=At1g11300 PE=2 SV=1
Gh_D07G2119	1017	0.4	0.08	0.2	27.98	32.32	52.28	7.43722	7.58749e-39	4.63747e-36	ELC	PREDICTED: protein ELC-like [Gossypium hirsutum]	Protein ELC OS=Arabidopsis thaliana GN=ELC PE=1 SV=1
Gh_A13G0726	1340	0.06	0	0.07	5.63	4.52	8.4	7.36642	6.3266e-12	3.62514e-10	ERLIN2	KJB80361.1 hypothetical protein B456_013G093700 [Gossypium raimondii];PREDICTED: erlin-2-B-like [Gossypium hirsutum];PREDICTED: erlin-2-B [Gossypium raimondii] &gt	Erlin-2 OS=Pongo abelii GN=ERLIN2 PE=2 SV=1;Erlin-2 OS=Mus musculus GN=Erlin2 PE=1 SV=1
Gh_D06G1092	579	0	0	0	6.96	5.94	5.92	7.32265	1.38684e-08	4.61509e-07	VQ31	XP_012452900.1	VQ motif-containing protein 31 OS=Arabidopsis thaliana GN=VQ31 PE=1 SV=1
novel.1370	599	0	0	0	3.41	3.63	9.99	7.29403	5.60236e-08	1.68539e-06	-	PREDICTED: metallophosphoesterase 1-like isoform X1 [Gossypium hirsutum]	-
novel.61507	413	0.51	0	0	22	23.07	42.38	7.29101	8.0125e-09	2.80243e-07	-	Defensin-like protein [Gossypium arboreum]	-
Gh_A03G1229	1179	0	0	0	2.27	1.17	2.19	7.25911	2.9282e-08	9.24917e-07	ALDH2B4	PREDICTED: aldehyde dehydrogenase family 2 member B7, mitochondrial-like [Gossypium hirsutum]	Aldehyde dehydrogenase family 2 member B4, mitochondrial OS=Arabidopsis thaliana GN=ALDH2B4 PE=2 SV=1
Gh_D05G2081	717	0.28	0	0	9.82	8.42	23.97	7.23324	6.95245e-11	3.40856e-09	At5g64460	hypothetical protein B456_009G226600 [Gossypium raimondii]	Phosphoglycerate mutase-like protein 1 OS=Arabidopsis thaliana GN=At5g64460 PE=2 SV=1
novel.29084	998	0	0	0	1.55	2.14	3.22	7.22924	3.93151e-08	1.21617e-06	-	-	-
Gh_D10G1810	1467	0	0	0.06	3.04	2.1	2.94	7.2217	6.79042e-09	2.40481e-07	UGT73C6	PREDICTED: UDP-glycosyltransferase 73C6-like [Gossypium hirsutum]	UDP-glycosyltransferase 73C6 OS=Arabidopsis thaliana GN=UGT73C6 PE=2 SV=1
Gh_A06G0143	1349	0.25	0.06	0	12.4	12.8	23.5	7.21921	2.83269e-28	7.75226e-26	PLP2	PREDICTED: patatin-like protein 2 isoform X1 [Gossypium hirsutum];PREDICTED: patatin-like protein 2 isoform X3 [Gossypium hirsutum]	Patatin-like protein 2 OS=Arabidopsis thaliana GN=PLP2 PE=1 SV=1
Gh_D13G1990	2310	0.03	0	0	1.15	1.48	1.87	7.18346	9.43745e-09	3.26963e-07	At1g67520	PREDICTED: G-type lectin S-receptor-like serine/threonine-protein kinase CES101 [Gossypium hirsutum]	G-type lectin S-receptor-like serine/threonine-protein kinase At1g67520 OS=Arabidopsis thaliana GN=At1g67520 PE=2 SV=3
Gh_D02G0765	1554	0	0	0	0.89	1.17	1.67	7.16411	5.40968e-08	1.63346e-06	WAK2	PREDICTED: wall-associated receptor kinase 5-like [Gossypium hirsutum]	Wall-associated receptor kinase 2 OS=Arabidopsis thaliana GN=WAK2 PE=1 SV=1
Gh_D03G1462	675	8.04	3.1	4.64	333.96	935.61	822.46	7.10849	9.11438e-29	2.58102e-26	tlp	PREDICTED: thaumatin-like protein [Gossypium hirsutum]	Thaumatin-like protein OS=Actinidia deliciosa GN=tlp PE=1 SV=2
novel.60129	1013	0.08	0	0	3.31	2.82	5.93	7.09695	2.12353e-08	6.88848e-07	At5g64460	PREDICTED: phosphoglycerate mutase-like protein 1 [Gossypium hirsutum]	Phosphoglycerate mutase-like protein 1 OS=Arabidopsis thaliana GN=At5g64460 PE=2 SV=1
Gh_A06G0997	1716	0.04	0.04	0	3.39	2.8	4.96	7.09495	4.99118e-11	2.49709e-09	LAC9	PREDICTED: putative laccase-9 [Gossypium hirsutum]	Putative laccase-9 OS=Oryza sativa subsp. japonica GN=LAC9 PE=3 SV=1
Gh_D08G2177	759	0	0	0	2.28	3.37	3.84	7.07935	8.2925e-08	2.41064e-06	GPAT1	PREDICTED: probable glycerol-3-phosphate acyltransferase 3 [Gossypium raimondii] &gt;KJB26295.1 hypothetical protein B456_004G235900 [Gossypium raimondii]	Glycerol-3-phosphate acyltransferase 1 OS=Arabidopsis thaliana GN=GPAT1 PE=1 SV=1
Gh_D05G2711	846	0.11	0.11	0	11.87	6.05	10.49	7.05136	7.60387e-11	3.70072e-09	-	XP_012440609.1	-
Gh_A09G1126	1044	0	0.08	0	0.28	1.32	9.5	7.04255	0.000548968	0.00621446	GNS1	PREDICTED: glucan endo-1,3-beta-glucosidase, acidic-like [Gossypium hirsutum]	Glucan endo-1,3-beta-glucosidase, basic isoform OS=Prunus persica GN=GNS1 PE=3 SV=1
Gh_D05G1476	327	0	1.38	0	34.46	40.52	117.91	7.03797	1.00374e-07	2.86231e-06	HIPP28	PREDICTED: heavy metal-associated isoprenylated plant protein 26-like isoform X1 [Gossypium raimondii] &gt;KJB57422.1 hypothetical protein B456_009G162900 [Gossypium raimondii]	Heavy metal-associated isoprenylated plant protein 28 OS=Arabidopsis thaliana GN=HIPP28 PE=3 SV=1
Gh_D12G1795	1377	0.05	0	0	2.17	2.17	3.38	7.03322	2.2924e-08	7.39701e-07	UGT83A1	PREDICTED: UDP-glycosyltransferase 83A1-like [Gossypium hirsutum]	UDP-glycosyltransferase 83A1 OS=Arabidopsis thaliana GN=UGT83A1 PE=2 SV=1
novel.45429	865	0	0	0	1.92	2.1	3.41	7.02449	1.21203e-07	3.39942e-06	N	PREDICTED: toll/interleukin-1 receptor-like protein [Gossypium hirsutum] &gt;XP_016755204.1 PREDICTED: toll/interleukin-1 receptor-like protein [Gossypium hirsutum]	TMV resistance protein N OS=Nicotiana glutinosa GN=N PE=1 SV=1
Gh_D07G2066	489	0.62	0.62	0.36	41.33	59.8	98.13	7.00751	6.85428e-22	1.10976e-19	-	PREDICTED: uncharacterized protein LOC107925845 [Gossypium hirsutum];PREDICTED: uncharacterized protein LOC107956877 [Gossypium hirsutum]	-
novel.1011	1700	0	0	0	0.61	0.62	1.61	6.9544	3.15699e-07	8.13585e-06	-	Mannonate dehydratase [Gossypium arboreum]	-
Gh_A10G0059	1605	0	0	0	0.35	1.1	1.58	6.94472	5.06623e-07	1.25533e-05	FOX5	PREDICTED: flavin-dependent oxidoreductase FOX5-like [Gossypium hirsutum]	Berberine bridge enzyme-like 7 OS=Arabidopsis thaliana GN=FOX5 PE=3 SV=1
Gh_A05G0484	759	1.26	0.13	0.46	65.59	65.75	90.65	6.94193	6.02643e-27	1.44919e-24	WRKY76	PREDICTED: probable WRKY transcription factor 40 [Gossypium arboreum]	WRKY transcription factor WRKY76 OS=Oryza sativa subsp. indica GN=WRKY76 PE=2 SV=1
novel.51299	433	0	0	0	9.07	7.75	13.35	6.92984	2.13239e-07	5.69134e-06	-	PREDICTED: disease resistance protein RPS4-like [Gossypium hirsutum]	-
Gh_A06G0439	792	0.24	0	0	0.74	0.84	27.39	6.92745	0.00238219	0.0213907	CHIT1B	PREDICTED: basic endochitinase-like [Gossypium hirsutum]	Basic endochitinase OS=Vitis vinifera GN=CHIT1B PE=2 SV=1
Gh_A07G1648	1899	0	0	0	0.63	0.9	0.87	6.91102	2.02826e-07	5.44559e-06	FER	PREDICTED: receptor-like protein kinase FERONIA [Gossypium arboreum]	Receptor-like protein kinase FERONIA OS=Arabidopsis thaliana GN=FER PE=1 SV=1
Gh_A01G0606	1497	0.1	0.1	0.27	6.11	8.28	26.61	6.8841	1.54132e-12	9.64559e-11	UGT73C6	PREDICTED: UDP-glycosyltransferase 73C6-like [Gossypium hirsutum]	UDP-glycosyltransferase 73C6 OS=Arabidopsis thaliana GN=UGT73C6 PE=2 SV=1
Gh_A08G1923	1017	0.08	0	0	3.72	3.67	2.91	6.88092	4.64559e-08	1.41851e-06	At4g10955	PREDICTED: GDSL esterase/lipase At4g10955-like [Gossypium hirsutum]	GDSL esterase/lipase At4g10955 OS=Arabidopsis thaliana GN=At4g10955 PE=2 SV=1
Gh_A08G0204	723	0.27	0.14	0	10.54	24.17	12.64	6.85624	8.75619e-14	6.48701e-12	GSTU16	PREDICTED: glutathione S-transferase U16-like [Gossypium hirsutum]	Glutathione S-transferase U16 OS=Arabidopsis thaliana GN=GSTU16 PE=2 SV=1
Gh_D08G1470	1035	0	0	0	1.66	1.82	1.74	6.84653	2.68275e-07	7.0298e-06	RVE5	XP_016682108.1 PREDICTED: protein REVEILLE 5-like isoform X1 [Gossypium hirsutum];PREDICTED: protein REVEILLE 5-like isoform X1 [Gossypium hirsutum] &gt	Protein REVEILLE 5 OS=Arabidopsis thaliana GN=RVE5 PE=2 SV=1
Gh_A08G2537	1464	0	0	0	0.61	0.62	1.93	6.83811	8.28293e-07	1.97691e-05	At1g05700	PREDICTED: probable LRR receptor-like serine/threonine-protein kinase At1g05700 [Gossypium hirsutum]	Probable LRR receptor-like serine/threonine-protein kinase At1g05700 OS=Arabidopsis thaliana GN=At1g05700 PE=2 SV=1
Gh_A02G1687	1511	0.05	0.05	0.3	5.96	6.68	4.75	6.81606	1.43705e-14	1.17633e-12	NAC035	PREDICTED: NAC domain-containing protein 2-like [Gossypium hirsutum]	NAC domain-containing protein 35 OS=Arabidopsis thaliana GN=NAC035 PE=1 SV=2
Gh_A07G0739	997	0.75	0.75	0.41	61.39	70.02	73.5	6.81144	3.44279e-84	1.48534e-80	JUB1	PREDICTED: transcription factor JUNGBRUNNEN 1 isoform X1 [Gossypium hirsutum];PREDICTED: transcription factor JUNGBRUNNEN 1 isoform X2 [Gossypium hirsutum]	Transcription factor JUNGBRUNNEN 1 OS=Arabidopsis thaliana GN=JUB1 PE=1 SV=1
Gh_D11G2915	2427	0.06	0.12	0	5.5	7.32	4.85	6.77499	9.94604e-26	2.18408e-23	At4g27290	PREDICTED: G-type lectin S-receptor-like serine/threonine-protein kinase At4g27290 [Gossypium raimondii] &gt;KJB45643.1 hypothetical protein B456_007G317800 [Gossypium raimondii]	G-type lectin S-receptor-like serine/threonine-protein kinase At4g27290 OS=Arabidopsis thaliana GN=At4g27290 PE=3 SV=4
Gh_D02G0306	3460	0.09	0.06	0	4.38	5.45	6.04	6.77495	7.56869e-34	3.06695e-31	WAKL8	hypothetical protein B456_005G035300 [Gossypium raimondii]	Wall-associated receptor kinase-like 8 OS=Arabidopsis thaliana GN=WAKL8 PE=2 SV=1
Gh_D04G1754	756	0.51	0	0	14.67	22.42	18.41	6.76607	5.13178e-18	5.90872e-16	-	PREDICTED: uncharacterized protein LOC107898334 [Gossypium hirsutum]	-
Gh_Sca005162G01	2247	0.07	0.03	0.11	3.74	5.17	7.28	6.76429	1.7234e-21	2.73005e-19	WAK2	PREDICTED: wall-associated receptor kinase 5-like [Gossypium raimondii] &gt;KJB29124.1 hypothetical protein B456_005G085800 [Gossypium raimondii]	Wall-associated receptor kinase 2 OS=Arabidopsis thaliana GN=WAK2 PE=1 SV=1
novel.59195	1116	0	0	0	0.69	0.38	3.15	6.7348	4.56272e-06	9.27259e-05	SPAC24B11.05	PREDICTED: uncharacterized protein LOC18597738 [Theobroma cacao] &gt;EOY07493.1 Haloacid dehalogenase-like hydrolase (HAD) superfamily protein [Theobroma cacao]	Uncharacterized protein C24B11.05 OS=Schizosaccharomyces pombe (strain 972 / ATCC 24843) GN=SPAC24B11.05 PE=3 SV=1
Gh_D07G2067	336	0	0	0	19.41	10.67	41.34	6.72849	1.75396e-06	3.90417e-05	-	PREDICTED: uncharacterized protein LOC107925848 [Gossypium hirsutum]	-
Gh_A07G1857	555	0.46	0.46	0.81	31.09	42.66	94.4	6.70486	2.69055e-24	5.20675e-22	-	PREDICTED: uncharacterized protein LOC107956877 [Gossypium hirsutum]	-
novel.39500	1261	0	0.06	0	0.95	0.91	4.91	6.69547	9.85247e-07	2.31832e-05	-	PREDICTED: uncharacterized protein LOC107893028 [Gossypium hirsutum]	-
Gh_A08G1660	411	0	0	0	11.11	3.1	17.05	6.67396	2.92662e-06	6.20735e-05	-	EXC34899.1 Metal transporter Nramp5 [Morus notabilis];retrotransposon protein [Oryza sativa Indica Group];Metal transporter Nramp5 [Morus notabilis] &gt	-
novel.61748	628	0	3.37	0	178.37	126.14	8.21	6.66876	0.00368563	0.0306728	-	PREDICTED: uncharacterized protein LOC108455646 [Gossypium arboreum]	-
novel.44348	1403	0.1	0.05	0	2.95	3.5	9.43	6.65948	2.2402e-12	1.3715e-10	-	hypothetical protein B456_007G177100 [Gossypium raimondii]	-
Gh_D10G1072	447	0	0.4	0	5.04	6.33	31.43	6.6514	1.56303e-06	3.52626e-05	CML19	hypothetical protein B456_011G120700 [Gossypium raimondii]	Putative calcium-binding protein CML19 OS=Oryza sativa subsp. japonica GN=CML19 PE=3 SV=1
Gh_A13G2341	969	0.17	0	0	4.54	5.55	6.72	6.59783	1.41777e-09	5.62384e-08	AOP1	PREDICTED: probable 2-oxoglutarate-dependent dioxygenase AOP1 [Gossypium hirsutum]	Probable 2-oxoglutarate-dependent dioxygenase AOP1 OS=Arabidopsis thaliana GN=AOP1 PE=2 SV=1
novel.60554	860	0.65	0.31	0.14	31.2	33.21	35.51	6.59196	9.09239e-40	5.90152e-37	-	PREDICTED: uncharacterized protein LOC109115040 [Nelumbo nucifera]	Retrovirus-related Pol polyprotein from transposon TNT 1-94 OS=Nicotiana tabacum PE=2 SV=1
Gh_D04G1389	708	0.57	0	0.68	25.64	21.9	67.32	6.58642	3.5695e-11	1.83206e-09	BHLH162	PREDICTED: transcription factor bHLH118-like [Gossypium hirsutum]	Transcription factor bHLH162 OS=Arabidopsis thaliana GN=BHLH162 PE=2 SV=1
Gh_A09G1353	735	0.4	0	0	7.23	8.07	23.23	6.57583	2.6766e-07	7.01619e-06	TL1	XP_016670145.1	Thaumatin-like protein 1 OS=Pyrus pyrifolia GN=TL1 PE=1 SV=1
novel.11145	1054	0	0.08	0	1.97	2.39	3.48	6.56142	3.32664e-07	8.52513e-06	-	PREDICTED: uncharacterized protein LOC108475315 [Gossypium arboreum]	-
Gh_D05G3663	2928	0	0.02	0	0.71	1.12	0.4	6.55454	5.52526e-07	1.36308e-05	RLP30	PREDICTED: receptor-like protein 12 [Gossypium hirsutum]	Receptor like protein 30 OS=Arabidopsis thaliana GN=RLP30 PE=2 SV=1
Gh_A05G0327	1269	0.06	0.06	0	2.94	3.94	4.15	6.53527	2.15927e-09	8.32647e-08	IRT3	PREDICTED: zinc transporter 4, chloroplastic-like [Gossypium hirsutum]	Fe(2+) transport protein 3, chloroplastic OS=Arabidopsis thaliana GN=IRT3 PE=2 SV=3
Gh_D08G0934	673	4.98	2.03	2.42	269.99	276.42	295.28	6.52633	2.47933e-147	6.06147e-143	CjBAp12	XP_012474261.1	EG45-like domain containing protein OS=Citrus jambhiri GN=CjBAp12 PE=1 SV=1
Gh_D06G2374	501	0	0	0	2.76	4.33	7.99	6.51773	3.63057e-06	7.52842e-05	ZAT11	PREDICTED: zinc finger protein ZAT11-like [Gossypium hirsutum]	Zinc finger protein ZAT11 OS=Arabidopsis thaliana GN=ZAT11 PE=2 SV=1
novel.44959	1372	0	0.05	0	1.52	1.39	2.4	6.50618	4.40807e-07	1.10456e-05	-	-	-
novel.42857	1176	0	0	0	0.47	0.82	2.02	6.49506	5.88251e-06	0.000116481	-	-	-
Gh_D10G0757	513	0	0	0	4.35	4.88	4.86	6.48108	2.36272e-06	5.12696e-05	WRKY75	PREDICTED: probable WRKY transcription factor 75 [Gossypium hirsutum]	Probable WRKY transcription factor 75 OS=Arabidopsis thaliana GN=WRKY75 PE=2 SV=1
Gh_A05G3181	2530	0	0	0.06	1.11	1.9	1.63	6.46922	3.68875e-09	1.37334e-07	PHO1-H9	PREDICTED: phosphate transporter PHO1 homolog 9-like [Gossypium hirsutum]	Phosphate transporter PHO1 homolog 9 OS=Arabidopsis thaliana GN=PHO1-H9 PE=2 SV=1
novel.62152	686	0.15	0	0	2.42	2.91	9.2	6.45118	1.73527e-06	3.86843e-05	WAK4	PREDICTED: putative wall-associated receptor kinase-like 16 [Gossypium hirsutum]	Wall-associated receptor kinase 4 OS=Arabidopsis thaliana GN=WAK4 PE=2 SV=1
Gh_A08G0171	2394	0.03	0	0	0.5	0.74	1.36	6.44694	8.87696e-07	2.10908e-05	RLP30	PREDICTED: receptor-like protein 12 [Gossypium arboreum]	Receptor like protein 30 OS=Arabidopsis thaliana GN=RLP30 PE=2 SV=1
Gh_D11G0697	582	0.62	0.41	0.24	21.01	25.15	62	6.44511	1.1122e-19	1.52188e-17	-	PREDICTED: uncharacterized protein LOC107910860 [Gossypium hirsutum]	-
Gh_D01G1116	537	0.18	0	0.44	17.81	16.14	29.47	6.44356	1.20712e-12	7.65213e-11	-	PREDICTED: uncharacterized protein LOC107921818 [Gossypium hirsutum]	-
Gh_D08G2454	680	0.15	0.15	0	4.84	8.55	12.91	6.43648	1.06412e-08	3.65046e-07	-	PREDICTED: uncharacterized protein LOC105792783 isoform X1 [Gossypium raimondii];PREDICTED: uncharacterized protein LOC105792783 isoform X2 [Gossypium raimondii]	-
Gh_D08G0449	312	0	0	0	21.48	20.65	43.57	6.43571	5.39776e-06	0.00010802	-	PREDICTED: protein NIM1-INTERACTING 1-like [Gossypium hirsutum]	-
novel.50833	306	0	0	0	15.31	19.54	55.11	6.38708	1.26793e-05	0.000231791	-	-	-
Gh_D13G1298	441	8.38	12.35	5.83	651.18	727.55	853.27	6.37987	4.72397e-142	6.92949e-138	-	XP_012465971.1	-
Gh_D12G2670	897	8.72	5.24	3.06	398.23	528.52	422.08	6.36722	5.7096e-39	3.51904e-36	-	PREDICTED: hevamine-A-like [Gossypium arboreum]	Hevamine-A OS=Hevea brasiliensis PE=1 SV=2
Gh_A13G0955	1485	0.06	0	0.12	1.33	3.21	7.74	6.36296	1.19157e-10	5.59506e-09	WSD1	PREDICTED: O-acyltransferase WSD1-like [Gossypium hirsutum]	O-acyltransferase WSD1 OS=Arabidopsis thaliana GN=WSD1 PE=2 SV=1
novel.59583	505	0	0	0	3.78	1.01	8.29	6.34562	2.07534e-05	0.000360099	-	-	-
Gh_A01G1739	825	4.52	2.2	3.88	279.41	240.86	285.73	6.33583	4.9752e-180	3.64901e-175	-	PREDICTED: secoisolariciresinol dehydrogenase-like [Gossypium hirsutum]	Secoisolariciresinol dehydrogenase (Fragment) OS=Forsythia intermedia PE=1 SV=1
novel.23125	929	0	0	0	0.33	1.64	2.13	6.33407	1.81843e-05	0.000320295	-	-	-
Gh_A03G2044	675	4.95	4.08	5.22	202.44	503.15	357.66	6.31015	3.54999e-41	2.52787e-38	tlp	PREDICTED: thaumatin-like protein [Gossypium arboreum]	Thaumatin-like protein OS=Actinidia deliciosa GN=tlp PE=1 SV=2
Gh_A12G1865	2805	0.15	0.02	0	2.49	2.24	8.04	6.30626	1.88871e-07	5.08723e-06	RPM1	PREDICTED: disease resistance protein RPM1-like [Gossypium arboreum]	Disease resistance protein RPM1 OS=Arabidopsis thaliana GN=RPM1 PE=1 SV=1
Gh_A03G0168	387	0	0	0	7.28	8.01	13.15	6.29052	8.94141e-06	0.000170028	HIPP39	PREDICTED: heavy metal-associated isoprenylated plant protein 3-like [Gossypium arboreum]	Heavy metal-associated isoprenylated plant protein 39 OS=Arabidopsis thaliana GN=HIPP39 PE=2 SV=1
Gh_D10G1952	2307	0	0	0	0.45	0.35	0.5	6.27923	7.28709e-06	0.00014173	WAK2	PREDICTED: wall-associated receptor kinase 2-like [Gossypium hirsutum]	Wall-associated receptor kinase 2 OS=Arabidopsis thaliana GN=WAK2 PE=1 SV=1
Gh_A02G0866	741	0	0.13	0	1.54	1.87	7.64	6.27658	5.59122e-06	0.000111375	XTH23	putative xyloglucan endotransglucosylase/hydrolase 23 -like protein [Gossypium arboreum]	Probable xyloglucan endotransglucosylase/hydrolase protein 23 OS=Arabidopsis thaliana GN=XTH23 PE=2 SV=1
Gh_Sca004760G01	702	1.44	1.73	0.87	69.78	39.71	188.89	6.27041	1.68405e-16	1.68967e-14	NAC090	XP_012468159.1 PREDICTED: NAC domain-containing protein 90-like [Gossypium raimondii] &gt;AHJ79211.1 NAC domain protein NAC70 [Gossypium hirsutum] &gt;KJB16578.1 hypothetical protein B456_002G238300 [Gossypium raimondii];NAC domain-containing protein 90-like [Gossypium hirsutum] &gt	NAC domain-containing protein 90 OS=Arabidopsis thaliana GN=NAC090 PE=2 SV=1
Gh_D06G0123	1101	0	0	0	0.79	1.4	0.96	6.25735	9.47622e-06	0.00017913	PLP2	PREDICTED: patatin-like protein 2 isoform X3 [Gossypium hirsutum]	Patatin-like protein 2 OS=Arabidopsis thaliana GN=PLP2 PE=1 SV=1
Gh_D10G0943	582	0	0.83	0.24	22.93	20.74	35.54	6.25721	6.38939e-18	7.27676e-16	-	XP_012456767.1	-
novel.668	944	0	0	0	1.12	0.32	2.41	6.25463	2.84943e-05	0.000476164	-	XP_012463080.1	-
Gh_D05G0358	1581	0	0	0	0.59	0.64	0.67	6.25183	8.11761e-06	0.000155911	FMO1	PREDICTED: probable flavin-containing monooxygenase 1 [Gossypium hirsutum]	Probable flavin-containing monooxygenase 1 OS=Arabidopsis thaliana GN=FMO1 PE=2 SV=1
Gh_D01G0802	706	1.32	2.25	0.95	95.7	104.5	156.13	6.24975	2.5194e-78	8.7992e-75	-	XP_012463069.1;PREDICTED: uncharacterized protein LOC105782690 isoform X1 [Gossypium raimondii]	-
Gh_A11G0738	513	0	0	0	2.33	2.31	7.04	6.23267	2.02675e-05	0.000352418	-	hypothetical protein B456_007G091300 [Gossypium raimondii]	-
Gh_D02G0630	360	0.87	0	0	14.63	11.56	44.04	6.22497	5.53643e-06	0.000110415	-	PREDICTED: uncharacterized protein LOC107908369 isoform X1 [Gossypium hirsutum]	-
Gh_D05G0627	1449	0.71	0.96	0.53	33.88	72.65	43.68	6.21016	3.08915e-72	7.57031e-69	At5g10770	PREDICTED: aspartyl protease family protein At5g10770-like [Gossypium hirsutum]	Aspartyl protease family protein At5g10770 OS=Arabidopsis thaliana GN=At5g10770 PE=2 SV=1
Gh_A05G1727	816	0	0.12	0	1.52	1.86	5.6	6.20825	4.77647e-06	9.67482e-05	PLP2	PREDICTED: patatin-like protein 2 [Gossypium arboreum]	Patatin-like protein 2 OS=Arabidopsis thaliana GN=PLP2 PE=1 SV=1
novel.54102	280	0	0	0	22.68	46.31	69.19	6.2063	2.22276e-05	0.00038305	ZAT11	PREDICTED: zinc finger protein ZAT11-like [Gossypium raimondii] &gt;KJB67655.1 hypothetical protein B456_010G202400 [Gossypium raimondii]	Zinc finger protein ZAT11 OS=Arabidopsis thaliana GN=ZAT11 PE=2 SV=1
Gh_D07G0802	1047	1.67	0.97	1.3	76.24	100.49	102.29	6.19767	1.83555e-112	1.34626e-108	JUB1	KJB08579.1 hypothetical protein B456_001G091900 [Gossypium raimondii];PREDICTED: protein FEZ isoform X3 [Gossypium raimondii];PREDICTED: transcription factor JUNGBRUNNEN 1 isoform X3 [Gossypium hirsutum];PREDICTED: transcription factor JUNGBRUNNEN 1 isoform X2 [Gossypium raimondii] &gt;KJB08580.1 hypothetical protein B456_001G091900 [Gossypium raimondii];PREDICTED: transcription factor JUNGBRUNNE…	Transcription factor JUNGBRUNNEN 1 OS=Arabidopsis thaliana GN=JUB1 PE=1 SV=1
Gh_A05G3386	597	0.39	1.18	0.46	25.89	52.68	62.06	6.17691	1.04402e-27	2.70575e-25	KTI2	PREDICTED: miraculin-like [Gossypium hirsutum]	Kunitz trypsin inhibitor 2 OS=Arabidopsis thaliana GN=KTI2 PE=2 SV=1
Gh_D07G0318	930	2.7	0.37	1.24	79.13	110.32	108.36	6.16601	2.05774e-17	2.22929e-15	WRKY18	PREDICTED: WRKY transcription factor 18-like [Gossypium hirsutum]	WRKY transcription factor 18 OS=Arabidopsis thaliana GN=WRKY18 PE=1 SV=2
Gh_A06G0105	1020	0	0	0	0.71	1.55	0.97	6.16469	1.71811e-05	0.000304452	IP5P11	PREDICTED: type IV inositol polyphosphate 5-phosphatase 11-like [Gossypium hirsutum]	Type IV inositol polyphosphate 5-phosphatase 11 OS=Arabidopsis thaliana GN=IP5P11 PE=1 SV=1
novel.11864	1302	0.06	0	0	1.47	1.44	1.55	6.16012	2.18796e-06	4.776e-05	-	-	-
Gh_D06G2182	1704	0	0	0	0.04	0.18	1.41	6.15287	0.000214213	0.0027729	-	KJB68615.1 hypothetical protein B456_010G254900 [Gossypium raimondii];polyphenol oxidase, chloroplastic-like [Gossypium hirsutum] &gt;XP_012449470.1 PREDICTED: polyphenol oxidase, chloroplastic-like [Gossypium raimondii] &gt;AII22011.1 polyphenol oxidase-9 [Gossypium hirsutum] &gt	Polyphenol oxidase, chloroplastic OS=Malus domestica PE=2 SV=1
Gh_A01G2142	699	2.32	1.31	0.7	74.1	59.17	162.85	6.13392	3.02977e-19	3.97524e-17	NAC090	PREDICTED: NAC domain-containing protein 90-like [Gossypium hirsutum]	NAC domain-containing protein 90 OS=Arabidopsis thaliana GN=NAC090 PE=2 SV=1
novel.59597	650	0	0	0	1.52	0.15	4.88	6.13288	0.000146973	0.00199622	-	-	-
Gh_Sca010421G01	360	1.35	0	5.47	132.79	110.08	136.44	6.11075	7.4338e-21	1.13022e-18	-	PREDICTED: WRKY transcription factor 18-like [Gossypium hirsutum]	-
Gh_D10G1893	2049	0.1	0.12	0.14	6.17	7.5	6.82	6.10704	2.6992e-30	8.49656e-28	WAKL8	PREDICTED: wall-associated receptor kinase-like 22 [Gossypium hirsutum]	Wall-associated receptor kinase-like 8 OS=Arabidopsis thaliana GN=WAKL8 PE=2 SV=1
novel.53840	336	0	0	0	7.76	16.01	21.7	6.10573	3.28307e-05	0.000541353	-	PREDICTED: non-specific lipid-transfer protein 1-like isoform X1 [Gossypium arboreum]	Non-specific lipid-transfer protein OS=Helianthus annuus PE=3 SV=1
Gh_A09G0182	1509	0	0	0.06	0.37	0.58	0.95	6.10139	2.72595e-05	0.000457302	MIK2	PREDICTED: probable LRR receptor-like serine/threonine-protein kinase At4g08850 isoform X2 [Gossypium raimondii]	MDIS1-interacting receptor like kinase 2 OS=Arabidopsis thaliana GN=MIK2 PE=1 SV=3
Gh_A13G1628	3204	0.06	0.06	0.07	2.97	4.24	3.43	6.10101	2.07234e-26	4.79476e-24	At1g67520	PREDICTED: putative cysteine-rich receptor-like protein kinase 20 [Gossypium arboreum]	G-type lectin S-receptor-like serine/threonine-protein kinase At1g67520 OS=Arabidopsis thaliana GN=At1g67520 PE=2 SV=3
Gh_D10G0523	1368	0.49	0.22	0.27	19.23	19.98	22.71	6.06827	4.26215e-52	5.21005e-49	At1g72540	PREDICTED: putative receptor-like protein kinase At1g72540 [Gossypium hirsutum]	Putative receptor-like protein kinase At1g72540 OS=Arabidopsis thaliana GN=At1g72540 PE=2 SV=1
Gh_D10G1214	807	1.65	1.53	2.41	68.46	104.52	167.76	6.06692	1.0756e-67	2.13213e-64	EP3	PREDICTED: endochitinase EP3-like [Gossypium hirsutum]	Endochitinase EP3 OS=Arabidopsis thaliana GN=EP3 PE=1 SV=1
novel.61846	525	0	0	0	1.95	1.84	5.91	6.06667	4.53341e-05	0.000718915	-	-	-
Gh_D06G1188	1716	0	0	0.05	0.89	0.47	1.59	6.05853	6.98002e-06	0.000136336	LAC9	KJB66159.1 hypothetical protein B456_010G130100 [Gossypium raimondii];PREDICTED: putative laccase-9 [Gossypium raimondii] &gt	Putative laccase-9 OS=Oryza sativa subsp. japonica GN=LAC9 PE=3 SV=1
Gh_D06G0063	2351	0.23	0.06	0.07	5.75	7.12	9.21	6.02247	8.51165e-35	3.65075e-32	LECRK3	PREDICTED: G-type lectin S-receptor-like serine/threonine-protein kinase RLK1 [Gossypium hirsutum]	G-type lectin S-receptor-like serine/threonine-protein kinase LECRK3 OS=Oryza sativa subsp. japonica GN=LECRK3 PE=3 SV=2
Gh_D05G0601	759	0.63	0.38	0.76	31.3	30.71	45.31	6.01347	4.29486e-38	2.46095e-35	WRKY76	PREDICTED: probable WRKY transcription factor 40 [Gossypium raimondii] &gt;KJB55080.1 hypothetical protein B456_009G062400 [Gossypium raimondii]	WRKY transcription factor WRKY76 OS=Oryza sativa subsp. indica GN=WRKY76 PE=2 SV=1
Gh_A07G0951	1842	0.21	0.25	0.21	9.69	13.23	22.44	6.01313	2.88272e-43	2.40261e-40	ASN1	PREDICTED: asparagine synthetase [glutamine-hydrolyzing] 1-like [Gossypium hirsutum]	Asparagine synthetase [glutamine-hydrolyzing] 1 OS=Arabidopsis thaliana GN=ASN1 PE=2 SV=2
Gh_A02G0569	674	0.31	0.16	0	5.23	4.7	19.85	5.99846	2.75673e-09	1.04383e-07	-	PREDICTED: uncharacterized protein LOC108475841 [Gossypium arboreum]	-
Gh_A06G0104	980	0.92	1.42	0.99	55.78	64.17	69.41	5.99509	1.03107e-89	5.04153e-86	CML41	PREDICTED: probable calcium-binding protein CML41 [Gossypium hirsutum]	Probable calcium-binding protein CML41 OS=Arabidopsis thaliana GN=CML41 PE=2 SV=2
Gh_D04G0112	912	0.38	0.38	0.46	17.2	21.31	33.85	5.98844	1.23006e-32	4.65037e-30	WRKY70	probable WRKY transcription factor 70 [Gossypium hirsutum] &gt;AGV75934.1 WRKY transcription factor 14 [Gossypium hirsutum]	Probable WRKY transcription factor 70 OS=Arabidopsis thaliana GN=WRKY70 PE=2 SV=1
Gh_D05G2739	474	0	0	0	3.23	4.17	4.56	5.98824	3.56297e-05	0.000580845	-	PREDICTED: uncharacterized protein LOC107903019 [Gossypium hirsutum]	-
Gh_D05G3536	1569	0	0	0.06	1	1.4	0.73	5.98225	6.8341e-06	0.000133807	CYP76C2	PREDICTED: geraniol 8-hydroxylase-like [Gossypium raimondii] &gt;KJB62593.1 hypothetical protein B456_009G424900 [Gossypium raimondii]	Cytochrome P450 76C2 OS=Arabidopsis thaliana GN=CYP76C2 PE=2 SV=1
Gh_D02G0282	1310	3.06	0.7	1.82	73.82	128.03	131.01	5.96461	4.23276e-14	3.24736e-12	-	PREDICTED: protein BRASSINOSTEROID INSENSITIVE 1-like [Gossypium hirsutum];hypothetical protein B456_005G031500, partial [Gossypium raimondii];hypothetical protein B456_005G032100, partial [Gossypium raimondii]	-
novel.56421	239	0	0	0	74.19	77.27	204	5.96047	8.42733e-05	0.00123077	ELC	PREDICTED: protein ELC-like [Gossypium hirsutum]	Protein ELC OS=Arabidopsis thaliana GN=ELC PE=1 SV=1
Gh_A03G1904	362	0.84	2.52	0.89	72.25	75.23	116.89	5.95847	8.14218e-16	7.59378e-14	-	PREDICTED: B3 domain-containing transcription factor NGA4-like [Gossypium raimondii] &gt;KJB32839.1 hypothetical protein B456_005G264500 [Gossypium raimondii]	-
Gh_D08G0249	2808	0.07	0.11	0	3.24	5.31	2.64	5.95286	1.7867e-22	3.02641e-20	RLP30	PREDICTED: receptor-like protein 12 [Gossypium hirsutum]	Receptor like protein 30 OS=Arabidopsis thaliana GN=RLP30 PE=2 SV=1
novel.45395	1449	0.95	0.16	0.16	28.52	42.51	27.98	5.94629	2.26865e-71	5.19975e-68	IRK	hypothetical protein B456_007G340200 [Gossypium raimondii];PREDICTED: LRR receptor-like serine/threonine-protein kinase ERL2 [Gossypium raimondii]	Probable LRR receptor-like serine/threonine-protein kinase IRK OS=Arabidopsis thaliana GN=IRK PE=1 SV=1
novel.2859	1801	0.04	0	0.19	0.54	9.15	2.86	5.94451	0.000137599	0.00188533	UGT85A8	PREDICTED: UDP-glycosyltransferase 85A8-like [Gossypium hirsutum]	UDP-glycosyltransferase 85A8 OS=Stevia rebaudiana GN=UGT85A8 PE=2 SV=1
Gh_A03G2161	1353	0.41	0.47	0.17	10.66	25.34	20.54	5.94139	3.51721e-37	1.89681e-34	ALD1	PREDICTED: aminotransferase ALD1-like [Gossypium hirsutum]	Aminotransferase ALD1 OS=Arabidopsis thaliana GN=ALD1 PE=1 SV=2
novel.52142	275	0	0	3.76	55.09	44.73	155.66	5.94046	2.23328e-05	0.000384501	PBP1	PREDICTED: calcium-binding protein PBP1-like [Gossypium hirsutum] &gt;XP_017605737.1 PREDICTED: calcium-binding protein PBP1-like [Gossypium arboreum]	Calcium-binding protein PBP1 OS=Arabidopsis thaliana GN=PBP1 PE=1 SV=1
novel.20108	515	1.89	0.27	0.32	20.26	70.41	58.81	5.93614	4.04463e-09	1.4922e-07	-	KHG22899.1 Zinc finger 77 [Gossypium arboreum];KHG13069.1 Zinc finger 77 [Gossypium arboreum] &gt;Zinc finger 77 [Gossypium arboreum] &gt	-
novel.36732	1030	0	0	0	2.32	0.35	0.07	5.93163	0.000395907	0.00470776	-	-	-
Gh_A05G3759	1042	0.55	0	0.33	7.33	7.43	24.4	5.91354	3.79509e-08	1.17644e-06	At5g64460	PREDICTED: phosphoglycerate mutase-like protein 1 [Gossypium hirsutum]	Phosphoglycerate mutase-like protein 1 OS=Arabidopsis thaliana GN=At5g64460 PE=2 SV=1
novel.16210	753	0.51	2.18	0.77	40.62	38.18	114.96	5.90972	2.91345e-14	2.29029e-12	-	hypothetical protein B456_011G013200 [Gossypium raimondii]	-
Gh_A08G2163	420	0	0	0	5.77	4.7	6.04	5.90634	5.03869e-05	0.000788138	RHA1B	PREDICTED: E3 ubiquitin-protein ligase RNF181-like [Gossypium hirsutum]	E3 ubiquitin-protein ligase RHA1B OS=Arabidopsis thaliana GN=RHA1B PE=2 SV=1
Gh_Sca004816G01	1032	0.26	0.12	0.33	8.18	8.57	16.93	5.90631	5.04568e-20	7.11674e-18	CCT8	PREDICTED: T-complex protein 1 subunit theta-like [Gossypium raimondii] &gt;KJB46018.1 hypothetical protein B456_007G343600 [Gossypium raimondii] &gt;KJB46019.1 hypothetical protein B456_007G343600 [Gossypium raimondii]	T-complex protein 1 subunit theta OS=Arabidopsis thaliana GN=CCT8 PE=1 SV=1
novel.26706	860	0.32	0	0	2.6	7.65	8.08	5.88237	1.80922e-09	7.05826e-08	WAK2	PREDICTED: putative wall-associated receptor kinase-like 16 [Gossypium hirsutum]	Wall-associated receptor kinase 2 OS=Arabidopsis thaliana GN=WAK2 PE=1 SV=1
novel.50067	369	1.56	0	0	16.31	44.44	31.69	5.88152	4.50718e-07	1.1267e-05	-	hypothetical protein B456_005G031500, partial [Gossypium raimondii]	-
Gh_A05G4006	903	0	0	0	0.94	0.96	1.24	5.86848	6.15913e-05	0.000938378	At5g24080	hypothetical protein B456_009G004500, partial [Gossypium raimondii]	G-type lectin S-receptor-like serine/threonine-protein kinase At5g24080 OS=Arabidopsis thaliana GN=At5g24080 PE=2 SV=1
Gh_A13G2082	2391	0	0	0	0.26	0.32	0.31	5.86833	6.04423e-05	0.000923558	SD25	PREDICTED: G-type lectin S-receptor-like serine/threonine-protein kinase SD2-5 [Gossypium hirsutum]	G-type lectin S-receptor-like serine/threonine-protein kinase SD2-5 OS=Arabidopsis thaliana GN=SD25 PE=1 SV=1
Gh_A06G0962	936	0	0	0	1.07	1.26	0.71	5.8632	6.98388e-05	0.00104429	-	XP_016753365.1 PREDICTED: uncharacterized protein LOC107961759 [Gossypium hirsutum] &gt;PREDICTED: uncharacterized protein LOC107961759 [Gossypium hirsutum] &gt;XP_016753366.1 PREDICTED: uncharacterized protein LOC107961759 [Gossypium hirsutum] &gt;XP_016753364.1 PREDICTED: uncharacterized protein LOC107961759 [Gossypium hirsutum] &gt;XP_016753367.1 PREDICTED: uncharacterized protein LOC107961759…	-
Gh_D13G2412	1126	0.08	0.11	0.03	10.73	12	11.01	5.86124	9.58232e-25	1.94145e-22	ACA7	hypothetical protein B456_013G267300, partial [Gossypium raimondii];PREDICTED: alpha carbonic anhydrase 7-like isoform X1 [Gossypium hirsutum]	Alpha carbonic anhydrase 7 OS=Arabidopsis thaliana GN=ACA7 PE=2 SV=1
Gh_A01G0132	1218	0	0	0	0.44	0.5	1.05	5.83498	9.51652e-05	0.00136893	LRX5	PREDICTED: leucine-rich repeat extensin-like protein 4 [Gossypium hirsutum]	Leucine-rich repeat extensin-like protein 5 OS=Arabidopsis thaliana GN=LRX5 PE=2 SV=2
novel.27270	1312	0	0.06	0	0.3	1.48	1.69	5.8229	3.47305e-05	0.000568969	-	PREDICTED: uncharacterized protein LOC107909901 isoform X1 [Gossypium hirsutum]	-
Gh_Sca005010G01	1467	0	0	0	0.67	0.51	0.41	5.81672	8.20517e-05	0.00120216	UGT73C6	PREDICTED: UDP-glycosyltransferase 73C6-like [Gossypium hirsutum]	UDP-glycosyltransferase 73C6 OS=Arabidopsis thaliana GN=UGT73C6 PE=2 SV=1
Gh_D11G0974	1482	0	0.05	0.12	2.36	2.49	3.49	5.81247	3.0318e-10	1.33073e-08	ACS2	PREDICTED: 1-aminocyclopropane-1-carboxylate synthase-like [Gossypium hirsutum]	1-aminocyclopropane-1-carboxylate synthase 2 OS=Solanum lycopersicum GN=ACS2 PE=1 SV=2
novel.56336	254	0	6.84	0	108.56	121.89	173.57	5.81031	1.72279e-05	0.000305208	-	hypothetical protein B456_001G105600 [Gossypium raimondii]	-
Gh_Sca012881G01	1524	1.02	0.05	0.42	24.37	24.54	29.72	5.79805	5.46971e-10	2.2924e-08	-	PREDICTED: protein BRASSINOSTEROID INSENSITIVE 1-like [Gossypium hirsutum]	-
novel.59664	554	0	0.23	0	1.92	2.04	9.85	5.79779	5.27947e-05	0.000820898	-	-	-
Gh_D08G2167	1173	0.07	0	0	1.34	2.06	0.61	5.77816	2.60841e-05	0.000439695	PNC1	PREDICTED: cationic peroxidase 1-like [Gossypium hirsutum]	Cationic peroxidase 1 OS=Arachis hypogaea GN=PNC1 PE=1 SV=2
Gh_A10G1639	2058	0.23	0.23	0.45	16.12	17.03	11.73	5.76607	2.40446e-58	3.67401e-55	WAKL2	PREDICTED: wall-associated receptor kinase-like 22 [Gossypium hirsutum]	Wall-associated receptor kinase-like 2 OS=Arabidopsis thaliana GN=WAKL2 PE=2 SV=1
Gh_Sca005221G01	1461	1.44	0.65	1.71	56.47	67.12	67.64	5.76038	6.73726e-116	6.17672e-112	CYP88D6	PREDICTED: beta-amyrin 11-oxidase-like [Gossypium hirsutum]	Beta-amyrin 11-oxidase OS=Glycyrrhiza uralensis GN=CYP88D6 PE=1 SV=1
Gh_D12G1955	1212	0.19	0.06	0.31	6.23	4.45	17.43	5.75591	1.46886e-17	1.60555e-15	At5g07610	PREDICTED: F-box protein At5g07610-like [Gossypium hirsutum]	F-box protein At5g07610 OS=Arabidopsis thaliana GN=At5g07610 PE=2 SV=1
Gh_A11G0831	1482	0.1	0.05	0	2.75	2.34	2.91	5.75507	4.40696e-10	1.87159e-08	ACS1	1-aminocyclopropane-1-carboxylate synthase-like [Gossypium hirsutum] &gt;ABM66813.1 ACC synthase [Gossypium hirsutum]	1-aminocyclopropane-1-carboxylate synthase 1 OS=Prunus mume GN=ACS1 PE=2 SV=1
Gh_D04G1971	618	0.09	0	0	1.09	2.85	1.76	5.75371	0.000150195	0.00203395	LBD11	PREDICTED: LOB domain-containing protein 1-like [Gossypium hirsutum]	LOB domain-containing protein 11 OS=Arabidopsis thaliana GN=LBD11 PE=2 SV=2
Gh_D04G0807	618	0.09	0	0	1.09	2.85	1.76	5.75371	0.000150195	0.00203395	LBD11	PREDICTED: LOB domain-containing protein 1-like [Gossypium hirsutum]	LOB domain-containing protein 11 OS=Arabidopsis thaliana GN=LBD11 PE=2 SV=2
Gh_A04G1218	366	0	0	0	5.93	6.45	12.05	5.75154	0.000143006	0.00195028	-	hypothetical protein B456_012G180400 [Gossypium raimondii]	-
Gh_D06G1384	537	0	0	0	1.61	2.84	2.92	5.75117	0.000126196	0.00174967	BHLH162	PREDICTED: transcription factor bHLH36-like [Gossypium hirsutum]	Transcription factor bHLH162 OS=Arabidopsis thaliana GN=BHLH162 PE=2 SV=1
Gh_A07G1267	2287	0.12	0.06	0.15	3.23	4.12	6.91	5.74716	3.85257e-23	6.84172e-21	CNGC13	PREDICTED: cyclic nucleotide-gated ion channel 1-like [Gossypium hirsutum]	Putative cyclic nucleotide-gated ion channel 13 OS=Arabidopsis thaliana GN=CNGC13 PE=3 SV=2
Gh_A06G0761	1347	0.22	0.06	0.14	4.66	6.49	9.68	5.74536	3.80166e-19	4.95255e-17	-	PREDICTED: ankyrin repeat-containing protein At3g12360-like [Gossypium hirsutum]	-
Gh_D05G3554	2763	0	0	0.06	1.14	1.04	0.36	5.73856	9.07589e-07	2.15216e-05	At3g47570	XP_017629095.1 PREDICTED: LRR receptor-like serine/threonine-protein kinase EFR [Gossypium arboreum];PREDICTED: LRR receptor-like serine/threonine-protein kinase EFR [Gossypium arboreum] &gt	Probable LRR receptor-like serine/threonine-protein kinase At3g47570 OS=Arabidopsis thaliana GN=At3g47570 PE=2 SV=1
Gh_D01G0804	888	0.2	0	1	8.35	19.82	28.4	5.73011	2.66264e-06	5.70019e-05	UGT73C5	PREDICTED: UDP-glycosyltransferase 73C6-like [Gossypium hirsutum]	UDP-glycosyltransferase 73C5 OS=Arabidopsis thaliana GN=UGT73C5 PE=2 SV=1
Gh_Sca011575G01	306	0	4	0	50.5	62.74	95.75	5.72469	9.59593e-07	2.26449e-05	-	hypothetical protein B456_004G269200 [Gossypium raimondii]	-
novel.30663	594	0	0	0.23	2.37	4.4	4.53	5.72279	2.48807e-05	0.000422419	-	Armadillo repeat only 4 [Theobroma cacao]	-
Gh_Sca079612G01	246	0	8.68	0	153.95	162.22	171.01	5.71715	2.15947e-05	0.000373284	CjBAp12	PREDICTED: EG45-like domain containing protein [Gossypium hirsutum] &gt;XP_016705292.1 PREDICTED: EG45-like domain containing protein [Gossypium hirsutum]	EG45-like domain containing protein OS=Citrus jambhiri GN=CjBAp12 PE=1 SV=1
Gh_D05G0117	4086	0.22	0.04	0.05	3.93	4.99	5.67	5.7122	1.51107e-12	9.47247e-11	Podn	PREDICTED: leucine-rich repeat receptor protein kinase MSP1-like [Gossypium raimondii]	Podocan OS=Mus musculus GN=Podn PE=2 SV=1
Gh_D06G1546	918	0	0.47	0.11	7.43	10.35	10.91	5.68722	6.04132e-17	6.32089e-15	JUB1	KJB67031.1 hypothetical protein B456_010G171100 [Gossypium raimondii];PREDICTED: transcription factor JUNGBRUNNEN 1-like isoform X1 [Gossypium raimondii] &gt	Transcription factor JUNGBRUNNEN 1 OS=Arabidopsis thaliana GN=JUB1 PE=1 SV=1
novel.51879	415	0.2	0.96	0	5.35	9.53	13.51	5.68041	3.88765e-05	0.000628191	-	hypothetical protein B456_009G014000 [Gossypium raimondii]	-
Gh_Sca117922G01	225	16.56	0	0	47.23	140.27	282.03	5.67538	0.000450144	0.0052472	FLOT4	PREDICTED: flotillin-like protein 4 [Ipomoea nil]	Flotillin-like protein 4 OS=Medicago truncatula GN=FLOT4 PE=2 SV=1
Gh_A13G1329	660	0	0.16	0	2.21	1.44	5.34	5.6735	4.89506e-05	0.000768621	PARA	PREDICTED: probable glutathione S-transferase parA [Gossypium hirsutum]	Probable glutathione S-transferase parA OS=Nicotiana tabacum GN=PARA PE=2 SV=1
Gh_A11G0609	576	3.79	2.32	1.5	95.79	79.16	202.38	5.66979	4.50065e-21	6.8976e-19	-	PREDICTED: uncharacterized protein LOC107923538 [Gossypium hirsutum]	-
Gh_A04G0887	708	0.57	0	0.17	7.6	5.82	23.45	5.65819	1.25742e-06	2.89466e-05	BHLH162	PREDICTED: transcription factor bHLH118-like [Gossypium arboreum]	Transcription factor bHLH162 OS=Arabidopsis thaliana GN=BHLH162 PE=2 SV=1
Gh_A05G1332	582	1.24	0.62	0	31.52	20.74	41.97	5.64971	2.75443e-22	4.60184e-20	PTI5	PREDICTED: pathogenesis-related genes transcriptional activator PTI5-like [Gossypium arboreum]	Pathogenesis-related genes transcriptional activator PTI5 OS=Solanum lycopersicum GN=PTI5 PE=2 SV=1
novel.23024	1530	0.14	0	0	2.21	2.51	2.39	5.64327	1.40183e-09	5.56964e-08	-	PREDICTED: leucine-rich repeat receptor-like protein kinase PEPR2 [Gossypium hirsutum]	-
Gh_D08G2702	1101	0.14	0.07	0.18	5.37	5.08	7.56	5.62919	1.16493e-14	9.65427e-13	-	PREDICTED: caffeic acid 3-O-methyltransferase-like [Gossypium hirsutum]	Caffeic acid 3-O-methyltransferase OS=Medicago sativa PE=1 SV=1
novel.12427	572	0	0	0	0.6	1.52	3.72	5.62464	0.000433108	0.00507523	-	KJB21790.1 hypothetical protein B456_004G013800 [Gossypium raimondii];PREDICTED: uncharacterized protein LOC105790063 [Gossypium raimondii] &gt	-
Gh_A08G1477	750	0	0	0	0.81	0.92	1.78	5.6121	0.000254386	0.00321518	EXLB1	PREDICTED: expansin-like B1 [Gossypium hirsutum]	Expansin-like B1 OS=Arabidopsis thaliana GN=EXLB1 PE=2 SV=2
Gh_A05G2091	516	0	0	0	2.04	1.92	3.44	5.60906	0.000238	0.0030358	WRKY50	PREDICTED: probable WRKY transcription factor 71 [Gossypium arboreum]	Probable WRKY transcription factor 50 OS=Arabidopsis thaliana GN=WRKY50 PE=2 SV=1
novel.54332	678	0.15	0	0.55	8.24	8.09	14.21	5.60001	1.26901e-11	6.98756e-10	-	PREDICTED: uncharacterized protein LOC107904940 isoform X1 [Gossypium hirsutum]	-
novel.18498	1032	0	0.08	0.1	3.01	1.27	3.44	5.59401	1.50791e-06	3.41451e-05	-	hypothetical protein MANES_06G059200 [Manihot esculenta]	-
Gh_A10G1990	1803	0.31	0.15	0.28	3.46	5.86	24.79	5.59291	4.66693e-09	1.69956e-07	LECRKS4	PREDICTED: L-type lectin-domain containing receptor kinase S.4-like [Gossypium hirsutum]	L-type lectin-domain containing receptor kinase S.4 OS=Arabidopsis thaliana GN=LECRKS4 PE=2 SV=1
novel.23484	602	0.19	0.19	1.14	16.68	13.19	36.91	5.59099	3.6871e-16	3.54426e-14	-	hypothetical protein B456_013G143400 [Gossypium raimondii]	-
Gh_D09G0485	846	0.53	0.21	0.13	13.7	10.08	17.37	5.58434	8.00096e-21	1.21244e-18	MYB62	PREDICTED: transcription factor MYB108-like [Gossypium hirsutum]	Transcription factor MYB62 OS=Arabidopsis thaliana GN=MYB62 PE=2 SV=1
Gh_A10G1006	1145	4.62	10.76	8.02	395.5	378.76	275.54	5.58368	3.69042e-145	6.76675e-141	-	PREDICTED: early nodulin-75-like [Gossypium arboreum]	-
Gh_A07G0261	1109	0.62	0.47	1.03	22.23	28.52	28.38	5.58099	1.09344e-52	1.38271e-49	WRKY18	PREDICTED: WRKY transcription factor 18-like [Gossypium arboreum]	WRKY transcription factor 18 OS=Arabidopsis thaliana GN=WRKY18 PE=1 SV=2
novel.52995	261	0	0	0	26.76	11.56	107.28	5.57313	0.000929913	0.00974893	PGR5	Proton gradient regulation 5 [Theobroma cacao]	Protein PROTON GRADIENT REGULATION 5, chloroplastic OS=Arabidopsis thaliana GN=PGR5 PE=1 SV=1
novel.39010	1650	0.09	0.09	0	1.24	1.6	5.24	5.57263	8.93179e-10	3.63941e-08	-	-	-
novel.18824	1118	0.07	0.07	0.09	1.31	1.89	6.94	5.57221	6.7855e-08	2.00676e-06	-	PREDICTED: uncharacterized protein LOC107895577 [Gossypium hirsutum]	-
novel.42733	1810	0	0.04	0.09	1.54	2.45	1.46	5.56907	3.87248e-09	1.43664e-07	GIP	PREDICTED: disease resistance protein TAO1-like [Gossypium hirsutum]	Copia protein OS=Drosophila melanogaster GN=GIP PE=1 SV=3
Gh_D11G1986	1503	1.06	0.24	1.05	25.27	44.17	33.2	5.55876	3.44571e-19	4.51289e-17	CYP81D11	PREDICTED: cytochrome P450 81D11-like [Gossypium hirsutum]	Cytochrome P450 81D11 OS=Arabidopsis thaliana GN=CYP81D11 PE=2 SV=1
Gh_A05G0217	606	0	0.57	0.41	8.14	5.73	13.46	5.55715	8.41862e-09	2.93607e-07	At4g26160	PREDICTED: thioredoxin-like 2-1, chloroplastic [Gossypium hirsutum]	Thioredoxin-like 2-1, chloroplastic OS=Arabidopsis thaliana GN=At4g26160 PE=2 SV=2
Gh_A01G1092	444	0	0	0.46	3.97	5.38	11.29	5.5559	7.10682e-05	0.00105944	-	PREDICTED: uncharacterized protein LOC107963481 [Gossypium hirsutum]	-
novel.57390	969	1.21	0.26	0.84	15.46	15.26	74.27	5.55257	1.47004e-08	4.86987e-07	-	PREDICTED: uncharacterized protein LOC107892355 [Gossypium hirsutum]	-
Gh_A10G2256	2373	0.17	0.14	0.17	4.61	6.03	10.27	5.54944	2.02533e-32	7.42728e-30	CES101	PREDICTED: G-type lectin S-receptor-like serine/threonine-protein kinase CES101 isoform X1 [Gossypium hirsutum]	G-type lectin S-receptor-like serine/threonine-protein kinase CES101 OS=Arabidopsis thaliana GN=CES101 PE=2 SV=2
Gh_A03G0007	1773	0	0	0	0.41	0.28	0.33	5.54686	0.000282976	0.00353029	UBP20	PREDICTED: ubiquitin carboxyl-terminal hydrolase 20-like isoform X1 [Gossypium hirsutum]	Ubiquitin carboxyl-terminal hydrolase 20 OS=Arabidopsis thaliana GN=UBP20 PE=2 SV=1
Gh_A06G0186	810	0	0	0	1.33	1.21	0.42	5.54326	0.000395363	0.00470281	At4g34215	PREDICTED: probable carbohydrate esterase At4g34215 [Gossypium arboreum]	Probable carbohydrate esterase At4g34215 OS=Arabidopsis thaliana GN=At4g34215 PE=1 SV=2
Gh_A02G1609	2808	0.05	0.02	0.03	1.29	1.13	1.92	5.53962	1.50309e-11	8.19645e-10	At1g50180	PREDICTED: putative disease resistance protein At1g50180 [Gossypium arboreum]	Putative disease resistance protein At1g50180 OS=Arabidopsis thaliana GN=At1g50180 PE=3 SV=2
Gh_D01G0911	2336	0.11	0.08	0.09	3.14	3.96	3.46	5.53616	2.13753e-21	3.34989e-19	PREP	PREDICTED: prolyl endopeptidase-like [Gossypium hirsutum]	Prolyl endopeptidase OS=Homo sapiens GN=PREP PE=1 SV=2
Gh_D04G0130	971	0.29	0.64	0.83	27.32	30.45	22.02	5.53495	9.0555e-45	8.40717e-42	PER52	hypothetical protein B456_012G016200 [Gossypium raimondii];PREDICTED: peroxidase P7-like isoform X2 [Gossypium hirsutum];AAP76387.1 class III peroxidase [Gossypium hirsutum];peroxidase P7-like precursor [Gossypium hirsutum] &gt	Peroxidase 52 OS=Arabidopsis thaliana GN=PER52 PE=2 SV=1;Peroxidase 4 OS=Vitis vinifera GN=GSVIVT00023967001 PE=1 SV=1
novel.51192	437	0	0.13	0	1.6	3.24	6.74	5.52429	0.000597778	0.00669365	GATL9	KJB31359.1 hypothetical protein B456_005G187600 [Gossypium raimondii];PREDICTED: probable galacturonosyltransferase-like 9 [Gossypium raimondii] &gt	Probable galacturonosyltransferase-like 9 OS=Arabidopsis thaliana GN=GATL9 PE=2 SV=1
novel.54106	329	2.38	0	0.48	19.24	32.82	17.16	5.52393	6.33863e-05	0.000962726	WRKY42	WRKY transcription factor 6 [Gossypium hirsutum]	WRKY transcription factor 42 OS=Arabidopsis thaliana GN=WRKY42 PE=2 SV=1
novel.59858	609	1.88	0.19	0.67	12.7	54.32	36.92	5.5127	8.68302e-08	2.51123e-06	-	PREDICTED: probably inactive leucine-rich repeat receptor-like protein kinase At3g28040 [Gossypium hirsutum]	-
novel.51904	413	0	0.3	0	3.8	8.34	1.39	5.5103	0.000658468	0.00726235	-	PREDICTED: uncharacterized protein LOC105764956 [Gossypium raimondii] &gt;KJB51540.1 hypothetical protein B456_008G221400 [Gossypium raimondii]	-
Gh_A03G2041	591	0.71	0.53	1.7	39.55	35.07	53.47	5.5068	8.66055e-33	3.32565e-30	-	PREDICTED: uncharacterized protein LOC107963756 isoform X2 [Gossypium hirsutum];PREDICTED: BON1-associated protein 2-like isoform X1 [Gossypium hirsutum]	-
Gh_D11G1067	1026	0.08	0.08	0	3.82	2.7	0.74	5.49751	5.79109e-06	0.000114826	DLO2	PREDICTED: protein DMR6-LIKE OXYGENASE 2-like [Gossypium hirsutum]	Protein DMR6-LIKE OXYGENASE 2 OS=Arabidopsis thaliana GN=DLO2 PE=2 SV=1
Gh_D05G1348	1092	0.36	0.37	1.11	17.18	25.47	27.5	5.49611	1.11357e-41	8.50767e-39	GLIP1	PREDICTED: GDSL esterase/lipase 1-like [Gossypium hirsutum]	GDSL esterase/lipase 1 OS=Arabidopsis thaliana GN=GLIP1 PE=1 SV=1
Gh_D05G2344	516	0	0	0	3.06	1.68	2.21	5.49496	0.000366623	0.00440596	WRKY50	KJB59528.1 hypothetical protein B456_009G259600 [Gossypium raimondii];PREDICTED: probable WRKY transcription factor 56 [Gossypium raimondii] &gt	Probable WRKY transcription factor 50 OS=Arabidopsis thaliana GN=WRKY50 PE=2 SV=1
Gh_A03G1126	4380	0.76	0.51	0.34	16.6	26.78	24.52	5.48893	8.63985e-95	4.87447e-91	ABCC3	XP_016665983.1 PREDICTED: putative ABC transporter C family member 15 [Gossypium hirsutum] &gt;PREDICTED: putative ABC transporter C family member 15 [Gossypium hirsutum] &gt;XP_016665984.1 PREDICTED: putative ABC transporter C family member 15 [Gossypium hirsutum]	ABC transporter C family member 3 OS=Arabidopsis thaliana GN=ABCC3 PE=1 SV=1
novel.60152	1386	0.21	0.64	0.26	15.72	17.21	14.36	5.48486	2.15106e-45	2.10357e-42	-	PREDICTED: uncharacterized protein LOC108451393 [Gossypium arboreum]	-
novel.37682	491	0	0	0	0.58	2.71	4.16	5.47474	0.000822056	0.00878777	-	-	-
novel.61691	430	0.89	0	0.5	12.82	31.37	16.11	5.47012	2.41016e-08	7.72599e-07	-	hypothetical protein B456_005G0320001, partial [Gossypium raimondii]	-
Gh_D06G0078	1020	0	0	0	0.36	0.88	0.74	5.46399	0.000494152	0.00568073	IP5P11	PREDICTED: type IV inositol polyphosphate 5-phosphatase 11-like [Gossypium hirsutum]	Type IV inositol polyphosphate 5-phosphatase 11 OS=Arabidopsis thaliana GN=IP5P11 PE=1 SV=1
novel.30664	695	0	0	0.18	2.27	0.92	3.92	5.46383	0.000116933	0.00163733	-	-	-
novel.4153	352	0	0	0	7.14	12.79	4.18	5.45708	0.000571169	0.00643006	-	-	-
Gh_A11G2279	1818	0	0	0	0.27	0.31	0.35	5.4542	0.000421886	0.00496038	-	PREDICTED: LRR receptor-like serine/threonine-protein kinase FLS2 [Gossypium hirsutum]	-
Gh_A05G2720	1689	0	0	0	0.45	0.41	0.15	5.44056	0.000583615	0.00655508	CRK2	PREDICTED: cysteine-rich receptor-like protein kinase 2 [Gossypium hirsutum]	Cysteine-rich receptor-like protein kinase 2 OS=Arabidopsis thaliana GN=CRK2 PE=2 SV=1
novel.63650	589	0	0.2	0	2.79	2.69	4.06	5.43875	7.8222e-05	0.00115249	-	-	-
Gh_A04G1219	303	0	0	0	4.64	9.42	33.52	5.4207	0.00129068	0.0127855	-	hypothetical protein B456_012G180400 [Gossypium raimondii]	-
Gh_D09G2405	2838	0.16	0.19	0.18	4.73	5.78	8.96	5.41869	1.57415e-38	9.16307e-36	CLPD	PREDICTED: chaperone protein ClpD, chloroplastic-like [Gossypium hirsutum]	Chaperone protein ClpD, chloroplastic OS=Arabidopsis thaliana GN=CLPD PE=1 SV=1
Gh_D01G0053	402	0	0	0.62	6.24	5.96	13.97	5.41759	0.000118848	0.00165876	-	hypothetical protein B456_002G006400 [Gossypium raimondii]	-
Gh_D01G1788	654	0	0	0	0.75	1.17	1.96	5.40926	0.000639685	0.00709682	-	PREDICTED: uncharacterized protein LOC105779372 [Gossypium raimondii] &gt;KJB77937.1 hypothetical protein B456_012G168700 [Gossypium raimondii]	-
Gh_D10G2238	702	0.14	0.14	0.35	7.72	9.64	7.31	5.4028	4.1926e-11	2.12657e-09	-	XP_012454907.1	-
novel.50130	424	0	0	0	3.25	3.32	4.61	5.40225	0.000554322	0.00626637	-	-	-
Gh_A05G1381	1032	0	0	0	0.69	0.49	0.73	5.39543	0.000550273	0.00622731	NAC056	PREDICTED: NAC transcription factor 56-like [Gossypium hirsutum]	NAC transcription factor 56 OS=Arabidopsis thaliana GN=NAC056 PE=2 SV=1
novel.58498	856	0.21	0.1	0.13	4.94	5.01	7.7	5.39517	6.95088e-11	3.40856e-09	-	-	-
Gh_A12G1240	1289	0.15	0.29	0	1.27	3.17	3.43	5.3949	2.75315e-08	8.73388e-07	PHOS32	PREDICTED: uncharacterized protein LOC107938048 isoform X1 [Gossypium hirsutum];PREDICTED: uncharacterized protein LOC107938048 isoform X2 [Gossypium hirsutum]	Universal stress protein PHOS32 OS=Arabidopsis thaliana GN=PHOS32 PE=1 SV=1
Gh_D02G0775	591	1.2	0.2	2.37	41.18	39.6	66.27	5.38975	4.52207e-32	1.62582e-29	CML44	PREDICTED: probable calcium-binding protein CML44 [Gossypium hirsutum]	Probable calcium-binding protein CML44 OS=Arabidopsis thaliana GN=CML44 PE=2 SV=2
novel.42174	1682	0.08	0.08	0.05	3.77	2.42	2.56	5.38727	3.86549e-13	2.65211e-11	-	PREDICTED: uncharacterized protein LOC105781562 [Gossypium raimondii]	-
novel.54700	1681	2.22	0.21	0.49	27.81	45.57	45.25	5.38596	2.96235e-08	9.34496e-07	-	hypothetical protein B456_005G031700 [Gossypium raimondii]	-
Gh_D08G1725	1969	1.64	1.39	2.18	42.32	50.19	45.32	5.38036	2.79526e-134	3.41692e-130	KAO1	KJB25350.1 hypothetical protein B456_004G187300 [Gossypium raimondii];XP_016721269.1 PREDICTED: beta-amyrin 11-oxidase-like isoform X3 [Gossypium hirsutum] &gt;PREDICTED: beta-amyrin 11-oxidase-like [Gossypium raimondii];PREDICTED: beta-amyrin 11-oxidase-like isoform X3 [Gossypium raimondii] &gt	Ent-kaurenoic acid oxidase 1 OS=Arabidopsis thaliana GN=KAO1 PE=2 SV=1;Beta-amyrin 11-oxidase OS=Glycyrrhiza uralensis GN=CYP88D6 PE=1 SV=1
novel.59058	877	0	0.3	0.24	4.48	8.85	7.42	5.37789	2.09607e-12	1.28756e-10	-	PREDICTED: VQ motif-containing protein 1-like [Gossypium hirsutum]	-
novel.52322	249	0	0	0	23.7	70.06	88.58	5.36311	0.00120774	0.0121078	-	hypothetical protein B456_005G0320002, partial [Gossypium raimondii]	-
novel.31778	633	0	0	0	0.48	0.93	2.56	5.3597	0.00114182	0.0115655	-	-	-
Gh_A03G1905	675	0	0	0	0.56	0.28	2.71	5.35674	0.0017128	0.0162683	-	hypothetical protein B456_005G264700 [Gossypium raimondii]	-
Gh_D05G0107	744	0.13	0	0.47	5.78	9.19	6.84	5.35436	1.29029e-10	6.02386e-09	-	-	-
Gh_D01G1474	435	0	0.43	0	2.55	7.64	8.52	5.33802	0.000196416	0.00257066	-	hypothetical protein B456_002G179300 [Gossypium raimondii]	-
Gh_A08G0351	312	1.81	0	0	19.53	31.77	27.05	5.33017	0.000140803	0.00192382	-	PREDICTED: protein NIM1-INTERACTING 1-like [Gossypium hirsutum]	-
Gh_D10G0265	1545	0	0	0	0.45	0.37	0.22	5.33012	0.000797873	0.00856671	MLO6	KJB69563.1 hypothetical protein B456_011G030800 [Gossypium raimondii];PREDICTED: MLO-like protein 12 [Gossypium raimondii] &gt	MLO-like protein 6 OS=Arabidopsis thaliana GN=MLO6 PE=2 SV=2
Gh_D13G1816	429	46.29	21.36	19.94	630.16	1317.81	1475.77	5.32483	4.02581e-19	5.22599e-17	-	PREDICTED: pathogenesis-related protein PR-4A-like [Gossypium hirsutum]	Pathogenesis-related protein PR-4A OS=Nicotiana tabacum PE=2 SV=1
Gh_A09G0361	477	0	0	0	4.12	1.17	2.39	5.32323	0.000939882	0.00983397	WRKY75	PREDICTED: probable WRKY transcription factor 75 [Gossypium hirsutum]	Probable WRKY transcription factor 75 OS=Arabidopsis thaliana GN=WRKY75 PE=2 SV=1
Gh_D07G0317	915	1.88	0.85	1.14	43.92	53.51	49.05	5.31176	6.39666e-69	1.34045e-65	WRKY18	WRKY transcription factor 51 [Gossypium hirsutum];PREDICTED: WRKY transcription factor 18-like isoform X1 [Gossypium hirsutum]	WRKY transcription factor 18 OS=Arabidopsis thaliana GN=WRKY18 PE=1 SV=2
Gh_D10G1222	3725	0.46	0.15	0.3	6.61	10.01	12.5	5.31114	5.12323e-54	6.95848e-51	-	PREDICTED: LRR receptor-like serine/threonine-protein kinase GSO2 isoform X1 [Gossypium hirsutum];PREDICTED: LRR receptor-like serine/threonine-protein kinase GSO2 isoform X2 [Gossypium hirsutum]	-
novel.27646	1404	0.16	0	0	1.24	0.93	4.08	5.30179	4.44684e-07	1.11314e-05	-	PREDICTED: leucine-rich repeat receptor protein kinase EMS1-like [Gossypium arboreum]	-
Gh_A07G1902	1008	0.65	0.59	0.9	16.3	20.04	41.79	5.29969	3.95258e-34	1.62864e-31	ELC	PREDICTED: protein ELC [Gossypium arboreum]	Protein ELC OS=Arabidopsis thaliana GN=ELC PE=1 SV=1
novel.59219	461	0	0.12	0.75	3.81	5.58	6.68	5.29952	0.000158125	0.00212858	-	PREDICTED: receptor-like protein 12 [Gossypium hirsutum]	-
novel.44972	1790	0.16	0.12	0.05	2.85	4.97	4.28	5.2978	4.81e-18	5.55567e-16	-	-	-
Gh_D11G2853	2674	1.03	0.74	1.16	19.17	24.23	30.92	5.29631	3.0965e-72	7.57031e-69	ABCC3	hypothetical protein B456_007G310600 [Gossypium raimondii];PREDICTED: ABC transporter C family member 3-like [Gossypium raimondii] &gt;hypothetical protein B456_007G3108002, partial [Gossypium raimondii];KJB45532.1 hypothetical protein B456_007G310500 [Gossypium raimondii];PREDICTED: ABC transporter C family member 3-like isoform X1 [Gossypium hirsutum]	ABC transporter C family member 3 OS=Arabidopsis thaliana GN=ABCC3 PE=1 SV=1;ABC transporter C family member 7 OS=Arabidopsis thaliana GN=ABCC7 PE=1 SV=1
Gh_A12G1788	1212	0.38	0.32	0.23	7.97	7.4	19.58	5.29487	2.32976e-23	4.18808e-21	At5g07610	PREDICTED: F-box protein At5g07610-like [Gossypium hirsutum]	F-box protein At5g07610 OS=Arabidopsis thaliana GN=At5g07610 PE=2 SV=1
Gh_D10G2600	573	0	0	0	0.99	1.33	2.34	5.29235	0.00100202	0.0103891	At1g72540	PREDICTED: putative receptor-like protein kinase At1g72540 [Gossypium hirsutum]	Putative receptor-like protein kinase At1g72540 OS=Arabidopsis thaliana GN=At1g72540 PE=2 SV=1
Gh_D02G0215	877	2.47	1.38	2.06	34.85	37.12	67.4	5.29136	3.27901e-58	4.90808e-55	At5g44400	PREDICTED: cannabidiolic acid synthase-like 2 [Gossypium raimondii] &gt;KJB28044.1 hypothetical protein B456_005G023800 [Gossypium raimondii]	Berberine bridge enzyme-like 26 OS=Arabidopsis thaliana GN=At5g44400 PE=2 SV=1;Cannabidiolic acid synthase-like 2 OS=Cannabis sativa GN=CBDAS3 PE=2 SV=1
Gh_D11G3041	1980	0.34	0.38	0	4.48	5.82	8.13	5.27377	1.31309e-26	3.0967e-24	LECRK52	PREDICTED: LOW QUALITY PROTEIN: L-type lectin-domain containing receptor kinase V.9-like [Gossypium arboreum]	Putative L-type lectin-domain containing receptor kinase V.2 OS=Arabidopsis thaliana GN=LECRK52 PE=3 SV=1;L-type lectin-domain containing receptor kinase V.9 OS=Arabidopsis thaliana GN=LECRK59 PE=2 SV=1
Gh_D07G1113	1218	0	0	0	0.56	0.5	0.29	5.27332	0.000985435	0.0102388	PUB24	PREDICTED: E3 ubiquitin-protein ligase PUB24-like [Gossypium hirsutum]	E3 ubiquitin-protein ligase PUB24 OS=Arabidopsis thaliana GN=PUB24 PE=1 SV=1
Gh_D12G2669	900	12.22	21.06	8.53	325.82	644.81	526.4	5.27327	2.70824e-31	9.45873e-29	-	PREDICTED: hevamine-A-like [Gossypium raimondii] &gt;KJB52674.1 hypothetical protein B456_008G272000 [Gossypium raimondii]	Hevamine-A OS=Hevea brasiliensis PE=1 SV=2
Gh_D02G2247	669	0	0	0	1.73	0.72	1.1	5.26612	0.0010644	0.0109063	BOI	PREDICTED: E3 ubiquitin-protein ligase BOI-like [Gossypium hirsutum]	E3 ubiquitin-protein ligase BOI OS=Arabidopsis thaliana GN=BOI PE=1 SV=1
Gh_Sca027333G01	867	3.53	0.32	0.62	49.45	64.74	53.27	5.26315	6.8482e-08	2.02305e-06	-	PREDICTED: probable LRR receptor-like serine/threonine-protein kinase At4g36180 [Gossypium hirsutum]	-
Gh_D02G0278	571	1.56	0.64	0	37.14	31.16	15.12	5.25715	5.7977e-19	7.36961e-17	DIR11	PREDICTED: dirigent protein 22-like [Gossypium hirsutum]	Dirigent protein 11 OS=Arabidopsis thaliana GN=DIR11 PE=2 SV=1;Dirigent protein 21 OS=Arabidopsis thaliana GN=DIR21 PE=3 SV=1
Gh_A03G0797	594	0.2	0.99	0.94	18.81	15.84	40.81	5.2418	3.02142e-18	3.55703e-16	RPL19A	PREDICTED: 60S ribosomal protein L19-1-like [Gossypium hirsutum] &gt;XP_016666836.1 PREDICTED: 60S ribosomal protein L19-1-like [Gossypium hirsutum]	60S ribosomal protein L19-1 OS=Arabidopsis thaliana GN=RPL19A PE=2 SV=1
novel.52560	291	2.16	0	0.85	19.13	16.96	24.31	5.22614	0.00116271	0.0117284	-	PREDICTED: uncharacterized protein LOC105762179 [Gossypium raimondii]	-
Gh_D05G1925	1278	0	0.06	0	0.31	0.42	0.49	5.22602	0.00113472	0.0115166	PLP2	PREDICTED: patatin-like protein 2 [Gossypium arboreum]	Patatin-like protein 2 OS=Arabidopsis thaliana GN=PLP2 PE=1 SV=1
Gh_D03G1605	2208	0.03	1.03	0.15	4.51	30.17	4.64	5.21086	0.000239098	0.00304822	SEOA	XP_012472085.1	Protein SIEVE ELEMENT OCCLUSION A OS=Arabidopsis thaliana GN=SEOA PE=1 SV=1;Protein SIEVE ELEMENT OCCLUSION B OS=Arabidopsis thaliana GN=SEOB PE=1 SV=1
Gh_A13G2342	969	1.04	0.26	0.84	24.15	25.5	24.33	5.20157	4.7876e-45	4.56028e-42	AOP1	PREDICTED: probable 2-oxoglutarate-dependent dioxygenase AOP1 [Gossypium hirsutum]	Probable 2-oxoglutarate-dependent dioxygenase AOP1 OS=Arabidopsis thaliana GN=AOP1 PE=2 SV=1
Gh_D03G0709	558	0.23	0.23	0	2.73	9.39	4.36	5.19519	2.13148e-05	0.000368967	PI206	PREDICTED: disease resistance response protein 206-like [Gossypium hirsutum]	Disease resistance response protein 206 OS=Pisum sativum GN=PI206 PE=1 SV=2
Gh_D10G1941	3390	0	0.02	0.02	0.25	0.25	0.24	5.19292	0.000205826	0.00267803	MIK2	KJB73148.1 hypothetical protein B456_011G217800 [Gossypium raimondii];hypothetical protein B456_011G217800 [Gossypium raimondii] &gt	MDIS1-interacting receptor like kinase 2 OS=Arabidopsis thaliana GN=MIK2 PE=1 SV=3
Gh_A09G0196	1612	0.37	0.35	0.23	14.86	13.9	17.97	5.19001	3.61358e-54	5.00066e-51	MIK2	PREDICTED: probable leucine-rich repeat receptor-like protein kinase At1g35710 [Gossypium hirsutum];PREDICTED: MDIS1-interacting receptor like kinase 2-like [Gossypium arboreum]	MDIS1-interacting receptor like kinase 2 OS=Arabidopsis thaliana GN=MIK2 PE=1 SV=3
Gh_D07G1946	1041	2.03	0.86	1.33	42.98	47.01	56.23	5.18687	1.724e-74	5.0578e-71	NUDT2	PREDICTED: nudix hydrolase 2-like [Gossypium hirsutum]	Nudix hydrolase 2 OS=Arabidopsis thaliana GN=NUDT2 PE=1 SV=1
Gh_D05G1367	1875	0.11	0.04	0.14	2.79	3.36	3.23	5.18619	2.4704e-16	2.42556e-14	SGS3	PREDICTED: protein SUPPRESSOR OF GENE SILENCING 3-like [Gossypium hirsutum]	Protein SUPPRESSOR OF GENE SILENCING 3 OS=Arabidopsis thaliana GN=SGS3 PE=1 SV=1
Gh_A05G3582	1798	0.28	0.24	0.3	9.52	10.51	6.66	5.18412	1.0519e-35	5.07568e-33	MLO2	PREDICTED: MLO-like protein 12 isoform X1 [Gossypium raimondii];hypothetical protein B456_012G004100 [Gossypium raimondii]	MLO-like protein 2 OS=Arabidopsis thaliana GN=MLO2 PE=1 SV=1
novel.42926	1512	0	0	0.12	0.79	0.64	2.12	5.17986	2.07734e-05	0.00036036	BAD1	KJB73792.1 hypothetical protein B456_011G252500 [Gossypium raimondii];PREDICTED: uncharacterized protein LOC105775943 [Gossypium raimondii] &gt	Ankyrin repeat-containing protein BDA1 OS=Arabidopsis thaliana GN=BAD1 PE=1 SV=1
novel.64339	740	3.44	0.81	0.26	43.85	49.39	63.33	5.17298	5.01147e-07	1.24218e-05	-	PREDICTED: probable LRR receptor-like serine/threonine-protein kinase At4g36180 [Gossypium hirsutum]	-
Gh_D12G2740	678	0.92	0.46	1.84	26.82	24.61	56.1	5.16546	1.06749e-27	2.75556e-25	-	PREDICTED: uncharacterized protein LOC107947057 [Gossypium hirsutum]	-
Gh_A12G1616	579	0.21	0.42	0.99	11.4	10.21	31.71	5.16296	7.40122e-13	4.85107e-11	CML30	PREDICTED: probable calcium-binding protein CML30 [Gossypium hirsutum]	Probable calcium-binding protein CML30 OS=Arabidopsis thaliana GN=CML30 PE=2 SV=1
Gh_D09G0199	432	0	0	0	2.61	0.39	5.93	5.16188	0.00333745	0.0282137	-	PREDICTED: uncharacterized protein LOC107893028 [Gossypium hirsutum]	-
novel.52006	410	0	0	0	3.2	5.97	2.17	5.16041	0.00180226	0.0169925	-	-	-
novel.1012	996	0.5	0	0	4.95	3.92	9.16	5.15572	0.000344516	0.00417379	-	hypothetical protein F383_02214 [Gossypium arboreum]	-
Gh_A04G1141	693	0.3	0.15	0.18	9.92	6.31	5.17	5.15345	1.04372e-09	4.21072e-08	-	PREDICTED: uncharacterized protein LOC105779374 [Gossypium raimondii]	-
Gh_D04G0113	1122	0	0	0	0.52	0.5	0.39	5.15262	0.00147543	0.0143319	WRKY55	hypothetical protein B456_012G014000 [Gossypium raimondii]	WRKY transcription factor 55 OS=Arabidopsis thaliana GN=WRKY55 PE=2 SV=1
novel.56407	231	0	1.16	8.33	136.8	120.55	45.13	5.14837	0.00169501	0.0161243	STP1	PREDICTED: sugar carrier protein C [Gossypium hirsutum]	Sugar transport protein 1 OS=Arabidopsis thaliana GN=STP1 PE=1 SV=2
Gh_D07G1786	366	0	0	0	8.47	1.43	7.09	5.14489	0.00231985	0.0209541	-	hypothetical protein MANES_S028300 [Manihot esculenta]	-
Gh_D08G2092	1147	0.07	0.14	0.16	4.34	3.78	3.98	5.14145	4.46214e-12	2.60774e-10	NAC091	PREDICTED: NAC domain-containing protein 91-like isoform X3 [Gossypium hirsutum];PREDICTED: putative NAC domain-containing protein 94 isoform X1 [Gossypium hirsutum]	NAC domain-containing protein 91 OS=Arabidopsis thaliana GN=NAC091 PE=1 SV=1
Gh_D01G1030	1248	2.45	1.62	1.12	49.42	60.2	61.93	5.14057	3.88616e-92	2.0359e-88	AMY1.1	PREDICTED: alpha-amylase-like [Gossypium hirsutum]	Alpha-amylase OS=Vigna mungo GN=AMY1.1 PE=2 SV=1
Gh_D08G0401	2173	0.33	0.39	0.61	9.88	9.32	11.43	5.13852	3.47817e-52	4.32378e-49	CRK10	PREDICTED: cysteine-rich receptor-like protein kinase 18 isoform X1 [Gossypium hirsutum]	Cysteine-rich receptor-like protein kinase 10 OS=Arabidopsis thaliana GN=CRK10 PE=1 SV=3;Cysteine-rich receptor-like protein kinase 14 OS=Arabidopsis thaliana GN=CRK14 PE=2 SV=2
novel.17093	405	0	0	0	6.62	1.94	2.92	5.13643	0.00190606	0.017795	-	PREDICTED: uncharacterized protein LOC108463627 [Gossypium arboreum]	-
novel.53228	1266	0.55	0.06	0	6.19	6.74	11.75	5.13284	6.69247e-05	0.00100915	PLP2	PREDICTED: patatin-like protein 2 isoform X1 [Gossypium hirsutum]	Patatin-like protein 2 OS=Arabidopsis thaliana GN=PLP2 PE=1 SV=1
Gh_A02G0214	2709	0.14	0.05	0.06	1.67	3.56	3.17	5.12802	1.23641e-18	1.51139e-16	-	PREDICTED: leucine-rich repeat receptor protein kinase EMS1-like [Gossypium hirsutum]	-
Gh_D11G3001	2315	0.31	0.09	0.06	6.83	5.77	6.27	5.12149	1.73755e-35	8.11714e-33	-	PREDICTED: receptor-like protein 12 isoform X3 [Gossypium raimondii];hypothetical protein B456_007G339100 [Gossypium raimondii]	-
Gh_D11G1322	1503	0.07	0.1	0.07	1.53	1.26	3.96	5.11934	1.09444e-08	3.7422e-07	At1g06800	PREDICTED: phospholipase A1-Igamma1, chloroplastic-like [Gossypium hirsutum]	Phospholipase A1-Igamma1, chloroplastic OS=Arabidopsis thaliana GN=At1g06800 PE=1 SV=2
Gh_A02G0381	933	0.09	0.55	0.33	14.65	7.09	10.15	5.11309	2.47536e-19	3.28305e-17	-	PREDICTED: repetitive proline-rich cell wall protein 1-like [Gossypium hirsutum]	-
novel.52377	398	0	0.05	0.27	10.86	0.76	1.7	5.10979	0.00481172	0.0381608	TUBB1	tubulin beta-9 chain-like [Gossypium hirsutum] &gt;ABY86661.1 beta-tubulin 15 [Gossypium hirsutum]	Tubulin beta-1 chain OS=Lupinus albus GN=TUBB1 PE=3 SV=1
Gh_D10G1540	1067	12.25	26.45	19.76	682.73	729.11	454.01	5.10517	1.82127e-114	1.48422e-110	-	PREDICTED: early nodulin-75-like [Gossypium hirsutum];PREDICTED: early nodulin-75-like [Gossypium arboreum]	-
Gh_D13G1054	1728	0.32	0.16	0.25	6.3	6.7	10.78	5.10437	4.95099e-30	1.53867e-27	BON3	XP_016675683.1 PREDICTED: protein BONZAI 3-like [Gossypium hirsutum];PREDICTED: protein BONZAI 3-like [Gossypium hirsutum] &gt	Protein BONZAI 3 OS=Arabidopsis thaliana GN=BON3 PE=1 SV=1
Gh_A10G0194	2487	0	0	0	0.09	0.22	0.2	5.10094	0.00205212	0.0189397	Os03g0255100	KJB69393.1 hypothetical protein B456_011G021800 [Gossypium raimondii];PREDICTED: beta-galactosidase 8-like [Gossypium raimondii] &gt	Beta-galactosidase 6 OS=Oryza sativa subsp. japonica GN=Os03g0255100 PE=1 SV=2
novel.39211	818	0.22	0.11	0.27	4.81	8.07	6.4	5.10044	2.13881e-11	1.14503e-09	-	PREDICTED: uncharacterized protein LOC107928324 [Gossypium hirsutum]	-
Gh_A08G1806	1152	0	0.09	0.11	1.38	2.42	0.82	5.09454	2.55996e-05	0.00043302	PNC1	PREDICTED: cationic peroxidase 1-like [Gossypium hirsutum]	Cationic peroxidase 1 OS=Arachis hypogaea GN=PNC1 PE=1 SV=2
Gh_A07G1743	1041	0.94	1.09	0.95	22.56	25.87	46.69	5.07953	8.03058e-45	7.55121e-42	NUDT7	PREDICTED: nudix hydrolase 7-like [Gossypium hirsutum]	Nudix hydrolase 7 OS=Arabidopsis thaliana GN=NUDT7 PE=1 SV=1
novel.22356	1771	0.12	0.28	0.22	5.06	7.6	10.46	5.07885	1.19041e-30	3.88041e-28	-	PREDICTED: uncharacterized protein LOC107929587 isoform X1 [Gossypium hirsutum];PREDICTED: uncharacterized protein LOC107929587 isoform X2 [Gossypium hirsutum]	-
Gh_D08G2176	849	0.21	0.12	0	1.48	2.95	2.82	5.07756	2.25706e-05	0.000387959	GPAT2	PREDICTED: probable glycerol-3-phosphate acyltransferase 3 [Gossypium raimondii] &gt;KJB26295.1 hypothetical protein B456_004G235900 [Gossypium raimondii]	Probable glycerol-3-phosphate acyltransferase 2 OS=Arabidopsis thaliana GN=GPAT2 PE=2 SV=1
Gh_D06G0479	792	1.29	1.53	0.71	5.72	13.85	92.51	5.06765	1.13918e-05	0.000210406	CHIT1B	KJB64634.1 hypothetical protein B456_010G058900 [Gossypium raimondii];CAA92277.1 chitinase [Gossypium hirsutum] &gt;XP_016682792.1 PREDICTED: basic endochitinase-like [Gossypium hirsutum] &gt;PREDICTED: basic endochitinase-like [Gossypium raimondii] &gt	Basic endochitinase OS=Vitis vinifera GN=CHIT1B PE=2 SV=1
Gh_A06G0730	1035	0	0	0	0.89	0.33	0.43	5.06689	0.00252669	0.0224545	FMO1	PREDICTED: probable flavin-containing monooxygenase 1 isoform X1 [Gossypium arboreum]	Probable flavin-containing monooxygenase 1 OS=Arabidopsis thaliana GN=FMO1 PE=2 SV=1
novel.50671	460	0.36	0.37	0	4.25	6.8	13.18	5.06373	3.67701e-05	0.000597312	BIR2	PREDICTED: probably inactive leucine-rich repeat receptor-like protein kinase At5g48380 [Gossypium hirsutum]	Inactive LRR receptor-like serine/threonine-protein kinase BIR2 OS=Arabidopsis thaliana GN=BIR2 PE=1 SV=1
Gh_D13G0280	375	0.73	0	0	8.34	3.89	14.81	5.06193	0.00056609	0.00638071	-	PREDICTED: uncharacterized protein LOC107919655 [Gossypium hirsutum]	-
Gh_D10G1951	2463	0.85	0.05	0.17	10.34	12.06	12.23	5.06176	8.02608e-07	1.9206e-05	WAK2	PREDICTED: wall-associated receptor kinase 2-like [Gossypium arboreum];PREDICTED: wall-associated receptor kinase 2-like [Gossypium hirsutum]	Wall-associated receptor kinase 2 OS=Arabidopsis thaliana GN=WAK2 PE=1 SV=1
Gh_D09G2490	1156	2.58	0.86	0.44	45.15	37.26	41.41	5.05942	3.98314e-13	2.73028e-11	PAP29	PREDICTED: probable inactive purple acid phosphatase 29 [Gossypium hirsutum];PREDICTED: probable inactive purple acid phosphatase 29 isoform X1 [Theobroma cacao]	Probable inactive purple acid phosphatase 29 OS=Arabidopsis thaliana GN=PAP29 PE=2 SV=1
Gh_D12G2037	2805	0.08	0.07	0.03	0.6	1.11	3.68	5.05562	1.16466e-10	5.48272e-09	RPM1	KJB51558.1 hypothetical protein B456_008G222700 [Gossypium raimondii];PREDICTED: disease resistance protein RPM1-like [Gossypium raimondii] &gt	Disease resistance protein RPM1 OS=Arabidopsis thaliana GN=RPM1 PE=1 SV=1
novel.55717	554	18.31	3.9	4.86	171.59	385.59	327.4	5.05464	3.89375e-10	1.67203e-08	-	PREDICTED: protein BRASSINOSTEROID INSENSITIVE 1-like [Gossypium hirsutum]	-
Gh_D02G0277	2262	3.36	0.85	0.91	47.43	67.42	58.29	5.0481	2.14176e-13	1.51627e-11	-	PREDICTED: leucine-rich repeat receptor-like protein CLAVATA2 isoform X1 [Gossypium hirsutum];PREDICTED: LRR receptor-like serine/threonine-protein kinase GSO2 [Gossypium hirsutum]	-
Gh_A04G0203	2433	0	0	0.03	0.4	0.31	0.25	5.04795	0.000396743	0.00471539	At4g27290	PREDICTED: G-type lectin S-receptor-like serine/threonine-protein kinase At4g27290 [Gossypium hirsutum]	G-type lectin S-receptor-like serine/threonine-protein kinase At4g27290 OS=Arabidopsis thaliana GN=At4g27290 PE=3 SV=4
Gh_A13G1045	549	8.06	8.12	8.12	266.37	339.57	294.34	5.04615	1.93377e-124	2.02615e-120	-	PREDICTED: uncharacterized protein LOC107895138 [Gossypium hirsutum];XP_012465971.1	-
Gh_D10G2233	726	0.54	0.14	0	6.77	6.3	9.54	5.04512	5.65754e-11	2.8085e-09	-	XP_012454909.1	-
Gh_D02G0768	2238	0.56	0.16	0.36	6.47	8.51	17	5.03743	6.6044e-14	4.94279e-12	WAK2	PREDICTED: putative wall-associated receptor kinase-like 16 [Gossypium hirsutum]	Wall-associated receptor kinase 2 OS=Arabidopsis thaliana GN=WAK2 PE=1 SV=1
novel.55751	273	0	0	0	13.36	18.29	39.78	5.03482	0.00322254	0.027402	ABCC7	hypothetical protein B456_007G310600 [Gossypium raimondii]	ABC transporter C family member 7 OS=Arabidopsis thaliana GN=ABCC7 PE=1 SV=1
Gh_A10G0498	1151	0.28	0.28	0.6	12.95	8.38	14.05	5.03137	4.63414e-29	1.34876e-26	At1g72540	PREDICTED: putative receptor-like protein kinase At1g72540 [Gossypium arboreum];PREDICTED: putative receptor-like protein kinase At1g72540 [Gossypium hirsutum]	Putative receptor-like protein kinase At1g72540 OS=Arabidopsis thaliana GN=At1g72540 PE=2 SV=1
Gh_D02G1555	4956	0.34	0.83	0.44	12.24	19.49	16.14	5.02236	2.28613e-81	8.82496e-78	ABCC3	PREDICTED: putative ABC transporter C family member 15 isoform X2 [Gossypium hirsutum];PREDICTED: putative ABC transporter C family member 15 isoform X1 [Gossypium hirsutum]	ABC transporter C family member 3 OS=Arabidopsis thaliana GN=ABCC3 PE=1 SV=1
novel.53585	344	0	0	0.86	8.11	9.58	3.1	5.016	0.00305564	0.026212	-	hypothetical protein F383_03168 [Gossypium arboreum]	-
Gh_Sca007858G02	1191	0.32	0	0	4.62	2.03	1.92	5.01036	2.75004e-08	8.72778e-07	-	PREDICTED: protein BRASSINOSTEROID INSENSITIVE 1-like [Gossypium hirsutum]	-
Gh_D08G0445	507	0	0.13	0	2.41	0.25	2.82	5.00783	0.00467176	0.0372765	GSVIVT00037159001	hypothetical protein B456_004G049200 [Gossypium raimondii]	Peroxidase 5 OS=Vitis vinifera GN=GSVIVT00037159001 PE=1 SV=2
novel.50202	448	1.57	1.18	1.34	40.82	42.98	45.43	5.00444	2.65956e-20	3.83227e-18	At5g10770	PREDICTED: protein ASPARTIC PROTEASE IN GUARD CELL 2-like [Gossypium raimondii] &gt;KJB55134.1 hypothetical protein B456_009G064800 [Gossypium raimondii]	Aspartyl protease family protein At5g10770 OS=Arabidopsis thaliana GN=At5g10770 PE=2 SV=1
novel.312	1760	0.08	0.04	0.05	1	2.15	1.91	5.00423	7.68317e-09	2.69366e-07	EFR	PREDICTED: receptor-like protein 12 [Gossypium arboreum]	LRR receptor-like serine/threonine-protein kinase EFR OS=Arabidopsis thaliana GN=EFR PE=1 SV=1
Gh_A11G2552	2930	0.3	0.03	0.46	6.61	8.55	7.74	4.98761	2.14748e-08	6.95693e-07	At4g27290	PREDICTED: G-type lectin S-receptor-like serine/threonine-protein kinase At4g27290 [Gossypium arboreum];PREDICTED: G-type lectin S-receptor-like serine/threonine-protein kinase At4g27290 [Gossypium hirsutum]	G-type lectin S-receptor-like serine/threonine-protein kinase At4g27290 OS=Arabidopsis thaliana GN=At4g27290 PE=3 SV=4
novel.7809	783	0.24	0.6	0.29	7.45	14.53	11.85	4.98171	1.74779e-16	1.74883e-14	-	-	-
novel.57213	522	0	0.26	0	3.22	2.1	3.83	4.98157	0.000538279	0.00611044	LRR-RLK	PREDICTED: probable leucine-rich repeat receptor-like serine/threonine-protein kinase At3g14840 [Camelina sativa]	Probable leucine-rich repeat receptor-like serine/threonine-protein kinase At3g14840 OS=Arabidopsis thaliana GN=LRR-RLK PE=2 SV=1
Gh_D05G1501	588	0.4	0.2	0	7.47	5.21	6.66	4.97677	3.27769e-07	8.41732e-06	PTI5	hypothetical protein B456_009G165500 [Gossypium raimondii]	Pathogenesis-related genes transcriptional activator PTI5 OS=Solanum lycopersicum GN=PTI5 PE=2 SV=1
novel.20236	1440	0.05	0.05	0	0.45	0.59	2.12	4.96612	9.6079e-05	0.00137972	N	PREDICTED: TMV resistance protein N-like [Gossypium hirsutum]	TMV resistance protein N OS=Nicotiana glutinosa GN=N PE=1 SV=1
Gh_D08G0133	225	0	0	0	35.04	46.48	191.9	4.96542	0.00552505	0.0427096	HIPP47	KJB21791.1 hypothetical protein B456_004G013900 [Gossypium raimondii];PREDICTED: uncharacterized protein LOC105790064 [Gossypium raimondii] &gt	Heavy metal-associated isoprenylated plant protein 47 OS=Arabidopsis thaliana GN=HIPP47 PE=3 SV=1
novel.52616	305	2.07	0	0	11.15	21.74	34.01	4.96168	0.000831121	0.00886658	-	-	-
novel.57784	214	0	0	0	78.56	117.99	231.2	4.96002	0.00399453	0.0327635	-	hypothetical protein B456_005G105000 [Gossypium raimondii]	-
Gh_A13G0259	375	0	0	0	2.28	4.54	5.79	4.95968	0.00368475	0.0306719	-	PREDICTED: uncharacterized protein LOC107911421 [Gossypium hirsutum]	-
novel.56961	236	12.32	9.38	0.01	52.41	77.91	82.15	4.95487	0.00336731	0.0284105	VRN1	KJB79202.1 hypothetical protein B456_013G039800 [Gossypium raimondii] &gt;XP_016674964.1 PREDICTED: B3 domain-containing protein REM19-like [Gossypium hirsutum] &gt;XP_017619827.1 PREDICTED: B3 domain-containing protein REM19-like [Gossypium arboreum] &gt;KJB79204.1 hypothetical protein B456_013G039800 [Gossypium raimondii] &gt;PREDICTED: B3 domain-containing protein REM19-like [Gossypium raimond…	B3 domain-containing transcription factor VRN1 OS=Arabidopsis thaliana GN=VRN1 PE=1 SV=1
novel.2617	957	0.09	0	0	0.71	0.31	1.96	4.95257	0.00109062	0.0111345	-	-	-
novel.51789	419	0.75	0	0	13	3.31	2.37	4.94978	0.00106775	0.0109361	-	-	-
novel.59467	1016	4.83	1.85	1.26	47.58	86.6	96.55	4.94794	6.0325e-13	4.00043e-11	-	PREDICTED: probable LRR receptor-like serine/threonine-protein kinase At4g36180 [Gossypium hirsutum]	-
Gh_D12G0977	486	21.27	11	13.39	345.14	508.4	521.72	4.94458	5.52615e-76	1.76222e-72	-	PREDICTED: uncharacterized protein LOC107945577 [Gossypium hirsutum]	-
Gh_D09G0376	477	0	0	0	2.22	1.17	2.39	4.94106	0.00347671	0.0291538	WRKY75	PREDICTED: probable WRKY transcription factor 75 [Gossypium hirsutum]	Probable WRKY transcription factor 75 OS=Arabidopsis thaliana GN=WRKY75 PE=2 SV=1
Gh_A10G0753	826	0.33	0.33	0	5.33	5.1	9.76	4.93995	1.29714e-11	7.13172e-10	WRKY51	PREDICTED: probable WRKY transcription factor 51 [Gossypium hirsutum]	Probable WRKY transcription factor 51 OS=Arabidopsis thaliana GN=WRKY51 PE=1 SV=1
Gh_Sca024892G01	783	2.55	0.9	1.57	48.52	43.71	49.7	4.93936	5.31281e-57	7.64045e-54	-	PREDICTED: protein BRASSINOSTEROID INSENSITIVE 1-like [Gossypium hirsutum]	-
novel.19874	664	0.32	0.48	0.19	5.38	7.24	16.58	4.93757	1.11575e-10	5.26938e-09	-	-	-
Gh_D01G0813	1494	0	0	0	0.46	0.22	0.18	4.92654	0.00386325	0.0318868	HIPP41	XP_012463249.1	Heavy metal-associated isoprenylated plant protein 41 OS=Arabidopsis thaliana GN=HIPP41 PE=3 SV=1
Gh_D05G3666	3219	0.04	0.04	0.02	0.85	0.75	0.81	4.91754	5.33321e-09	1.92216e-07	RLP30	PREDICTED: receptor-like protein 12 [Gossypium hirsutum]	Receptor like protein 30 OS=Arabidopsis thaliana GN=RLP30 PE=2 SV=1
novel.42856	553	0	0.23	0	1.72	1.43	4.42	4.91455	0.000941577	0.00984869	-	-	-
novel.48488	443	0	0.41	0.46	7.59	12.65	4.77	4.91432	5.69103e-05	0.00087616	-	PREDICTED: uncharacterized protein LOC107908055 [Gossypium hirsutum]	-
novel.59032	1422	0.05	0.05	0.06	0.54	1.24	2.87	4.90705	3.42487e-06	7.1504e-05	-	hypothetical protein F383_21535 [Gossypium arboreum]	-
Gh_A01G0918	1197	0.13	0.06	0	1.25	2.47	2.03	4.90685	9.08864e-07	2.15309e-05	SLAH1	PREDICTED: S-type anion channel SLAH4-like [Gossypium hirsutum]	S-type anion channel SLAH1 OS=Arabidopsis thaliana GN=SLAH1 PE=2 SV=1
Gh_D05G1551	2544	0.37	0.15	0.29	6.18	9.5	6.79	4.90678	1.04164e-40	7.14e-38	GES	PREDICTED: (E,E)-geranyllinalool synthase-like [Gossypium raimondii] &gt;KJB57573.1 hypothetical protein B456_009G170900 [Gossypium raimondii]	(E,E)-geranyllinalool synthase OS=Arabidopsis thaliana GN=GES PE=1 SV=1
Gh_A10G1509	789	1.07	1.78	2.58	27.7	76.52	45.5	4.90633	1.76311e-35	8.18439e-33	BETV1F	PREDICTED: major pollen allergen Bet v 1-F/I-like [Gossypium hirsutum] &gt;KHG17625.1 Major pollen allergen Bet v 1-F/I [Gossypium arboreum]	Major pollen allergen Bet v 1-F/I OS=Betula pendula GN=BETV1F PE=1 SV=2
Gh_D01G0066	2243	0.28	0.56	0.45	9.89	17.51	9.1	4.90629	2.34727e-43	1.97883e-40	Zadh2	PREDICTED: probable quinone oxidoreductase [Gossypium hirsutum];hypothetical protein B456_002G007800 [Gossypium raimondii]	Prostaglandin reductase-3 OS=Mus musculus GN=Zadh2 PE=1 SV=1
Gh_D06G0495	1449	0	0.05	0	0.53	0.67	0.42	4.9039	0.000714644	0.00780099	At5g20260	PREDICTED: probable glycosyltransferase At5g20260 [Gossypium hirsutum]	Probable glycosyltransferase At5g20260 OS=Arabidopsis thaliana GN=At5g20260 PE=3 SV=3
Gh_A13G1118	810	0.23	0	0.14	2.96	3.24	4.09	4.89637	5.69868e-07	1.40445e-05	At5g64460	PREDICTED: phosphoglycerate mutase-like protein 1 [Gossypium arboreum]	Phosphoglycerate mutase-like protein 1 OS=Arabidopsis thaliana GN=At5g64460 PE=2 SV=1
Gh_D12G2533	1377	0.21	0.27	0.2	3.96	5.54	9.61	4.89497	7.35649e-19	9.27069e-17	SARD1	KJB52995.1 hypothetical protein B456_008G287500 [Gossypium raimondii];PREDICTED: uncharacterized protein LOC105765644 [Gossypium raimondii] &gt	Protein SAR DEFICIENT 1 OS=Arabidopsis thaliana GN=SARD1 PE=1 SV=1
Gh_D07G0505	486	0	0.31	0	0.6	3.62	5.7	4.88897	0.00164369	0.0157116	WRKY75	PREDICTED: probable WRKY transcription factor 43 isoform X1 [Gossypium raimondii] &gt;KJB07991.1 hypothetical protein B456_001G057600 [Gossypium raimondii]	Probable WRKY transcription factor 75 OS=Arabidopsis thaliana GN=WRKY75 PE=2 SV=1
Gh_A02G1316	554	0.44	0.67	0.33	6.77	3.42	23.81	4.88816	7.78385e-08	2.27722e-06	-	hypothetical protein B456_003G049200 [Gossypium raimondii];PREDICTED: uncharacterized protein LOC107938802 [Gossypium hirsutum]	-
Gh_D04G0814	2577	0.67	0.14	0.56	7.73	13.28	19.72	4.88788	4.00668e-12	2.36607e-10	GLR2.8	PREDICTED: glutamate receptor 2.8-like [Gossypium hirsutum];PREDICTED: glutamate receptor 2.7-like [Gossypium hirsutum]	Glutamate receptor 2.8 OS=Arabidopsis thaliana GN=GLR2.8 PE=2 SV=2
Gh_A08G0386	990	0.34	0.25	0.51	6.56	7.69	15.83	4.88485	2.44382e-18	2.90501e-16	-	PREDICTED: desiccation-related protein PCC13-62-like [Gossypium arboreum]	Desiccation-related protein PCC13-62 OS=Craterostigma plantagineum PE=2 SV=1
novel.62456	385	0	0	0	2.03	4.09	4.66	4.88081	0.00468896	0.0373772	-	PREDICTED: protein BRASSINOSTEROID INSENSITIVE 1-like [Gossypium hirsutum]	-
novel.62275	754	0.64	0	0.15	4.74	8.16	9.95	4.87562	5.91224e-11	2.92596e-09	-	PREDICTED: LRR receptor-like serine/threonine-protein kinase GSO1, partial [Gossypium hirsutum]	-
novel.60854	340	0	0	0	4.86	10.06	3.91	4.87542	0.00490208	0.0387308	-	-	-
Gh_A08G1478	747	0	0	0	0.64	0.69	0.84	4.87089	0.00422375	0.0343216	EXLB1	PREDICTED: expansin-like B1 [Gossypium hirsutum]	Expansin-like B1 OS=Arabidopsis thaliana GN=EXLB1 PE=2 SV=2
Gh_D08G1775	747	0	0	0	0.64	0.69	0.84	4.87089	0.00422375	0.0343216	EXLB1	PREDICTED: expansin-like B1 [Gossypium hirsutum]	Expansin-like B1 OS=Arabidopsis thaliana GN=EXLB1 PE=2 SV=2
Gh_A06G1226	917	0.56	0.94	0.34	12.28	21.29	17.94	4.87087	2.6382e-28	7.24704e-26	JUB1	PREDICTED: transcription factor JUNGBRUNNEN 1-like isoform X1 [Gossypium hirsutum];PREDICTED: transcription factor JUNGBRUNNEN 1-like isoform X2 [Gossypium hirsutum]	Transcription factor JUNGBRUNNEN 1 OS=Arabidopsis thaliana GN=JUB1 PE=1 SV=1
Gh_A06G1649	1554	0.09	0.09	0.11	3.03	1.48	2.27	4.86808	4.29182e-10	1.82799e-08	-	PREDICTED: LRR receptor-like serine/threonine-protein kinase FLS2 [Gossypium hirsutum]	-
Gh_A04G0062	2220	0.06	0.06	0	1.26	1.53	0.71	4.86752	3.52319e-08	1.09866e-06	RLP30	PREDICTED: leucine-rich repeat receptor protein kinase MSP1-like [Gossypium hirsutum]	Receptor like protein 30 OS=Arabidopsis thaliana GN=RLP30 PE=2 SV=1
Gh_Sca082228G01	300	0.53	0	0.83	15.29	11.81	14.28	4.86605	0.00427131	0.0346428	-	-	-
novel.4534	851	0.11	0	0	0.38	0.28	2.62	4.84255	0.00246213	0.0219748	-	hypothetical protein B456_005G223900 [Gossypium raimondii]	-
Gh_D03G1569	543	0.72	0.48	0.84	20.64	22.98	12.92	4.84199	1.0156e-14	8.4646e-13	N	PREDICTED: TMV resistance protein N-like [Gossypium hirsutum]	TMV resistance protein N OS=Nicotiana glutinosa GN=N PE=1 SV=1
novel.56176	261	0	0	5.34	30.04	30.04	103.11	4.83917	0.00159886	0.0153651	BAP2	hypothetical protein B456_008G117300 [Gossypium raimondii]	BON1-associated protein 2 OS=Arabidopsis thaliana GN=BAP2 PE=1 SV=1
Gh_A09G0186	2184	0.12	0	0	1	0.9	1.67	4.83378	5.94767e-08	1.77834e-06	MIK2	PREDICTED: probable LRR receptor-like serine/threonine-protein kinase At4g08850 [Gossypium hirsutum]	MDIS1-interacting receptor like kinase 2 OS=Arabidopsis thaliana GN=MIK2 PE=1 SV=3
novel.52337	4592	0.07	0.04	0.03	0.92	0.8	2.09	4.82242	3.40709e-15	2.98198e-13	TY3B-I	PREDICTED: uncharacterized protein LOC107958030 [Gossypium hirsutum]	Transposon Ty3-I Gag-Pol polyprotein OS=Saccharomyces cerevisiae (strain ATCC 204508 / S288c) GN=TY3B-I PE=3 SV=2
Gh_A02G0197	1491	0	0.1	0.18	2	2.46	2.39	4.81382	4.22576e-10	1.80404e-08	-	PREDICTED: cytochrome P450 CYP749A22-like [Gossypium hirsutum]	Cytochrome P450 CYP749A22 OS=Panax ginseng PE=2 SV=1
Gh_A05G3499	909	2.38	0.86	0.69	28.48	31.5	47.37	4.81302	7.68169e-40	5.09138e-37	WRKY70	PREDICTED: probable WRKY transcription factor 70 [Gossypium arboreum]	Probable WRKY transcription factor 70 OS=Arabidopsis thaliana GN=WRKY70 PE=2 SV=1
Gh_D11G2872	2421	0.11	0	0	1.02	0.93	1.11	4.80634	3.5663e-08	1.11022e-06	LECRK1	PREDICTED: G-type lectin S-receptor-like serine/threonine-protein kinase RLK1 [Gossypium raimondii]	G-type lectin S-receptor-like serine/threonine-protein kinase LECRK1 OS=Oryza sativa subsp. japonica GN=LECRK1 PE=2 SV=1
novel.20111	492	6.06	0.61	1.05	30.47	67.24	115.96	4.79978	9.31564e-06	0.000176641	-	hypothetical protein B456_007G318400 [Gossypium raimondii]	-
Gh_D02G0124	1545	0.23	0.42	0.11	3.46	3.76	13.05	4.79426	2.75389e-16	2.70029e-14	NTL9	PREDICTED: uncharacterized protein LOC107902846 [Gossypium hirsutum]	Protein NTM1-like 9 OS=Arabidopsis thaliana GN=NTL9 PE=1 SV=1
Gh_A09G0802	879	0.1	0	0.12	1.16	1.34	3.14	4.79193	0.000101839	0.00145091	BAD1	PREDICTED: ankyrin repeat-containing protein At2g01680-like [Gossypium hirsutum]	Ankyrin repeat-containing protein BDA1 OS=Arabidopsis thaliana GN=BAD1 PE=1 SV=1
Gh_D11G1391	672	1.25	0.62	0.37	13.07	14.73	32.45	4.78082	3.32581e-18	3.89662e-16	-	PREDICTED: probable glutathione S-transferase [Gossypium hirsutum]	Probable glutathione S-transferase OS=Nicotiana tabacum PE=2 SV=1
novel.56636	242	28.58	0	14.68	224.52	323.26	269.49	4.77907	1.66401e-06	3.72315e-05	-	hypothetical protein B456_002G1078001, partial [Gossypium raimondii]	-
Gh_A05G3671	1932	0.57	0.11	0.35	5.47	8.38	12.98	4.77865	1.175e-11	6.49427e-10	GLR2.9	PREDICTED: glutamate receptor 2.8-like [Gossypium hirsutum]	Glutamate receptor 2.9 OS=Arabidopsis thaliana GN=GLR2.9 PE=2 SV=1
Gh_D13G1756	330	0	0	1.36	15.68	14.04	11.27	4.77849	0.00107212	0.0109732	-	hypothetical protein B456_013G192100 [Gossypium raimondii]	-
novel.59785	777	0.3	0	0	0.25	2.2	4.33	4.77487	0.0005384	0.00611046	-	PREDICTED: LRR receptor-like serine/threonine-protein kinase ERL1 [Gossypium hirsutum]	-
novel.20182	3425	0.06	0.11	0.09	2.27	2.12	2.15	4.77153	6.028e-23	1.05517e-20	IRK	PREDICTED: LRR receptor-like serine/threonine-protein kinase GSO2 [Gossypium hirsutum]	Probable LRR receptor-like serine/threonine-protein kinase IRK OS=Arabidopsis thaliana GN=IRK PE=1 SV=1
Gh_A08G0141	1245	1.1	2.02	1.27	24.86	60.32	25.63	4.77141	6.03682e-19	7.66028e-17	Os01g0651100	PREDICTED: phospholipase A1-II 1-like [Gossypium hirsutum]	Phospholipase A1-II 1 OS=Oryza sativa subsp. japonica GN=Os01g0651100 PE=3 SV=2
Gh_D09G0159	2139	0.28	0	0.16	2.6	3.64	5.25	4.76667	1.01092e-06	2.37263e-05	MIK2	PREDICTED: MDIS1-interacting receptor like kinase 2-like [Gossypium arboreum]	MDIS1-interacting receptor like kinase 2 OS=Arabidopsis thaliana GN=MIK2 PE=1 SV=3
Gh_D03G0113	2969	0.09	0.17	0.11	2.72	2.53	4.15	4.76371	1.1439e-24	2.29858e-22	At1g50180	PREDICTED: putative disease resistance protein At1g50180 [Gossypium hirsutum]	Putative disease resistance protein At1g50180 OS=Arabidopsis thaliana GN=At1g50180 PE=3 SV=2
Gh_D06G0077	612	4.14	4.57	3.2	107.84	106.46	90.44	4.75466	1.76901e-78	6.4873e-75	CML41	hypothetical protein B456_010G012800 [Gossypium raimondii]	Probable calcium-binding protein CML41 OS=Arabidopsis thaliana GN=CML41 PE=2 SV=2
Gh_A10G1958	702	0.43	0	0.52	7.07	6.55	10.23	4.75142	4.11034e-11	2.08918e-09	-	PREDICTED: uncharacterized protein LOC108463199 [Gossypium arboreum]	-
Gh_D02G0766	2254	0.93	0.18	0.49	9.8	12.26	16.33	4.7464	3.09765e-14	2.42469e-12	WAK2	PREDICTED: putative wall-associated receptor kinase-like 16 [Gossypium hirsutum]	Wall-associated receptor kinase 2 OS=Arabidopsis thaliana GN=WAK2 PE=1 SV=1
Gh_D12G1233	387	0	0	0.7	5.96	8.58	4.57	4.73848	0.00137811	0.0135183	-	hypothetical protein B456_008G136900 [Gossypium raimondii]	-
Gh_A05G0190	825	3.47	0	1.57	28.57	61.21	38.06	4.73217	0.000757156	0.00819026	At5g56590	PREDICTED: glucan endo-1,3-beta-glucosidase 13-like [Gossypium hirsutum]	Glucan endo-1,3-beta-glucosidase 13 OS=Arabidopsis thaliana GN=At5g56590 PE=1 SV=1
Gh_D02G0385	1773	0.15	0.1	0.17	2.25	4.01	2.12	4.73124	2.36184e-13	1.66564e-11	RLP30	PREDICTED: receptor-like protein 12 [Gossypium hirsutum]	Receptor like protein 30 OS=Arabidopsis thaliana GN=RLP30 PE=2 SV=1
novel.14427	1884	0.26	0.18	0.18	4.47	2.98	8.16	4.73096	1.98699e-20	2.91467e-18	-	PREDICTED: probable leucine-rich repeat receptor-like protein kinase At1g35710 [Gossypium hirsutum]	-
novel.59888	545	1.19	0.24	0.84	13.57	14.38	29.77	4.72574	1.29825e-13	9.38115e-12	-	hypothetical protein B456_002G075100 [Gossypium raimondii]	-
novel.52785	1029	3.37	0.5	0.54	27.3	52.78	39.47	4.72028	7.25237e-07	1.74916e-05	-	PREDICTED: probable LRR receptor-like serine/threonine-protein kinase IRK [Gossypium hirsutum]	-
Gh_D05G3276	903	0.14	0.1	0	1.49	1.65	2	4.71886	0.000102721	0.00146092	SAG39	PREDICTED: senescence-specific cysteine protease SAG39-like [Gossypium hirsutum]	Senescence-specific cysteine protease SAG39 OS=Oryza sativa subsp. japonica GN=SAG39 PE=2 SV=2
Gh_A04G0970	1017	0.97	0.08	0.59	13.6	8.98	18.65	4.71474	4.24247e-23	7.49782e-21	AOX2	PREDICTED: ubiquinol oxidase, mitochondrial-like [Gossypium hirsutum]	Ubiquinol oxidase 2, mitochondrial OS=Glycine max GN=AOX2 PE=1 SV=2
Gh_D03G0454	628	0.72	2	2.04	11.57	14.92	89.86	4.71456	2.49423e-06	5.37891e-05	-	PREDICTED: uncharacterized protein LOC107950920 [Gossypium hirsutum]	-
Gh_D12G2558	2988	0.15	0.02	0.03	1.68	1.84	1.54	4.70959	3.70808e-15	3.22616e-13	XA21	hypothetical protein B456_008G290200, partial [Gossypium raimondii]	Receptor kinase-like protein Xa21 OS=Oryza sativa subsp. japonica GN=XA21 PE=1 SV=1
novel.7534	2472	0.35	0.08	0.13	8.57	1.82	3.8	4.70767	9.96887e-08	2.84718e-06	WAK2	PREDICTED: wall-associated receptor kinase 5-like [Gossypium arboreum]	Wall-associated receptor kinase 2 OS=Arabidopsis thaliana GN=WAK2 PE=1 SV=1
Gh_D02G1588	1320	0.06	0	0.14	0.89	1.62	2.07	4.70673	3.79643e-06	7.84795e-05	RGLG2	XP_012479290.1 PREDICTED: E3 ubiquitin-protein ligase RGLG2 isoform X1 [Gossypium raimondii] &gt;XP_012479291.1 PREDICTED: E3 ubiquitin-protein ligase RGLG2 isoform X1 [Gossypium raimondii] &gt;PREDICTED: E3 ubiquitin-protein ligase RGLG2 isoform X1 [Gossypium raimondii] &gt;KJB31093.1 hypothetical protein B456_005G175700 [Gossypium raimondii]	E3 ubiquitin-protein ligase RGLG2 OS=Arabidopsis thaliana GN=RGLG2 PE=1 SV=1
Gh_A10G1957	705	0.72	0.57	0.34	13.76	14.03	13.46	4.70216	5.39615e-19	6.88305e-17	-	PREDICTED: uncharacterized protein LOC108464795 [Gossypium arboreum] &gt;XP_017618627.1 PREDICTED: uncharacterized protein LOC108463198 [Gossypium arboreum];XP_017618626.1 PREDICTED: uncharacterized protein LOC108463197 [Gossypium arboreum] &gt	-
novel.51242	435	5.91	3.15	0	60.32	97.75	62.64	4.69318	2.86435e-06	6.08936e-05	At5g10770	PREDICTED: aspartyl protease family protein At5g10770-like [Gossypium hirsutum]	Aspartyl protease family protein At5g10770 OS=Arabidopsis thaliana GN=At5g10770 PE=2 SV=1
Gh_D02G0715	978	3.98	13.84	5.56	81.93	299.68	164.18	4.68979	2.51816e-10	1.12002e-08	-	XP_012482436.1	-
novel.36671	704	0.29	0.14	0	1.56	3.84	5.56	4.67981	9.61337e-06	0.000181395	-	-	-
Gh_D10G1753	452	0.32	0.72	2.61	13.7	50.52	35.99	4.67101	7.1542e-13	4.70177e-11	PRUA1	XP_016700830.1 PREDICTED: major pollen allergen Bet v 1-F/I-like [Gossypium hirsutum];KJB72778.1 hypothetical protein B456_011G196800 [Gossypium raimondii] &gt;PREDICTED: major pollen allergen Bet v 1-F/I-like [Gossypium hirsutum] &gt;XP_012466166.1 PREDICTED: major pollen allergen Bet v 1-F/I-like [Gossypium raimondii] &gt;KJB84223.1 hypothetical protein B456_N011500 [Gossypium raimondii];PREDIC…	Major allergen Pru av 1 OS=Prunus avium GN=PRUA1 PE=1 SV=1;Major pollen allergen Bet v 1-F/I OS=Betula pendula GN=BETV1F PE=1 SV=2
Gh_D09G1130	1044	0.62	1.17	1.04	9.72	21.4	35.63	4.66481	4.78044e-26	1.08887e-23	GNS1	PREDICTED: glucan endo-1,3-beta-glucosidase, acidic-like [Gossypium hirsutum]	Glucan endo-1,3-beta-glucosidase, basic isoform OS=Prunus persica GN=GNS1 PE=3 SV=1
Gh_D03G0004	1224	0.19	0.31	0.15	1.38	2.62	11.66	4.65951	7.6869e-10	3.16202e-08	PILS5	PREDICTED: uncharacterized protein LOC107937825 [Gossypium hirsutum]	Protein PIN-LIKES 5 OS=Arabidopsis thaliana GN=PILS5 PE=2 SV=1
Gh_D13G0031	630	0.18	0	0	0.81	1.25	2.75	4.65626	0.00229644	0.0207707	LBD1	XP_012462233.1	LOB domain-containing protein 1 OS=Arabidopsis thaliana GN=LBD1 PE=2 SV=1
novel.56624	240	0	13.49	0	63.02	97.48	126.61	4.65602	0.00215199	0.0196753	HRD3B	PREDICTED: ERAD-associated E3 ubiquitin-protein ligase component HRD3A-like [Gossypium hirsutum]	ERAD-associated E3 ubiquitin-protein ligase component HRD3B OS=Arabidopsis thaliana GN=HRD3B PE=3 SV=1
novel.58444	686	0	0.15	0	0.96	2.68	0.42	4.64946	0.00312727	0.0267234	EFR	hypothetical protein B456_009G436200, partial [Gossypium raimondii]	LRR receptor-like serine/threonine-protein kinase EFR OS=Arabidopsis thaliana GN=EFR PE=1 SV=1
Gh_D10G2025	1245	3.09	1.18	1.36	43.31	41.51	47.8	4.64919	5.97832e-65	1.04399e-61	UBP12	PREDICTED: MATH domain and coiled-coil domain-containing protein At3g58270-like [Gossypium hirsutum]	Ubiquitin carboxyl-terminal hydrolase 12 OS=Arabidopsis thaliana GN=UBP12 PE=2 SV=2
Gh_D10G0667	2373	0.06	0.08	0.28	2.48	3.18	3.52	4.64719	7.61012e-20	1.06113e-17	CES101	PREDICTED: G-type lectin S-receptor-like serine/threonine-protein kinase CES101 [Gossypium hirsutum]	G-type lectin S-receptor-like serine/threonine-protein kinase CES101 OS=Arabidopsis thaliana GN=CES101 PE=2 SV=2
Gh_D11G2175	1989	0.03	0.03	0.04	0.6	1.04	0.92	4.64135	3.90412e-06	8.05242e-05	WAKL8	PREDICTED: wall-associated receptor kinase-like 22 [Gossypium raimondii]	Wall-associated receptor kinase-like 8 OS=Arabidopsis thaliana GN=WAKL8 PE=2 SV=1
Gh_D11G0740	1740	0	0	0.1	0.81	0.79	0.45	4.63711	0.000167094	0.00223352	PSY1R	PREDICTED: probable LRR receptor-like serine/threonine-protein kinase At4g36180 [Gossypium hirsutum]	Tyrosine-sulfated glycopeptide receptor 1 OS=Arabidopsis thaliana GN=PSY1R PE=1 SV=1
Gh_A05G0508	1455	2.35	3.23	2.18	41.63	78.09	58.63	4.63094	1.98784e-73	5.60755e-70	At5g10770	PREDICTED: aspartyl protease family protein At5g10770-like [Gossypium arboreum]	Aspartyl protease family protein At5g10770 OS=Arabidopsis thaliana GN=At5g10770 PE=2 SV=1
novel.23074	651	0	0.17	0	2.12	0.74	1.67	4.6295	0.00221601	0.0201601	-	-	-
novel.42173	959	1.58	0.18	0.11	10.7	13.45	21.61	4.62577	2.46215e-05	0.000418503	-	-	-
Gh_A01G0875	996	1.76	0.98	1.05	29.8	30.12	24.95	4.62071	3.48424e-51	4.12174e-48	Prep	PREDICTED: prolyl endopeptidase-like [Gossypium arboreum] &gt;KHF99507.1 Prolyl endopeptidase [Gossypium arboreum]	Prolyl endopeptidase OS=Mus musculus GN=Prep PE=1 SV=1
Gh_D01G0256	2406	0.41	0.25	0.2	6.4	6.6	7.16	4.61752	8.43879e-42	6.5151e-39	SD113	hypothetical protein B456_002G034200 [Gossypium raimondii]	G-type lectin S-receptor-like serine/threonine-protein kinase SD1-13 OS=Arabidopsis thaliana GN=SD113 PE=1 SV=2
Gh_A09G0137	549	4.44	3.51	5.5	87.42	59.5	170.2	4.61317	5.52752e-35	2.42761e-32	CML45	PREDICTED: probable calcium-binding protein CML45 [Gossypium hirsutum]	Probable calcium-binding protein CML45 OS=Arabidopsis thaliana GN=CML45 PE=1 SV=1
Gh_A09G1813	817	0.11	0.68	0.82	8.84	9.96	16.95	4.60967	1.15093e-17	1.27322e-15	PP2B12	PREDICTED: putative F-box protein PP2-B12 [Gossypium arboreum]	Putative F-box protein PP2-B12 OS=Arabidopsis thaliana GN=PP2B12 PE=4 SV=1
Gh_D11G2274	1362	0.44	0.38	0.47	6.84	7.13	15.44	4.60949	2.67904e-24	5.19819e-22	At1g43910	PREDICTED: AAA-ATPase At1g43910-like [Gossypium hirsutum]	AAA-ATPase At1g43910 OS=Arabidopsis thaliana GN=At1g43910 PE=1 SV=1
novel.42458	376	0.72	0	0	4.16	3.65	12.15	4.60723	0.00317952	0.0271035	PGR5	Proton gradient regulation 5 [Theobroma cacao]	Protein PROTON GRADIENT REGULATION 5, chloroplastic OS=Arabidopsis thaliana GN=PGR5 PE=1 SV=1
Gh_D09G0678	2037	0.17	0.1	0.08	2.35	2.69	3	4.59843	2.78129e-16	2.72351e-14	CRK26	PREDICTED: putative receptor-like protein kinase At4g00960 [Gossypium raimondii] &gt;KJB34794.1 hypothetical protein B456_006G084100 [Gossypium raimondii]	Cysteine-rich receptor-like protein kinase 26 OS=Arabidopsis thaliana GN=CRK26 PE=2 SV=1
novel.46350	1141	0.14	0.28	0.5	4.62	4.29	11.34	4.59639	7.25884e-15	6.13355e-13	-	hypothetical protein L484_013223 [Morus notabilis] &gt;EXC24857.1 hypothetical protein L484_013223 [Morus notabilis]	-
Gh_D05G2712	702	0	0	0.17	1.18	1.03	1.6	4.59433	0.00214922	0.0196579	-	XP_012442561.1	-
Gh_D01G2204	1273	0.35	0.19	0.71	7.02	6.51	14.31	4.59311	1.96233e-21	3.08192e-19	At5g48380	PREDICTED: probably inactive leucine-rich repeat receptor-like protein kinase At5g48380 [Gossypium hirsutum]	Probably inactive leucine-rich repeat receptor-like protein kinase At5g48380 OS=Arabidopsis thaliana GN=At5g48380 PE=1 SV=1
Gh_D02G1221	594	0.2	0.2	1.64	9.5	10.74	24.31	4.5923	1.31654e-11	7.22755e-10	RPL19A	PREDICTED: 60S ribosomal protein L19-1-like [Gossypium hirsutum]	60S ribosomal protein L19-1 OS=Arabidopsis thaliana GN=RPL19A PE=2 SV=1
Gh_A04G0366	882	0.5	0.3	0.36	9.97	9.12	7.45	4.58347	1.43685e-17	1.57532e-15	SAG39	PREDICTED: zingipain-2-like [Gossypium hirsutum]	Senescence-specific cysteine protease SAG39 OS=Oryza sativa subsp. japonica GN=SAG39 PE=2 SV=2
Gh_D06G1554	2379	0.61	0.47	0.69	8.13	10.48	20.87	4.57758	1.14745e-38	6.95522e-36	NPR4	PREDICTED: ankyrin repeat-containing protein At3g12360-like isoform X1 [Gossypium hirsutum];PREDICTED: ankyrin repeat-containing protein At3g12360-like isoform X2 [Gossypium hirsutum]	Ankyrin repeat-containing protein NPR4 OS=Oryza sativa subsp. japonica GN=NPR4 PE=2 SV=1
Gh_D11G2850	1580	0.14	0.1	0	1.74	1.26	3.47	4.5714	4.00425e-09	1.47879e-07	ABCC3	KJB45532.1 hypothetical protein B456_007G310500 [Gossypium raimondii];PREDICTED: ABC transporter C family member 3-like [Gossypium raimondii] &gt	ABC transporter C family member 3 OS=Arabidopsis thaliana GN=ABCC3 PE=1 SV=1;ABC transporter C family member 7 OS=Arabidopsis thaliana GN=ABCC7 PE=1 SV=1
novel.56612	518	0.53	1.61	0.94	17.68	26.16	26.08	4.56801	3.20327e-16	3.1118e-14	LECRK91	KJB44037.1 hypothetical protein B456_007G231500 [Gossypium raimondii];PREDICTED: L-type lectin-domain containing receptor kinase IX.1-like [Gossypium raimondii] &gt	L-type lectin-domain containing receptor kinase IX.1 OS=Arabidopsis thaliana GN=LECRK91 PE=1 SV=1
Gh_D02G2283	846	0.42	0.53	0.64	10.06	7.94	17.44	4.56262	2.12356e-18	2.54079e-16	NAC035	PREDICTED: NAC transcription factor 29-like [Gossypium hirsutum]	NAC domain-containing protein 35 OS=Arabidopsis thaliana GN=NAC035 PE=1 SV=2
novel.51074	424	1.03	0	0.31	3.47	6.63	12.87	4.5592	0.000478055	0.00552512	N	PREDICTED: TMV resistance protein N-like [Gossypium hirsutum]	TMV resistance protein N OS=Nicotiana glutinosa GN=N PE=1 SV=1
Gh_A09G1134	1449	1.84	2.37	2.11	27.21	41.24	69.67	4.55661	7.84495e-52	9.43245e-49	FLOT4	PREDICTED: flotillin-like protein 4 [Gossypium hirsutum]	Flotillin-like protein 4 OS=Medicago truncatula GN=FLOT4 PE=2 SV=1
Gh_A05G1306	432	9.21	3.08	3.46	73.1	62.47	230.84	4.55279	5.56371e-08	1.67514e-06	HIPP28	PREDICTED: heavy metal-associated isoprenylated plant protein 20-like isoform X1 [Gossypium hirsutum]	Heavy metal-associated isoprenylated plant protein 28 OS=Arabidopsis thaliana GN=HIPP28 PE=3 SV=1
Gh_D03G0441	1103	4.53	3.74	3.61	66.79	74.09	123.52	4.55216	4.04088e-72	9.56047e-69	WRKY51	PREDICTED: probable WRKY transcription factor 51 [Gossypium hirsutum]	Probable WRKY transcription factor 51 OS=Arabidopsis thaliana GN=WRKY51 PE=1 SV=1
Gh_D06G1167	1143	0.07	0	0	0.4	0.72	0.75	4.55194	0.00266358	0.0234523	PSY1	PREDICTED: phytoene synthase 2, chloroplastic-like [Gossypium hirsutum]	Phytoene synthase 1, chloroplastic OS=Solanum lycopersicum GN=PSY1 PE=1 SV=2
novel.17873	2514	0.63	0.49	0.58	7.55	8.95	19.77	4.54948	1.46593e-36	7.46646e-34	N	PREDICTED: TMV resistance protein N-like [Gossypium hirsutum]	TMV resistance protein N OS=Nicotiana glutinosa GN=N PE=1 SV=1
novel.26301	323	7.44	1.48	6.02	68.49	187.72	97.45	4.54926	3.59823e-12	2.13864e-10	-	hypothetical protein B456_005G0320001, partial [Gossypium raimondii]	-
Gh_A06G1173	837	0	0	0.13	0.68	0.96	1.1	4.54883	0.00254976	0.0226294	SAG39	PREDICTED: senescence-specific cysteine protease SAG39-like [Gossypium hirsutum]	Senescence-specific cysteine protease SAG39 OS=Oryza sativa subsp. japonica GN=SAG39 PE=2 SV=2
novel.26289	541	1.21	0.24	0.57	9.96	12.9	22.97	4.54675	2.19127e-11	1.16885e-09	-	Defensin-like protein [Gossypium arboreum]	-
Gh_A12G2375	948	0.98	1.79	1.41	20.35	33.65	37.22	4.5437	4.35821e-41	3.04427e-38	CXE1	PREDICTED: carboxylesterase 1 [Gossypium arboreum]	Carboxylesterase 1 OS=Actinidia eriantha GN=CXE1 PE=1 SV=1
novel.61270	546	0.71	0.47	0	4.43	13.78	9.26	4.54288	1.16422e-07	3.27661e-06	-	hypothetical protein B456_005G0320001, partial [Gossypium raimondii]	-
Gh_A13G0521	1626	0.11	0.04	0.05	0.95	1.38	1.8	4.53796	3.42982e-07	8.762e-06	-	PREDICTED: LRR receptor-like serine/threonine-protein kinase ERL1 [Gossypium hirsutum]	-
novel.50173	482	0.64	0.96	0.74	14.76	17.94	19.78	4.53039	1.83994e-11	9.88635e-10	-	hypothetical protein B456_006G022800 [Gossypium raimondii]	-
Gh_D05G1369	885	1.48	1.98	2.04	28.2	25.48	65.5	4.5224	4.61074e-34	1.88922e-31	At5g10370	PREDICTED: probable E3 ubiquitin-protein ligase RNF144A-B [Gossypium hirsutum]	ATP-dependent RNA helicase DEAH12, chloroplastic OS=Arabidopsis thaliana GN=At5g10370 PE=3 SV=1
Gh_Sca008577G01	789	0	0.12	0.14	1.49	2.64	1.31	4.52121	0.000300247	0.00371166	MYB63	PREDICTED: myb-related protein Myb4-like [Gossypium hirsutum]	Transcription factor MYB63 OS=Arabidopsis thaliana GN=MYB63 PE=2 SV=1
Gh_D04G1778	756	0.38	0.25	0.46	4.36	2.72	16.65	4.5184	6.10433e-09	2.17867e-07	-	PREDICTED: uncharacterized protein LOC107898668 [Gossypium hirsutum]	-
novel.19220	601	0.39	0.19	0	4.81	2.75	5.85	4.51517	1.2571e-05	0.0002301	-	PREDICTED: pathogenesis-related protein 5-like [Gossypium hirsutum]	-
Gh_D10G2035	876	0.53	0.6	0.36	6.25	12.26	11.08	4.50758	6.69988e-17	6.97015e-15	SDR1	PREDICTED: (+)-neomenthol dehydrogenase-like [Gossypium hirsutum]	(+)-neomenthol dehydrogenase OS=Arabidopsis thaliana GN=SDR1 PE=1 SV=1
novel.5691	1807	0.5	0.11	0.09	4.3	5.08	5.47	4.50694	8.10017e-21	1.22353e-18	LECRK91	PREDICTED: L-type lectin-domain containing receptor kinase IX.1-like [Gossypium arboreum]	L-type lectin-domain containing receptor kinase IX.1 OS=Arabidopsis thaliana GN=LECRK91 PE=1 SV=1
Gh_D05G2286	879	0.1	0	0.24	1.61	3.74	1.57	4.50597	1.78568e-05	0.000315056	-	PREDICTED: uncharacterized protein LOC107915954 [Gossypium hirsutum]	-
novel.63828	550	0	0	0.27	0.87	1.45	3.41	4.50595	0.00393811	0.0323779	LECRK59	PREDICTED: LOW QUALITY PROTEIN: L-type lectin-domain containing receptor kinase V.9-like [Gossypium arboreum]	L-type lectin-domain containing receptor kinase V.9 OS=Arabidopsis thaliana GN=LECRK59 PE=2 SV=1
Gh_A12G2526	339	1.16	0	0	7.41	7.15	13.88	4.49916	0.0034082	0.0286862	-	PREDICTED: auxin response factor 8-like [Gossypium raimondii]	-
Gh_Sca004821G02	2208	0.12	0.09	0.22	3.75	2.4	2.84	4.49904	1.02143e-18	1.26976e-16	LECRK91	PREDICTED: L-type lectin-domain containing receptor kinase IX.1-like [Gossypium hirsutum]	L-type lectin-domain containing receptor kinase IX.1 OS=Arabidopsis thaliana GN=LECRK91 PE=1 SV=1
novel.13183	1903	0.22	0.4	0.05	4.06	4.95	5.32	4.49654	2.1531e-23	3.88959e-21	MAIL3	hypothetical protein B456_010G058500 [Gossypium raimondii]	Serine/threonine-protein phosphatase 7 long form homolog OS=Arabidopsis thaliana GN=MAIL3 PE=2 SV=1
Gh_A11G1521	1329	0	0.06	0	0.4	0.5	0.47	4.49224	0.00301989	0.0259752	LRK10	hypothetical protein B456_007G182500 [Gossypium raimondii]	Rust resistance kinase Lr10 OS=Triticum aestivum GN=LRK10 PE=2 SV=1
Gh_A04G0378	453	0.91	0.42	0.5	7.39	11.93	15.56	4.48428	8.35905e-07	1.99442e-05	-	PREDICTED: uncharacterized protein LOC108452780 [Gossypium arboreum]	-
Gh_Sca007876G01	1959	0	0.06	0	0.34	0.27	0.26	4.48259	0.00312469	0.0267044	MIK2	PREDICTED: probable LRR receptor-like serine/threonine-protein kinase At4g08850 [Gossypium hirsutum]	MDIS1-interacting receptor like kinase 2 OS=Arabidopsis thaliana GN=MIK2 PE=1 SV=3
Gh_D05G1593	1707	0	0.08	0.1	1.01	0.88	1.79	4.47782	8.01926e-07	1.9196e-05	At1g11410	hypothetical protein B456_009G175200 [Gossypium raimondii]	G-type lectin S-receptor-like serine/threonine-protein kinase At1g11410 OS=Arabidopsis thaliana GN=At1g11410 PE=3 SV=3
Gh_A05G3489	1289	0.35	0.53	0.79	7.95	13.04	12.95	4.46966	3.37098e-29	9.97962e-27	PER52	PREDICTED: peroxidase P7-like [Gossypium arboreum];hypothetical protein B456_012G016200 [Gossypium raimondii]	Peroxidase 52 OS=Arabidopsis thaliana GN=PER52 PE=2 SV=1
Gh_A02G0727	2256	0.61	0.35	0.47	7.3	7.36	14.16	4.46067	4.03126e-36	1.97112e-33	WAK2	PREDICTED: putative wall-associated receptor kinase-like 16 [Gossypium hirsutum]	Wall-associated receptor kinase 2 OS=Arabidopsis thaliana GN=WAK2 PE=1 SV=1
Gh_A12G2714	900	51.63	34.45	15.98	667.42	790.82	690.45	4.4599	7.77006e-20	1.08138e-17	-	PREDICTED: hevamine-A-like [Gossypium arboreum]	Hevamine-A OS=Hevea brasiliensis PE=1 SV=2
novel.64333	531	0.25	0.25	0.3	3.79	4.04	8.98	4.45807	2.09618e-05	0.000363199	LECRK52	PREDICTED: LOW QUALITY PROTEIN: L-type lectin-domain containing receptor kinase V.9-like [Gossypium arboreum]	Putative L-type lectin-domain containing receptor kinase V.2 OS=Arabidopsis thaliana GN=LECRK52 PE=3 SV=1
Gh_A11G0132	392	125.39	85.46	85	1236.26	1874.56	2217.41	4.45717	7.6442e-69	1.55738e-65	At4g27740	PREDICTED: protein yippee-like At4g27740 [Gossypium arboreum]	Protein yippee-like At4g27740 OS=Arabidopsis thaliana GN=At4g27740 PE=3 SV=1
Gh_D05G3537	1098	0.73	0.14	0.18	6.86	8	7.32	4.44448	1.67308e-18	2.02315e-16	CYP76C3	-hydroxylase isozyme 2 [Gossypium hirsutum];PREDICTED: probable (S)-N-methylcoclaurine 3&apos	Cytochrome P450 76C3 OS=Arabidopsis thaliana GN=CYP76C3 PE=2 SV=2
novel.26673	323	11.91	10.35	7.56	77.99	315.41	235.97	4.44276	1.72568e-15	1.55489e-13	-	PREDICTED: probable LRR receptor-like serine/threonine-protein kinase IRK [Gossypium hirsutum]	-
novel.16910	451	1.81	2.63	2.03	43.98	30.75	52.77	4.44174	6.53336e-20	9.17975e-18	PGR5	hypothetical protein CFOL_v3_14116 [Cephalotus follicularis];PGR5 [Gossypium arboreum]	Protein PROTON GRADIENT REGULATION 5, chloroplastic OS=Arabidopsis thaliana GN=PGR5 PE=1 SV=1
novel.41747	1358	2.46	1.37	2.68	41.42	41.94	48.84	4.43907	4.97551e-82	2.02736e-78	At1g79990	PREDICTED: coatomer subunit beta&apos;-2-like isoform X1 [Gossypium raimondii]	Coatomer subunit beta&apos;-1 OS=Arabidopsis thaliana GN=At1g79990 PE=2 SV=2
Gh_D02G0202	2036	0.02	0.04	0.08	1.04	1.61	1.67	4.43782	1.33448e-09	5.31071e-08	WAKL9	hypothetical protein B456_005G022100, partial [Gossypium raimondii];PREDICTED: wall-associated receptor kinase-like 1 [Gossypium raimondii]	Wall-associated receptor kinase-like 9 OS=Arabidopsis thaliana GN=WAKL9 PE=2 SV=1;Wall-associated receptor kinase-like 10 OS=Arabidopsis thaliana GN=WAKL10 PE=2 SV=1
Gh_A07G1859	366	1.62	0.81	0	11	10.76	30.49	4.43518	4.97192e-05	0.00077869	-	PREDICTED: uncharacterized protein LOC107956875 [Gossypium hirsutum]	-
Gh_A08G1743	1446	0.25	0.15	0.19	3.32	4	4.68	4.43167	6.74748e-16	6.34471e-14	NAC091	PREDICTED: putative NAC domain-containing protein 94 isoform X1 [Gossypium hirsutum]	NAC domain-containing protein 91 OS=Arabidopsis thaliana GN=NAC091 PE=1 SV=1
novel.20187	3157	0.12	0.04	0.13	1.86	1.42	1.99	4.4295	4.19175e-17	4.4686e-15	IRK	PREDICTED: probable LRR receptor-like serine/threonine-protein kinase At4g36180 [Gossypium arboreum]	Probable LRR receptor-like serine/threonine-protein kinase IRK OS=Arabidopsis thaliana GN=IRK PE=1 SV=1
Gh_D02G0123	1558	0.76	0.22	0.26	3.87	4.48	15.98	4.42896	5.10974e-06	0.000102761	NAC014	PREDICTED: NAC domain-containing protein 86-like isoform X1 [Gossypium hirsutum];PREDICTED: NAC domain-containing protein 86-like isoform X2 [Gossypium hirsutum]	NAC domain-containing protein 14 OS=Arabidopsis thaliana GN=NAC014 PE=2 SV=1
Gh_Sca006073G01	2748	0.16	0.12	0	1.44	2.64	1.41	4.42807	1.58898e-13	1.13811e-11	RLP30	PREDICTED: receptor-like protein 12 isoform X1 [Gossypium hirsutum]	Receptor like protein 30 OS=Arabidopsis thaliana GN=RLP30 PE=2 SV=1
novel.61306	742	3.27	1.84	0.95	24.58	52.82	45.93	4.42773	4.12328e-30	1.29238e-27	-	PREDICTED: LRR receptor-like serine/threonine-protein kinase GSO1, partial [Gossypium hirsutum]	-
Gh_A02G0705	2871	0.11	0.07	0	0.7	1.27	1.85	4.42031	2.29652e-10	1.02956e-08	-	PREDICTED: LRR receptor-like serine/threonine-protein kinase GSO1 [Gossypium arboreum]	-
Gh_D02G0279	1401	4.12	1.05	1.35	44.52	51.12	39.18	4.41834	7.86117e-12	4.45227e-10	LECRK41	KJB36691.1 hypothetical protein B456_006G171000 [Gossypium raimondii];PREDICTED: L-type lectin-domain containing receptor kinase IV.1-like [Gossypium raimondii] &gt	L-type lectin-domain containing receptor kinase IV.1 OS=Arabidopsis thaliana GN=LECRK41 PE=2 SV=1
Gh_A01G1929	540	10.9	5.35	6.55	131.24	108.38	236.82	4.41762	3.62598e-41	2.55715e-38	-	XP_017622534.1 PREDICTED: uncharacterized protein LOC108466667 [Gossypium arboreum];PREDICTED: uncharacterized protein LOC107958026 [Gossypium hirsutum] &gt	-
novel.42166	290	6.75	3.39	8.11	74.75	83.63	140.96	4.40598	1.35393e-07	3.75578e-06	EP3	KJB71684.1 hypothetical protein B456_011G137200 [Gossypium raimondii];PREDICTED: endochitinase PR4-like [Gossypium raimondii] &gt	Endochitinase EP3 OS=Arabidopsis thaliana GN=EP3 PE=1 SV=1
Gh_D08G2297	420	0	0.97	0	8.18	6.84	5.61	4.39971	0.00055883	0.00631052	-	hypothetical protein B456_004G249000 [Gossypium raimondii]	-
Gh_A06G1585	828	7.02	2.42	2.53	67.74	72.99	104.67	4.39873	1.61852e-14	1.31606e-12	WRKY70	PREDICTED: probable WRKY transcription factor 70 [Gossypium hirsutum]	Probable WRKY transcription factor 70 OS=Arabidopsis thaliana GN=WRKY70 PE=2 SV=1
novel.19753	481	2.57	0.97	0.74	33.11	27.49	29.83	4.39543	6.53614e-18	7.43235e-16	-	-	-
Gh_D08G1935	886	1.05	0.37	0.71	9.84	14.16	14.95	4.39314	4.65882e-22	7.61017e-20	At4g11655	PREDICTED: CASP-like protein 4A4 isoform X2 [Gossypium hirsutum];PREDICTED: CASP-like protein 4A4 isoform X1 [Gossypium hirsutum]	CASP-like protein 4A4 OS=Arabidopsis thaliana GN=At4g11655 PE=2 SV=1
novel.198	2714	0.85	0.55	0.37	8.79	12.27	13.42	4.3903	4.64246e-50	5.32026e-47	SD113	PREDICTED: G-type lectin S-receptor-like serine/threonine-protein kinase At1g11300 [Gossypium hirsutum]	G-type lectin S-receptor-like serine/threonine-protein kinase SD1-13 OS=Arabidopsis thaliana GN=SD113 PE=1 SV=2
Gh_D13G0548	732	1.88	1.75	0.65	20.74	25.7	40.21	4.38903	3.49276e-28	9.45289e-26	BAK1	PREDICTED: BRASSINOSTEROID INSENSITIVE 1-associated receptor kinase 1-like [Gossypium hirsutum]	BRASSINOSTEROID INSENSITIVE 1-associated receptor kinase 1 OS=Arabidopsis thaliana GN=BAK1 PE=1 SV=2
Gh_A13G0813	1722	0.28	0.12	0.15	3.09	3.69	4.26	4.38382	1.40558e-17	1.54559e-15	BON3	PREDICTED: protein BONZAI 3-like [Gossypium hirsutum]	Protein BONZAI 3 OS=Arabidopsis thaliana GN=BON3 PE=1 SV=1
Gh_D10G2391	2076	2.08	0.64	0.54	16.26	26.59	21.92	4.36417	1.45267e-10	6.70513e-09	ENGASE1	PREDICTED: cytosolic endo-beta-N-acetylglucosaminidase 1-like isoform X1 [Gossypium hirsutum]	Cytosolic endo-beta-N-acetylglucosaminidase 1 OS=Arabidopsis thaliana GN=ENGASE1 PE=1 SV=1
Gh_A04G0261	1947	0.1	0.04	0.04	0.7	1.12	1.11	4.35808	1.3023e-06	2.98861e-05	-	PREDICTED: uncharacterized protein LOC107948651 [Gossypium hirsutum]	-
Gh_D01G2332	2298	0.97	0.37	0.55	10.81	10.99	13.18	4.3414	2.48383e-48	2.67903e-45	At3g47110	hypothetical protein B456_002G060800 [Gossypium raimondii];LRR receptor-like kinase family protein, putative [Medicago truncatula] &gt;AES69566.1 LRR receptor-like kinase family protein, putative [Medicago truncatula]	Putative receptor-like protein kinase At3g47110 OS=Arabidopsis thaliana GN=At3g47110 PE=3 SV=1
Gh_D13G0630	777	0.49	0	0	2.81	3.03	4.26	4.33714	3.25821e-06	6.83554e-05	MYB4	PREDICTED: transcription factor MYB82-like [Gossypium hirsutum]	Myb-related protein Myb4 OS=Oryza sativa subsp. japonica GN=MYB4 PE=2 SV=2
Gh_D06G1466	2988	0.19	0.13	0.19	2.54	3.73	3.29	4.33645	6.00552e-26	1.35947e-23	RKF1	PREDICTED: probable LRR receptor-like serine/threonine-protein kinase RFK1 isoform X2 [Gossypium hirsutum]	Probable LRR receptor-like serine/threonine-protein kinase RFK1 OS=Arabidopsis thaliana GN=RKF1 PE=1 SV=1
novel.35084	869	0.31	0	0.12	1.82	2.81	3.67	4.33249	2.67172e-06	5.71463e-05	-	hypothetical protein B456_010G204500 [Gossypium raimondii]	-
Gh_A13G0427	1626	0.7	0.65	0.75	10.56	13.19	15.8	4.32887	1.22329e-44	1.12152e-41	LECRK91	PREDICTED: L-type lectin-domain containing receptor kinase IX.1-like [Gossypium arboreum]	L-type lectin-domain containing receptor kinase IX.1 OS=Arabidopsis thaliana GN=LECRK91 PE=1 SV=1
Gh_D06G2328	474	1.67	1.01	0.39	17.77	16.08	27.04	4.31622	8.64827e-12	4.86425e-10	WRKY50	AGV75944.1 WRKY transcription factor 38 [Gossypium hirsutum] &gt;KJB65503.1 hypothetical protein B456_010G098000 [Gossypium raimondii];PREDICTED: probable WRKY transcription factor 50 [Gossypium raimondii] &gt;XP_016699617.1 PREDICTED: probable WRKY transcription factor 50 [Gossypium hirsutum] &gt	Probable WRKY transcription factor 50 OS=Arabidopsis thaliana GN=WRKY50 PE=2 SV=1
novel.17875	1301	0.1	0.52	0.12	6.18	5.29	0.47	4.31439	0.00111247	0.0113151	-	PREDICTED: disease resistance protein RPS4-like [Gossypium hirsutum]	-
Gh_A11G3154	1971	0.48	0.24	0.21	4.83	6.34	6.66	4.31183	2.14028e-28	5.92366e-26	LECRK91	PREDICTED: L-type lectin-domain containing receptor kinase IX.1-like [Gossypium raimondii] &gt;KJB44037.1 hypothetical protein B456_007G231500 [Gossypium raimondii]	L-type lectin-domain containing receptor kinase IX.1 OS=Arabidopsis thaliana GN=LECRK91 PE=1 SV=1
Gh_D09G0677	2034	0.9	0.57	0.78	12.13	14.56	15.03	4.30909	1.61833e-58	2.52542e-55	CRK26	PREDICTED: cysteine-rich receptor-like protein kinase 26 [Gossypium hirsutum]	Cysteine-rich receptor-like protein kinase 26 OS=Arabidopsis thaliana GN=CRK26 PE=2 SV=1
novel.51059	441	0	0.85	0	5.84	4.63	6.57	4.30847	0.000851759	0.0090499	LECRK91	PREDICTED: L-type lectin-domain containing receptor kinase IX.1-like [Gossypium hirsutum]	L-type lectin-domain containing receptor kinase IX.1 OS=Arabidopsis thaliana GN=LECRK91 PE=1 SV=1
Gh_A08G0150	1254	0	0.06	0	0.64	0.38	0.28	4.30436	0.00606262	0.0460498	PHL6	PREDICTED: uncharacterized protein LOC107926252 [Gossypium hirsutum]	Myb family transcription factor PHL6 OS=Arabidopsis thaliana GN=PHL6 PE=2 SV=1
Gh_D09G0167	2252	4.68	1.53	2.07	45.82	46.12	68.25	4.30374	4.452e-14	3.41199e-12	MIK2	KJB33586.1 hypothetical protein B456_006G020100 [Gossypium raimondii];PREDICTED: probable leucine-rich repeat receptor-like protein kinase At1g35710 isoform X2 [Gossypium hirsutum];PREDICTED: probable leucine-rich repeat receptor-like protein kinase At1g35710 isoform X4 [Gossypium hirsutum];PREDICTED: probable LRR receptor-like serine/threonine-protein kinase At4g08850 isoform X2 [Gossypium raimo…	MDIS1-interacting receptor like kinase 2 OS=Arabidopsis thaliana GN=MIK2 PE=1 SV=3
Gh_D01G0792	1059	0.08	0	0.19	1.35	1.76	1.48	4.30226	3.05663e-05	0.000507552	MYB63	PREDICTED: protein ODORANT1-like [Gossypium hirsutum]	Transcription factor MYB63 OS=Arabidopsis thaliana GN=MYB63 PE=2 SV=1
Gh_A10G1271	1614	11.7	3.79	7.99	115.67	134.63	192.06	4.29868	1.06181e-16	1.08768e-14	EP3	PREDICTED: uncharacterized protein LOC18448760 [Amborella trichopoda]	Endochitinase EP3 OS=Arabidopsis thaliana GN=EP3 PE=1 SV=1
Gh_A03G0484	1116	0.66	0.43	0.17	5.46	6.82	8.6	4.29388	6.38797e-18	7.27676e-16	rsc5	hypothetical protein B456_003G117000 [Gossypium raimondii];XP_016665522.1	Random slug protein 5 OS=Dictyostelium discoideum GN=rsc5 PE=2 SV=1;CRAL-TRIO domain-containing protein YKL091C OS=Saccharomyces cerevisiae (strain ATCC 204508 / S288c) GN=YKL091C PE=1 SV=2
Gh_D05G3628	1455	0.5	0.25	0.25	7.02	5.55	6.14	4.28844	2.89912e-23	5.17355e-21	-	PREDICTED: receptor-like protein 12 isoform X1 [Gossypium hirsutum]	-
Gh_D09G0843	1509	0.05	0.17	0.15	0.12	3.09	2.35	4.288	1.4883e-05	0.000267479	Prcp	PREDICTED: lysosomal Pro-X carboxypeptidase-like [Gossypium hirsutum]	Lysosomal Pro-X carboxypeptidase OS=Mus musculus GN=Prcp PE=1 SV=2
Gh_D09G1011	465	1.06	1.42	1.62	18.83	17.9	40.3	4.28673	1.83347e-12	1.1371e-10	ATL65	PREDICTED: E3 ubiquitin-protein ligase RNF181 homolog [Gossypium hirsutum]	RING-H2 finger protein ATL65 OS=Arabidopsis thaliana GN=ATL65 PE=2 SV=2
Gh_D04G1513	1011	0.65	0.73	0.3	7.58	8.84	15.16	4.28367	3.89953e-20	5.53206e-18	AOX2	KJB77533.1 hypothetical protein B456_012G142200 [Gossypium raimondii];PREDICTED: ubiquinol oxidase, mitochondrial [Gossypium raimondii] &gt	Ubiquinol oxidase 2, mitochondrial OS=Glycine max GN=AOX2 PE=1 SV=2
novel.44963	884	1.39	1.39	1.44	17.61	22.04	37.8	4.28137	3.35325e-31	1.1601e-28	-	hypothetical protein B456_007G265200 [Gossypium raimondii];XP_012492616.1 PREDICTED: uncharacterized protein LOC105804513 isoform X3 [Gossypium raimondii];PREDICTED: uncharacterized protein LOC105804513 isoform X3 [Gossypium raimondii] &gt	-
novel.6887	938	0	0.45	0.44	3.64	6.63	5.45	4.27244	4.23859e-11	2.14545e-09	-	-	-
novel.63820	549	0	0.92	0	1.39	3.75	8.12	4.26754	0.000311994	0.00383491	GT-3A	PREDICTED: trihelix transcription factor GT-3b-like [Gossypium hirsutum]	Trihelix transcription factor GT-3a OS=Arabidopsis thaliana GN=GT-3A PE=1 SV=1
novel.59447	867	3.2	0.43	0.59	19.5	38.88	30.37	4.26083	5.52908e-06	0.000110317	-	PREDICTED: leucine-rich repeat receptor-like protein kinase PEPR2 [Gossypium hirsutum];hypothetical protein B456_005G031700 [Gossypium raimondii]	-
Gh_A01G0779	545	4.17	4.64	3.17	52.16	60.93	60.18	4.25865	7.6035e-37	3.98337e-34	-	XP_016706645.1 PREDICTED: uncharacterized protein LOC107921283 isoform X1 [Gossypium hirsutum];PREDICTED: uncharacterized protein LOC106453752 [Brassica napus];XP_016706646.1 PREDICTED: uncharacterized protein LOC107921283 isoform X2 [Gossypium hirsutum];PREDICTED: uncharacterized protein LOC105782710 isoform X2 [Gossypium raimondii] &gt;PREDICTED: uncharacterized protein LOC105782710 isoform X1 …	-
Gh_A13G2320	2421	0.03	0.15	0.07	1.1	0.65	2.42	4.25436	8.11117e-09	2.83558e-07	-	PREDICTED: receptor-like protein 12 [Gossypium hirsutum]	-
novel.28289	780	0.24	0.24	0	1.2	3.22	2.55	4.25401	8.7839e-05	0.00127675	UGT85A24	PREDICTED: 7-deoxyloganetin glucosyltransferase-like [Gossypium hirsutum]	7-deoxyloganetin glucosyltransferase OS=Gardenia jasminoides GN=UGT85A24 PE=1 SV=1
Gh_A13G0865	531	0.5	1.01	0	6.16	11.67	10.59	4.25376	6.02234e-08	1.79993e-06	p20	PREDICTED: uncharacterized N-acetyltransferase p20-like [Gossypium arboreum]	Uncharacterized N-acetyltransferase p20 OS=Bacillus licheniformis GN=p20 PE=4 SV=1
Gh_A13G0061	1737	0.04	0	0.05	0.32	0.11	1.16	4.25316	0.00211383	0.0194136	EDR4	PREDICTED: uncharacterized protein At5g05190-like [Gossypium arboreum]	Protein ENHANCED DISEASE RESISTANCE 4 OS=Arabidopsis thaliana GN=EDR4 PE=1 SV=1
Gh_A02G1505	864	0	0	0.12	0.83	0.64	0.66	4.25269	0.00637376	0.0479218	-	hypothetical protein B456_003G024700 [Gossypium raimondii]	-
novel.33425	301	0	4.41	0	28.97	45.08	10.99	4.24947	0.00168942	0.0160858	-	PREDICTED: uncharacterized protein LOC105766516 isoform X1 [Gossypium raimondii]	-
novel.11147	973	0.17	0.09	0	0.61	1.99	2.23	4.24429	0.000124528	0.00172948	-	PREDICTED: DNA-damage-repair/toleration protein DRT100-like [Gossypium arboreum]	-
novel.24954	971	0.6	0.52	0.11	6.06	7.22	9.42	4.24217	3.09056e-16	3.00629e-14	-	-	-
novel.18539	521	1.05	0.26	0.92	9.95	9.38	21.41	4.23754	1.36215e-09	5.41493e-08	-	-	-
Gh_D05G0044	1317	0.17	0.06	0.14	1.8	2.36	2.27	4.22028	1.40838e-08	4.68038e-07	At5g24080	hypothetical protein B456_009G004500, partial [Gossypium raimondii]	G-type lectin S-receptor-like serine/threonine-protein kinase At5g24080 OS=Arabidopsis thaliana GN=At5g24080 PE=2 SV=1
novel.10428	726	0.14	0.27	0.16	2.83	5.09	2.13	4.21532	7.07135e-06	0.000137827	-	-	-
novel.35257	1310	0.63	3.49	0.35	15.95	20.54	38.9	4.20926	9.83218e-06	0.000184811	-	hypothetical protein B456_009G444300 [Gossypium raimondii]	-
Gh_A05G2033	2588	0.05	0.15	0.16	1.47	2.3	2.25	4.20288	3.4318e-15	3.00002e-13	WAK2	PREDICTED: putative wall-associated receptor kinase-like 16 isoform X1 [Gossypium hirsutum];PREDICTED: putative wall-associated receptor kinase-like 16 isoform X2 [Gossypium hirsutum]	Wall-associated receptor kinase 2 OS=Arabidopsis thaliana GN=WAK2 PE=1 SV=1
Gh_D05G2886	1677	0.25	0	0.05	1.68	1.82	2	4.19788	5.84235e-09	2.09127e-07	At2g39490	PREDICTED: F-box protein At2g39490-like isoform X2 [Gossypium raimondii]	F-box protein At2g39490 OS=Arabidopsis thaliana GN=At2g39490 PE=2 SV=1
Gh_D13G0312	2391	0.03	0.03	0.03	0.34	0.61	0.56	4.19738	6.46133e-05	0.00097893	SD25	PREDICTED: G-type lectin S-receptor-like serine/threonine-protein kinase SD2-5 [Gossypium hirsutum]	G-type lectin S-receptor-like serine/threonine-protein kinase SD2-5 OS=Arabidopsis thaliana GN=SD25 PE=1 SV=1
novel.59502	712	0.14	0.14	0.34	2.62	1.73	6.45	4.1955	1.607e-05	0.000286285	CRF3	PREDICTED: ethylene-responsive transcription factor CRF6-like [Gossypium hirsutum]	Ethylene-responsive transcription factor CRF3 OS=Arabidopsis thaliana GN=CRF3 PE=1 SV=1
Gh_Sca005520G01	1920	0.13	0.19	0.19	2.76	2.17	2.88	4.17742	5.61284e-15	4.78128e-13	LECRKS5	PREDICTED: probable L-type lectin-domain containing receptor kinase S.5 [Gossypium hirsutum]	Probable L-type lectin-domain containing receptor kinase S.5 OS=Arabidopsis thaliana GN=LECRKS5 PE=2 SV=1
Gh_D13G0210	492	3.64	2.74	2.11	40.04	44.56	65.44	4.17668	4.58483e-25	9.41932e-23	ZAT11	PREDICTED: zinc finger protein ZAT11-like [Gossypium hirsutum]	Zinc finger protein ZAT11 OS=Arabidopsis thaliana GN=ZAT11 PE=2 SV=1
Gh_D09G0168	944	11.22	5.64	3.83	98.93	93.49	151.36	4.17661	1.00358e-17	1.11864e-15	MIK2	KJB33586.1 hypothetical protein B456_006G020100 [Gossypium raimondii];hypothetical protein B456_006G020400 [Gossypium raimondii];PREDICTED: probable LRR receptor-like serine/threonine-protein kinase At4g08850 isoform X1 [Gossypium raimondii] &gt;PREDICTED: probable LRR receptor-like serine/threonine-protein kinase At4g08850 isoform X2 [Gossypium hirsutum]	MDIS1-interacting receptor like kinase 2 OS=Arabidopsis thaliana GN=MIK2 PE=1 SV=3
Gh_D03G0208	1377	0	0	0.13	0.52	0.57	0.9	4.16566	0.00126127	0.0125501	-	PREDICTED: uncharacterized protein LOC107908219 [Gossypium hirsutum]	-
Gh_A04G0723	1539	0.05	0.09	0.11	0.74	0.66	2.84	4.16364	5.60055e-06	0.0001115	-	PREDICTED: uncharacterized protein LOC107948055 [Gossypium hirsutum]	-
Gh_A07G0413	1194	0.21	0.53	0.92	8.35	7	11.14	4.1536	4.42532e-23	7.80219e-21	MPT3	PREDICTED: mitochondrial phosphate carrier protein 3, mitochondrial-like [Gossypium arboreum]	Mitochondrial phosphate carrier protein 3, mitochondrial OS=Arabidopsis thaliana GN=MPT3 PE=1 SV=1
Gh_Sca005423G01	4269	0.1	0.1	0.07	2.23	1.17	1.22	4.14131	7.25239e-18	8.19598e-16	TAF6B	PREDICTED: receptor-like protein 12 [Gossypium hirsutum]	Transcription initiation factor TFIID subunit 6b OS=Arabidopsis thaliana GN=TAF6B PE=1 SV=1
Gh_A05G3810	1365	0.92	0.38	0.27	7.73	9.91	9.14	4.14053	9.35935e-26	2.07387e-23	ACT	PREDICTED: vinorine synthase-like [Gossypium hirsutum]	Vinorine synthase OS=Rauvolfia serpentina GN=ACT PE=1 SV=2
Gh_D05G2178	1503	0.12	0.04	0	0.54	0.8	0.44	4.12756	0.00172044	0.0163324	STP5	PREDICTED: sugar transport protein 5-like [Gossypium hirsutum]	Sugar transport protein 5 OS=Arabidopsis thaliana GN=STP5 PE=2 SV=1
Gh_D01G0262	2034	0.04	0.14	0.12	1.32	1.73	1.57	4.10908	4.8962e-10	2.06621e-08	SD113	hypothetical protein B456_N014300 [Gossypium raimondii]	G-type lectin S-receptor-like serine/threonine-protein kinase SD1-13 OS=Arabidopsis thaliana GN=SD113 PE=1 SV=2
Gh_A09G0899	1050	0.37	0.36	0.09	3.46	5.12	3.43	4.10858	1.18184e-10	5.55648e-09	WIP3	PREDICTED: zinc finger protein WIP3-like [Gossypium hirsutum] &gt;XP_017610328.1 PREDICTED: zinc finger protein WIP3-like [Gossypium arboreum]	Zinc finger protein WIP3 OS=Arabidopsis thaliana GN=WIP3 PE=2 SV=1
Gh_A13G0512	804	2.07	1.04	1.11	25.6	22.93	21.6	4.10849	8.4598e-34	3.40921e-31	GS1-1	XP_016674718.1 PREDICTED: glutamine synthetase cytosolic isozyme 1-like [Gossypium hirsutum];PREDICTED: glutamine synthetase cytosolic isozyme 1-like [Gossypium hirsutum] &gt	Glutamine synthetase cytosolic isozyme 1 OS=Vitis vinifera GN=GS1-1 PE=2 SV=1
Gh_A01G0083	786	1.04	0.92	1.3	14.6	17.14	18.21	4.10795	2.46365e-25	5.17747e-23	-	PREDICTED: uncharacterized protein LOC108482448 [Gossypium arboreum]	-
Gh_A12G2420	879	0.4	0.2	0	1.88	3.09	5.36	4.10756	5.75967e-07	1.41757e-05	MYB62	PREDICTED: transcription factor MYB108-like [Gossypium hirsutum]	Transcription factor MYB62 OS=Arabidopsis thaliana GN=MYB62 PE=2 SV=1
Gh_Sca080894G01	429	0.15	1.85	1.31	11.7	27.69	7.65	4.10731	1.89283e-06	4.18535e-05	-	PREDICTED: uncharacterized protein LOC107949526 [Gossypium hirsutum]	-
novel.63039	597	0	0.59	0	4.29	2.34	3.75	4.10426	0.000205363	0.00267249	-	AIE43891.1 WRKY transcription factor 70 [Gossypium hirsutum];probable WRKY transcription factor 40 [Gossypium hirsutum] &gt	-
Gh_A11G0426	888	0.3	0.39	0.24	3.6	3.33	8.28	4.10213	1.20562e-09	4.83461e-08	HSF24	PREDICTED: heat shock factor protein HSF24-like [Gossypium arboreum]	Heat shock factor protein HSF24 OS=Solanum peruvianum GN=HSF24 PE=2 SV=1
Gh_A13G0056	396	3.54	4.15	3.25	36.75	23.09	122.01	4.09102	4.14468e-11	2.10518e-09	-	PREDICTED: uncharacterized protein LOC108463570 [Gossypium arboreum]	-
Gh_D07G2060	411	7.24	2.08	2.88	72.44	59.79	76.88	4.08018	8.68682e-22	1.39415e-19	-	PREDICTED: glutathione transferase GST 23-like [Gossypium hirsutum]	Glutathione transferase GST 23 OS=Zea mays PE=2 SV=1
Gh_D02G0315	744	0.78	0.26	0.63	7.9	10.91	8.07	4.07808	1.94693e-13	1.38637e-11	GSTU7	PREDICTED: glutathione S-transferase U7-like [Gossypium hirsutum]	Glutathione S-transferase U7 OS=Arabidopsis thaliana GN=GSTU7 PE=2 SV=1
Gh_A11G1504	1026	0.08	0	0.1	0.85	0.85	1.03	4.0722	0.0014933	0.0144797	CXE17	XP_016694400.1 PREDICTED: probable carboxylesterase 17 [Gossypium hirsutum];PREDICTED: probable carboxylesterase 17 [Gossypium hirsutum] &gt	Probable carboxylesterase 17 OS=Arabidopsis thaliana GN=CXE17 PE=2 SV=1
Gh_D10G1539	714	0.14	0.28	0.34	5.07	2.99	3.87	4.06744	9.0523e-07	2.14726e-05	-	PREDICTED: repetitive proline-rich cell wall protein 2-like [Gossypium hirsutum]	-
Gh_Sca005107G01	921	1.26	1.94	1.42	23.2	19.12	27.91	4.06045	5.28015e-39	3.28193e-36	SDR2a	PREDICTED: short-chain dehydrogenase reductase 2a-like [Gossypium hirsutum]	Short-chain dehydrogenase reductase 2a OS=Arabidopsis thaliana GN=SDR2a PE=3 SV=1
Gh_D01G0046	1245	0	0	0.15	0.49	0.87	0.74	4.05597	0.00196675	0.0182918	KCS4	3-ketoacyl-CoA synthase 9 [Gossypium hirsutum]	3-ketoacyl-CoA synthase 4 OS=Arabidopsis thaliana GN=KCS4 PE=2 SV=1
Gh_Sca004964G01	1029	0.24	0.24	0.29	6.44	3.26	2.36	4.05313	1.41528e-09	5.617e-08	AMC9	PREDICTED: metacaspase-9-like [Gossypium hirsutum]	Metacaspase-9 OS=Arabidopsis thaliana GN=AMC9 PE=1 SV=1
novel.23485	1348	0.28	0.17	0.07	2.38	3.19	2.61	4.05101	1.65423e-10	7.59248e-09	ABCC3	KJB81652.1 hypothetical protein B456_013G154700 [Gossypium raimondii];PREDICTED: ABC transporter C family member 3-like isoform X1 [Gossypium raimondii] &gt	ABC transporter C family member 3 OS=Arabidopsis thaliana GN=ABCC3 PE=1 SV=1
Gh_D05G3275	1008	0.45	0.49	0	5.46	5.4	3.87	4.04951	8.64723e-12	4.86425e-10	SAG39	KJB61526.1 hypothetical protein B456_009G364200 [Gossypium raimondii];PREDICTED: zingipain-2-like [Gossypium raimondii] &gt	Senescence-specific cysteine protease SAG39 OS=Oryza sativa subsp. japonica GN=SAG39 PE=2 SV=2
Gh_A08G0449	1242	0.98	0.8	1.2	18.23	12.9	14.85	4.04232	1.52949e-39	9.80292e-37	Os05g0574100	PREDICTED: phospholipase A1-II 7-like [Gossypium arboreum]	Phospholipase A1-II 7 OS=Oryza sativa subsp. japonica GN=Os05g0574100 PE=3 SV=1
novel.24901	1072	0.43	0.98	0.48	5.1	5.56	18.45	4.03249	1.05987e-13	7.73636e-12	-	-	-
Gh_Sca005287G02	721	1.06	1.09	0.31	6.85	7.89	20.65	4.03183	7.05697e-05	0.00105308	At1g47710	KJB67794.1 hypothetical protein B456_010G211500 [Gossypium raimondii];PREDICTED: serpin-ZX-like [Gossypium raimondii] &gt	Serpin-ZX OS=Arabidopsis thaliana GN=At1g47710 PE=1 SV=1
Gh_A01G0383	3217	1.67	0.83	1.13	9.88	9.31	10.19	4.03165	1.70432e-63	2.90701e-60	EFR	PREDICTED: receptor-like protein 12 [Gossypium hirsutum];hypothetical protein B456_002G060800 [Gossypium raimondii]	LRR receptor-like serine/threonine-protein kinase EFR OS=Arabidopsis thaliana GN=EFR PE=1 SV=1;Receptor like protein 30 OS=Arabidopsis thaliana GN=RLP30 PE=2 SV=1
Gh_A12G2425	1383	0.75	1.01	0.46	6.76	8.13	19.4	4.02458	9.49737e-21	1.42158e-18	SARD1	PREDICTED: protein SAR DEFICIENT 1 [Gossypium hirsutum]	Protein SAR DEFICIENT 1 OS=Arabidopsis thaliana GN=SARD1 PE=1 SV=1
Gh_D13G0620	1411	1.35	0.88	0.45	11.47	14.59	15.99	4.02451	4.88254e-35	2.15726e-32	GS1-1	PREDICTED: glutamine synthetase nodule isozyme-like [Gossypium hirsutum]	Glutamine synthetase cytosolic isozyme 1 OS=Vitis vinifera GN=GS1-1 PE=2 SV=1;Glutamine synthetase nodule isozyme OS=Vigna aconitifolia PE=2 SV=1
novel.19765	1709	0.2	0.16	0.1	2.12	2.78	2.4	4.0229	2.05227e-12	1.26276e-10	-	-	-
novel.42735	1816	0.69	0.11	0.19	4	7.09	4.39	4.01982	1.30474e-16	1.32175e-14	-	PREDICTED: uncharacterized protein LOC107963396 [Gossypium hirsutum]	-
Gh_D11G2997	2814	0	0.05	0.03	0.22	0.26	0.26	4.01732	0.00265239	0.0233846	PGIP2	PREDICTED: probable leucine-rich repeat receptor-like protein kinase At1g35710 [Gossypium hirsutum]	Polygalacturonase inhibitor 2 OS=Phaseolus vulgaris GN=PGIP2 PE=1 SV=1
novel.12102	1187	5.73	3.13	3.91	62.72	55.62	78.77	4.01542	2.69894e-65	4.82808e-62	-	PREDICTED: glutathione transferase GST 23-like [Gossypium arboreum]	Glutathione transferase GST 23 OS=Zea mays PE=2 SV=1
Gh_A10G0638	513	0.82	0.27	0.64	6.53	9.48	11.36	4.01266	2.44464e-07	6.45894e-06	WRKY75	PREDICTED: probable WRKY transcription factor 75 [Gossypium hirsutum]	Probable WRKY transcription factor 75 OS=Arabidopsis thaliana GN=WRKY75 PE=2 SV=1
novel.33567	609	1.5	0.19	0	7.79	10.55	9.15	4.0114	5.46334e-09	1.96314e-07	-	hypothetical protein B456_009G444600 [Gossypium raimondii]	-
Gh_D03G1640	1089	0.59	0.66	0.27	5.13	5.88	12.36	4.00563	1.78196e-15	1.60166e-13	CRD	PREDICTED: 12S seed storage protein CRD-like [Gossypium hirsutum]	12S seed storage protein CRD OS=Arabidopsis thaliana GN=CRD PE=1 SV=1
novel.1418	597	0	0.39	0	3.07	2.09	1.08	4.00554	0.00340802	0.0286862	LECRKS5	PREDICTED: probable L-type lectin-domain containing receptor kinase S.5 [Gossypium arboreum]	Probable L-type lectin-domain containing receptor kinase S.5 OS=Arabidopsis thaliana GN=LECRKS5 PE=2 SV=1
Gh_D07G0514	1335	0.11	0.39	0.41	3.59	6.12	3.68	4.00475	3.57202e-14	2.77234e-12	CYP87A3	hypothetical protein B456_001G058600 [Gossypium raimondii]	Cytochrome P450 87A3 OS=Oryza sativa subsp. japonica GN=CYP87A3 PE=2 SV=3
Gh_D01G1777	2658	0.12	0.12	0.15	1.71	2.09	2.11	4.00429	3.22344e-16	3.12707e-14	XLG1	PREDICTED: extra-large guanine nucleotide-binding protein 1-like isoform X1 [Gossypium raimondii]	Extra-large guanine nucleotide-binding protein 1 OS=Arabidopsis thaliana GN=XLG1 PE=1 SV=2
Gh_D10G2020	1528	3.99	3.38	6.07	61.85	65.89	76.73	4.00233	1.34485e-87	6.1648e-84	UBP12	PREDICTED: MATH domain and coiled-coil domain-containing protein At3g58270-like [Gossypium hirsutum]	Ubiquitin carboxyl-terminal hydrolase 12 OS=Arabidopsis thaliana GN=UBP12 PE=2 SV=2
novel.20184	3225	0.32	0.04	0.12	1.77	2.14	3.11	4.00033	6.48917e-16	6.1175e-14	IKU2	PREDICTED: LRR receptor-like serine/threonine-protein kinase GSO2 [Gossypium arboreum]	Receptor-like protein kinase HAIKU2 OS=Arabidopsis thaliana GN=IKU2 PE=1 SV=1
Gh_D04G1834	1864	0.18	0.21	0.18	1.97	1.8	4.49	3.9886	2.5969e-12	1.57382e-10	ACD6	PREDICTED: ankyrin-3-like isoform X2 [Gossypium hirsutum];PREDICTED: ankyrin repeat-containing protein At3g12360-like [Gossypium raimondii]	Protein ACCELERATED CELL DEATH 6 OS=Arabidopsis thaliana GN=ACD6 PE=1 SV=1
novel.33725	1910	0.22	0.07	0.09	1.22	1.76	2.73	3.98809	4.8209e-10	2.0356e-08	LECRK4	PREDICTED: G-type lectin S-receptor-like serine/threonine-protein kinase RLK1 [Gossypium raimondii]	G-type lectin S-receptor-like serine/threonine-protein kinase LECRK4 OS=Oryza sativa subsp. japonica GN=LECRK4 PE=3 SV=1
novel.6434	402	0	1.12	0	5.11	8.95	3.49	3.98418	0.00380153	0.0314482	-	hypothetical protein B456_009G083000 [Gossypium raimondii]	-
Gh_A11G0454	864	1.64	1.13	1.5	17.04	21.27	25.15	3.97265	1.51545e-31	5.36953e-29	HAT22	Homeobox-leucine zipper HAT22 -like protein [Gossypium arboreum]	Homeobox-leucine zipper protein HAT22 OS=Arabidopsis thaliana GN=HAT22 PE=1 SV=1
Gh_A02G1512	567	0.44	0	0.26	3.44	4.27	2.79	3.97046	0.000231648	0.00296613	ERF113	PREDICTED: ethylene-responsive transcription factor ERF109-like [Gossypium hirsutum]	Ethylene-responsive transcription factor ERF113 OS=Arabidopsis thaliana GN=ERF113 PE=2 SV=1
Gh_D13G0261	1083	0.44	0.15	0	2.08	2.74	4.51	3.96243	5.91706e-08	1.76991e-06	GA2OX8	PREDICTED: gibberellin 2-beta-dioxygenase 8-like isoform X1 [Gossypium hirsutum]	Gibberellin 2-beta-dioxygenase 8 OS=Arabidopsis thaliana GN=GA2OX8 PE=1 SV=2
Gh_A05G2032	1684	1.52	1.51	1.28	60.81	19.21	35.24	3.9603	1.53705e-39	9.80292e-37	WAK2	PREDICTED: wall-associated receptor kinase 2-like [Gossypium raimondii] &gt;ATP binding protein, putative [Ricinus communis];PREDICTED: wall-associated receptor kinase 5-like [Gossypium arboreum];KJB19674.1 hypothetical protein B456_003G113700 [Gossypium raimondii]	Wall-associated receptor kinase 2 OS=Arabidopsis thaliana GN=WAK2 PE=1 SV=1
Gh_A05G1951	3063	0.02	0.04	0.1	0.57	0.73	1.02	3.95903	5.43309e-08	1.63985e-06	MIK2	PREDICTED: probable LRR receptor-like serine/threonine-protein kinase At4g08850 [Gossypium hirsutum]	MDIS1-interacting receptor like kinase 2 OS=Arabidopsis thaliana GN=MIK2 PE=1 SV=3
Gh_D07G2014	1209	0.19	0.25	0.31	3.03	2.66	5.25	3.95679	3.78908e-11	1.93259e-09	NAC091	PREDICTED: NAC domain-containing protein 83-like [Gossypium hirsutum]	NAC domain-containing protein 91 OS=Arabidopsis thaliana GN=NAC091 PE=1 SV=1
Gh_A05G3770	633	0.35	0	1.25	7.19	5.9	9.46	3.95114	2.0463e-08	6.66034e-07	-	PREDICTED: uncharacterized protein LOC107962227 [Gossypium hirsutum]	-
Gh_D01G2186	540	16.96	18.48	21.36	259.53	213.31	370.75	3.944	4.66089e-67	8.996e-64	-	PREDICTED: uncharacterized protein LOC107939906 [Gossypium hirsutum]	-
Gh_A05G2516	1023	0.08	0.16	0.2	1.14	2.07	2.96	3.9427	5.92355e-06	0.000117136	-	PREDICTED: cytochrome P450 CYP736A12-like [Gossypium arboreum]	Cytochrome P450 CYP736A12 OS=Panax ginseng PE=2 SV=1
Gh_A06G0136	588	0.81	2.81	0.72	10.27	16.51	34.02	3.94013	2.25579e-12	1.37989e-10	MYB44	PREDICTED: transcription factor MYB44-like [Gossypium hirsutum]	Transcription factor MYB44 OS=Arabidopsis thaliana GN=MYB44 PE=2 SV=1
Gh_D11G2743	2655	0.07	0.68	0.53	3.86	7.73	5.63	3.9291	1.85227e-07	5.00563e-06	RBOHB	PREDICTED: respiratory burst oxidase homolog protein B [Gossypium arboreum]	Respiratory burst oxidase homolog protein B OS=Solanum tuberosum GN=RBOHB PE=1 SV=1
Gh_A12G2647	1377	0.05	0.38	0.13	2.74	2.37	2.99	3.92817	2.31141e-10	1.0356e-08	UGT83A1	PREDICTED: UDP-glycosyltransferase 83A1-like [Gossypium hirsutum]	UDP-glycosyltransferase 83A1 OS=Arabidopsis thaliana GN=UGT83A1 PE=2 SV=1
Gh_A02G0724	1830	0.04	0.04	0.23	1.19	1.18	1.73	3.91591	9.56062e-08	2.74126e-06	WAK2	PREDICTED: putative wall-associated receptor kinase-like 16 [Gossypium arboreum]	Wall-associated receptor kinase 2 OS=Arabidopsis thaliana GN=WAK2 PE=1 SV=1
Gh_A06G1268	2055	0.1	0.1	0.26	1.52	1.94	2.6	3.91582	7.14929e-12	4.06479e-10	CRK8	PREDICTED: cysteine-rich receptor-like protein kinase 10 [Gossypium hirsutum]	Cysteine-rich receptor-like protein kinase 8 OS=Arabidopsis thaliana GN=CRK8 PE=3 SV=2
Gh_D13G0067	393	1.82	6.1	0.67	25.47	19.43	78.89	3.9075	1.71603e-08	5.62882e-07	-	PREDICTED: uncharacterized protein LOC107940466 [Gossypium hirsutum]	-
Gh_A12G2223	924	0	0	0.34	1.65	1.49	1.2	3.90489	0.000399952	0.00474892	FBW2	XP_017649794.1	F-box protein FBW2 OS=Arabidopsis thaliana GN=FBW2 PE=1 SV=1
Gh_D11G0496	888	0.3	0.79	0.84	8.61	7.28	10.74	3.89971	9.09257e-17	9.39275e-15	HSF24	heat shock factor protein HSF24-like [Gossypium hirsutum] &gt;ALD03651.1 HSF22 [Gossypium hirsutum]	Heat shock factor protein HSF24 OS=Solanum peruvianum GN=HSF24 PE=2 SV=1
Gh_A12G1787	960	0	0.18	0.21	1.09	0.94	3.24	3.89828	0.000127756	0.00176729	At5g07610	PREDICTED: F-box protein At5g07610-like [Gossypium hirsutum]	F-box protein At5g07610 OS=Arabidopsis thaliana GN=At5g07610 PE=2 SV=1
Gh_Sca010215G01	3261	0.6	0.64	0.21	4.34	8.59	7.17	3.89741	5.15243e-29	1.48779e-26	ABCC3	PREDICTED: ABC transporter C family member 3-like isoform X2 [Gossypium hirsutum]	ABC transporter C family member 3 OS=Arabidopsis thaliana GN=ABCC3 PE=1 SV=1
Gh_D10G2215	540	2.18	0.73	1.42	17.29	13.39	32.15	3.89439	4.69612e-13	3.16865e-11	ZAT11	PREDICTED: zinc finger protein ZAT12-like [Gossypium hirsutum]	Zinc finger protein ZAT11 OS=Arabidopsis thaliana GN=ZAT11 PE=2 SV=1
Gh_A07G1621	2385	0.55	0.28	0.51	5.52	6.03	6.27	3.89159	9.55135e-35	4.04933e-32	FER	PREDICTED: receptor-like protein kinase FERONIA [Gossypium hirsutum]	Receptor-like protein kinase FERONIA OS=Arabidopsis thaliana GN=FER PE=1 SV=1
Gh_A11G2702	489	1.85	0.93	1.07	16.53	22.49	16.82	3.88977	6.40621e-12	3.66503e-10	NCS2	PREDICTED: S-norcoclaurine synthase 2-like [Gossypium hirsutum]	S-norcoclaurine synthase 2 OS=Papaver somniferum GN=NCS2 PE=1 SV=1
Gh_A09G1812	792	6.83	3.77	3.28	44.77	75.84	76.64	3.88945	1.98887e-37	1.09678e-34	PP2B12	PREDICTED: putative F-box protein PP2-B12 [Gossypium hirsutum]	Putative F-box protein PP2-B12 OS=Arabidopsis thaliana GN=PP2B12 PE=4 SV=1
novel.55561	975	2.97	1.36	0.99	10.26	28.07	24.91	3.88697	9.38241e-09	3.25671e-07	-	PREDICTED: probable LRR receptor-like serine/threonine-protein kinase IRK [Gossypium hirsutum];hypothetical protein B456_005G0320001, partial [Gossypium raimondii]	-
Gh_A02G1301	903	3.12	1.34	2.79	24.32	27.85	49.11	3.88587	1.45886e-29	4.45826e-27	WRKY51	PREDICTED: probable WRKY transcription factor 51 [Gossypium hirsutum]	Probable WRKY transcription factor 51 OS=Arabidopsis thaliana GN=WRKY51 PE=1 SV=1
Gh_A03G1843	846	0.95	0.53	1.29	9.02	6.8	22.54	3.87681	6.21928e-14	4.67363e-12	NAC035	PREDICTED: NAC transcription factor 29-like [Gossypium hirsutum]	NAC domain-containing protein 35 OS=Arabidopsis thaliana GN=NAC035 PE=1 SV=2
Gh_A12G1239	366	3.24	0.81	4.33	29.57	21.53	72.98	3.87493	6.31694e-08	1.87997e-06	PBP1	XP_017636623.1 PREDICTED: calcium-binding protein PBP1-like [Gossypium arboreum] &gt;KJB50055.1 hypothetical protein B456_008G150700 [Gossypium raimondii];PREDICTED: calcium-binding protein PBP1-like [Gossypium raimondii] &gt	Calcium-binding protein PBP1 OS=Arabidopsis thaliana GN=PBP1 PE=1 SV=1
Gh_D03G1589	768	1.11	1.12	1.05	10.15	16.21	18.97	3.87005	2.06156e-19	2.75416e-17	ATL21C	PREDICTED: putative RING-H2 finger protein ATL21A [Gossypium hirsutum]	Putative RING-H2 finger protein ATL21C OS=Arabidopsis thaliana GN=ATL21C PE=3 SV=1
Gh_A03G0330	474	2.34	3.69	3.85	30.37	22.94	85.08	3.86392	5.99331e-14	4.52236e-12	ZAT7	PREDICTED: zinc finger protein ZAT12 [Gossypium arboreum]	Zinc finger protein ZAT7 OS=Arabidopsis thaliana GN=ZAT7 PE=2 SV=1
Gh_D08G0207	2979	0.02	0.04	0.03	0.24	0.35	0.35	3.86366	0.00044008	0.00514624	RLP30	KJB21971.1 hypothetical protein B456_004G023800 [Gossypium raimondii];PREDICTED: receptor-like protein 12 [Gossypium raimondii] &gt	Receptor like protein 30 OS=Arabidopsis thaliana GN=RLP30 PE=2 SV=1
Gh_D05G3625	3194	1.67	1.14	0.94	17.22	18.99	17.24	3.85235	2.45413e-69	5.29399e-66	RLP30	PREDICTED: receptor-like protein 12 [Gossypium hirsutum]	Receptor like protein 30 OS=Arabidopsis thaliana GN=RLP30 PE=2 SV=1
Gh_D06G1428	723	14.52	3.16	8.42	93.26	96.7	177.91	3.84971	2.68976e-08	8.55869e-07	SAG12	PREDICTED: zingipain-2-like [Gossypium hirsutum]	Senescence-specific cysteine protease SAG12 OS=Arabidopsis thaliana GN=SAG12 PE=1 SV=1
Gh_D09G2020	804	10.11	10.93	11.27	148	160.33	131.5	3.84736	4.24514e-111	2.8305e-107	EP3	PREDICTED: endochitinase EP3-like [Gossypium hirsutum]	Endochitinase EP3 OS=Arabidopsis thaliana GN=EP3 PE=1 SV=1
Gh_A13G0196	492	6.67	4.26	4.22	50.78	58.33	102.71	3.84254	7.03184e-25	1.43262e-22	ZAT11	PREDICTED: zinc finger protein ZAT11-like [Gossypium arboreum]	Zinc finger protein ZAT11 OS=Arabidopsis thaliana GN=ZAT11 PE=2 SV=1
Gh_D06G0115	468	4.5	9.07	6.36	67.8	79.61	127.7	3.84238	3.2146e-28	8.76473e-26	MYB44	KJB63797.1 hypothetical protein B456_010G016800 [Gossypium raimondii];PREDICTED: transcription factor MYB44-like [Gossypium raimondii] &gt	Transcription factor MYB44 OS=Arabidopsis thaliana GN=MYB44 PE=2 SV=1
Gh_A13G1482	231	0	56.69	0	186.27	275.91	287.99	3.84106	0.000188043	0.00247521	-	hypothetical protein B456_013G186900 [Gossypium raimondii]	-
Gh_D06G1162	1698	0.17	0.17	0.05	1.27	1.4	2.67	3.83736	1.64511e-08	5.41556e-07	IQM2	hypothetical protein B456_010G126100, partial [Gossypium raimondii]	IQ domain-containing protein IQM2 OS=Arabidopsis thaliana GN=IQM2 PE=2 SV=1
Gh_A04G1167	756	1.14	1.06	1.69	10.66	5.52	36.11	3.83473	7.31925e-06	0.000142242	-	PREDICTED: uncharacterized protein LOC107933337 [Gossypium hirsutum]	-
Gh_D06G2021	1558	1.25	0.49	1.95	12.79	17.45	14.86	3.83316	2.04366e-29	6.19382e-27	-	PREDICTED: leucine-rich repeat receptor protein kinase EMS1-like isoform X2 [Gossypium hirsutum];PREDICTED: leucine-rich repeat receptor protein kinase EMS1-like isoform X3 [Gossypium hirsutum];PREDICTED: leucine-rich repeat receptor protein kinase EMS1-like [Gossypium hirsutum]	-
novel.53848	314	5.58	2.35	2.57	35.55	42.42	50.71	3.83205	1.04397e-05	0.000194683	-	KJB40079.1 hypothetical protein B456_007G045800 [Gossypium raimondii];PREDICTED: putative disease resistance protein At1g50180 [Gossypium raimondii] &gt	-
Gh_A05G1189	2186	0	0.06	0.42	2.2	1.62	2.13	3.82607	0.00129746	0.0128388	SGS3	PREDICTED: protein SUPPRESSOR OF GENE SILENCING 3-like [Gossypium hirsutum];PREDICTED: protein SUPPRESSOR OF GENE SILENCING 3 homolog [Gossypium arboreum]	Protein SUPPRESSOR OF GENE SILENCING 3 OS=Arabidopsis thaliana GN=SGS3 PE=1 SV=1
Gh_A11G0974	408	8.49	4.26	6.48	74.49	99.07	97.28	3.82552	1.74163e-24	3.41546e-22	-	hypothetical protein B456_007G120200 [Gossypium raimondii]	-
Gh_D13G2537	906	0.29	0.38	0.23	3.03	3.36	5.89	3.82044	1.02097e-08	3.51395e-07	VDAC2	XP_016703864.1 PREDICTED: mitochondrial outer membrane protein porin 2-like isoform X1 [Gossypium hirsutum];PREDICTED: mitochondrial outer membrane protein porin 2-like isoform X1 [Gossypium hirsutum] &gt	Mitochondrial outer membrane protein porin 2 OS=Arabidopsis thaliana GN=VDAC2 PE=1 SV=1
novel.10042	1673	0.7	0.53	0.52	7.02	4.49	11.75	3.8147	1.62321e-22	2.76867e-20	-	PREDICTED: uncharacterized protein LOC107957005 [Gossypium hirsutum]	-
novel.7563	554	6.31	21.02	8.62	57.54	270.39	148.54	3.81443	5.8952e-07	1.44802e-05	-	PREDICTED: extensin [Gossypium arboreum]	-
Gh_A01G0099	1554	0.14	0.18	0.17	1.21	2.75	2.48	3.81374	3.66608e-09	1.36629e-07	PLT5	PREDICTED: polyol transporter 5-like isoform X1 [Gossypium hirsutum]	Polyol transporter 5 OS=Arabidopsis thaliana GN=PLT5 PE=1 SV=2
novel.48068	491	1.19	0.69	0.4	6.31	10.79	9.4	3.81307	1.80357e-06	4.00487e-05	-	PREDICTED: cytochrome P450 CYP749A22-like [Gossypium hirsutum]	Cytochrome P450 CYP749A22 OS=Panax ginseng PE=2 SV=1
novel.33616	414	0.51	2.03	1.69	22.31	18.38	18.56	3.81265	1.85987e-08	6.07346e-07	-	-	-
Gh_D08G0950	351	0	1.95	0	6.21	8.64	11.85	3.81216	0.00647744	0.0485223	-	XP_012474307.1	-
Gh_A12G0322	1715	1.19	1.05	0.63	9.07	9.13	24.43	3.81028	1.76916e-22	3.00364e-20	Bp10	L-ascorbate oxidase [Gossypium arboreum]	L-ascorbate oxidase homolog OS=Nicotiana tabacum PE=2 SV=1;L-ascorbate oxidase homolog OS=Brassica napus GN=Bp10 PE=2 SV=1
novel.52637	384	8.96	10.87	19.16	179.41	139.99	217.93	3.80853	6.32968e-31	2.14928e-28	DRP4C	PREDICTED: dynamin-related protein 4C-like [Gossypium hirsutum]	Dynamin-related protein 4C OS=Arabidopsis thaliana GN=DRP4C PE=2 SV=1
Gh_D13G0881	2418	0.05	0.08	0	0.76	0.53	0.58	3.80824	1.18765e-05	0.0002188	FER	PREDICTED: receptor-like protein kinase FERONIA [Gossypium hirsutum]	Receptor-like protein kinase FERONIA OS=Arabidopsis thaliana GN=FER PE=1 SV=1
Gh_D05G3668	3186	0.12	0.13	0	0.8	1.45	1.06	3.80215	5.2845e-10	2.22113e-08	RLP30	hypothetical protein B456_009G448100 [Gossypium raimondii]	Receptor like protein 30 OS=Arabidopsis thaliana GN=RLP30 PE=2 SV=1
Gh_A13G1119	888	0.56	0	0	0.98	2.41	3.64	3.80025	0.000115236	0.0016179	NUDT10	XP_017618261.1 PREDICTED: nudix hydrolase 10-like [Gossypium arboreum] &gt;XP_017618263.1 PREDICTED: nudix hydrolase 10-like [Gossypium arboreum] &gt;PREDICTED: nudix hydrolase 10-like [Gossypium arboreum] &gt;KHG21739.1 Nudix hydrolase 10 -like protein [Gossypium arboreum];XP_017618262.1 PREDICTED: nudix hydrolase 10-like [Gossypium arboreum] &gt	Nudix hydrolase 10 OS=Arabidopsis thaliana GN=NUDT10 PE=1 SV=1
Gh_D06G2277	1029	24.91	13.81	13.75	221.52	264.57	211.28	3.79634	4.09148e-59	6.5236e-56	GNS1	glucan endo-1,3-beta-glucosidase, basic isoform-like precursor [Gossypium hirsutum] &gt;CAA92278.1 1,3-beta-glucanase [Gossypium hirsutum]	Glucan endo-1,3-beta-glucosidase, basic isoform OS=Prunus persica GN=GNS1 PE=3 SV=1
Gh_A07G2166	828	0.99	0.11	0.27	3.03	1.86	13.88	3.79434	0.00179028	0.0168926	Os06g0358800	PREDICTED: ribonuclease 3-like protein 3 [Gossypium hirsutum]	Ribonuclease 3-like protein 3 OS=Oryza sativa subsp. japonica GN=Os06g0358800 PE=2 SV=1
Gh_Sca015284G01	597	0.49	0.88	1.28	7.32	5.49	17.78	3.79357	1.61485e-08	5.32073e-07	-	PREDICTED: uncharacterized protein LOC107898493 [Gossypium hirsutum]	-
Gh_D04G0777	597	0.49	0.88	1.28	7.32	5.49	17.78	3.79357	1.61485e-08	5.32073e-07	-	PREDICTED: uncharacterized protein LOC107898493 [Gossypium hirsutum]	-
Gh_D04G1590	836	1.22	1.71	1.43	10.82	13.26	24.03	3.79321	4.99541e-18	5.76075e-16	CNR1	PREDICTED: protein PLANT CADMIUM RESISTANCE 2-like [Gossypium raimondii] &gt;KJB77672.1 hypothetical protein B456_012G150200 [Gossypium raimondii];hypothetical protein B456_012G150200 [Gossypium raimondii]	Cell number regulator 1 OS=Zea mays GN=CNR1 PE=2 SV=1
novel.52871	377	1.97	0.66	0	8.96	5.9	6.53	3.78912	0.00534488	0.0415842	EBF1	PREDICTED: EIN3-binding F-box protein 1-like isoform X1 [Gossypium hirsutum]	EIN3-binding F-box protein 1 OS=Arabidopsis thaliana GN=EBF1 PE=1 SV=1
Gh_A05G1171	1095	5.89	2.33	4.63	41.31	63.18	64.35	3.78801	1.54265e-38	9.05155e-36	GLIP1	PREDICTED: GDSL esterase/lipase 1-like [Gossypium hirsutum]	GDSL esterase/lipase 1 OS=Arabidopsis thaliana GN=GLIP1 PE=1 SV=1
Gh_D10G2024	1338	0.65	0.53	0.85	8.53	7.53	8.81	3.78579	1.16881e-26	2.77427e-24	UBP12	PREDICTED: MATH domain and coiled-coil domain-containing protein At3g58270-like [Gossypium hirsutum]	Ubiquitin carboxyl-terminal hydrolase 12 OS=Arabidopsis thaliana GN=UBP12 PE=2 SV=2
Gh_D13G0313	1590	0.04	0	0.06	0.24	0.48	0.54	3.7843	0.00491759	0.0388282	SD25	PREDICTED: G-type lectin S-receptor-like serine/threonine-protein kinase SD2-5 [Gossypium hirsutum]	G-type lectin S-receptor-like serine/threonine-protein kinase SD2-5 OS=Arabidopsis thaliana GN=SD25 PE=1 SV=1
Gh_D09G2471	414	2.02	1.01	2.58	8.81	18.81	43.26	3.77978	3.62296e-07	9.20729e-06	HIPP28	PREDICTED: heavy metal-associated isoprenylated plant protein 22-like [Gossypium arboreum]	Heavy metal-associated isoprenylated plant protein 28 OS=Arabidopsis thaliana GN=HIPP28 PE=3 SV=1
novel.29245	2862	0.81	0.51	0.29	6.42	6.92	7.26	3.77837	7.81065e-38	4.37301e-35	N	PREDICTED: TMV resistance protein N-like [Gossypium hirsutum];PREDICTED: uncharacterized protein LOC107932316 [Gossypium hirsutum]	TMV resistance protein N OS=Nicotiana glutinosa GN=N PE=1 SV=1
Gh_D01G1787	855	0.63	0.21	0.13	3.92	4	5.01	3.77671	1.09947e-08	3.75417e-07	-	hypothetical protein B456_002G215700 [Gossypium raimondii]	-
Gh_A09G0478	846	0.21	0.11	0.51	2.25	2.77	5.56	3.77431	1.12101e-06	2.60594e-05	MYB62	PREDICTED: transcription factor MYB108-like [Gossypium arboreum]	Transcription factor MYB62 OS=Arabidopsis thaliana GN=MYB62 PE=2 SV=1
Gh_D06G2016	3204	0.3	0.97	0.56	5.43	5.66	11.6	3.77207	1.88604e-26	4.39141e-24	-	PREDICTED: leucine-rich repeat receptor protein kinase EMS1-like isoform X3 [Gossypium hirsutum]	-
Gh_D08G0150	978	0.34	0.26	0.42	5.22	2.61	5.29	3.7714	6.03201e-10	2.51656e-08	-	KJB21797.1 hypothetical protein B456_004G017600 [Gossypium raimondii];PREDICTED: transmembrane protein 45A [Gossypium raimondii] &gt	-
Gh_A12G0889	483	0.64	0.96	0	5.81	4.25	11.57	3.7705	4.25439e-05	0.000681	-	PREDICTED: uncharacterized protein LOC107934049 [Gossypium hirsutum] &gt;XP_017635559.1 PREDICTED: uncharacterized protein LOC108477529 [Gossypium arboreum]	-
novel.57814	212	96.77	0	47.9	309.46	186.79	667.41	3.77005	0.00134329	0.0132209	-	PREDICTED: MATH domain and coiled-coil domain-containing protein At3g58270-like [Gossypium arboreum]	-
Gh_D06G0420	1397	0.33	0.08	0.1	0.72	1.84	2.56	3.76987	3.81424e-06	7.8781e-05	BGAL16	PREDICTED: beta-galactosidase 16-like [Gossypium raimondii] &gt;KJB64505.1 hypothetical protein B456_010G052200 [Gossypium raimondii]	Beta-galactosidase 16 OS=Arabidopsis thaliana GN=BGAL16 PE=2 SV=2
novel.61946	807	0.46	0.11	0.41	2.67	4.48	5.57	3.76807	1.2605e-07	3.5219e-06	-	-	-
Gh_A02G0704	2694	0.17	0.12	0.03	1.05	1.26	1.63	3.76634	1.29273e-10	6.03145e-09	-	PREDICTED: LRR receptor-like serine/threonine-protein kinase GSO1 [Gossypium arboreum]	-
novel.32584	894	8.91	20.37	10.07	69.15	212.66	206.41	3.75647	3.87599e-10	1.66538e-08	-	hypothetical protein F383_10923 [Gossypium arboreum]	-
Gh_D02G0213	1614	0.18	0.26	0.05	1.31	1.45	3.67	3.75555	2.32459e-08	7.48442e-07	At1g30700	PREDICTED: tetrahydrocannabinolic acid synthase-like [Gossypium hirsutum]	Berberine bridge enzyme-like 8 OS=Arabidopsis thaliana GN=At1g30700 PE=2 SV=1
Gh_A12G2006	1053	0.36	0.59	0.88	5.7	5.63	9.71	3.75167	3.5643e-15	3.10475e-13	-	PREDICTED: L-lactate dehydrogenase B-like [Gossypium hirsutum]	L-lactate dehydrogenase A OS=Hordeum vulgare PE=1 SV=1
novel.2252	1352	19.17	20.71	15.49	99.43	359.28	231.78	3.74651	6.46619e-12	3.69646e-10	-	XP_012482436.1	-
Gh_A04G1126	723	0.55	0.27	0.5	3.6	3.91	9.22	3.74032	1.08317e-07	3.06853e-06	-	XP_017612804.1 PREDICTED: uncharacterized protein LOC108458073 [Gossypium arboreum];PREDICTED: uncharacterized protein LOC108458073 [Gossypium arboreum] &gt	-
novel.36797	1279	0.41	0.17	0.33	3.53	4.43	3.78	3.73879	1.15112e-12	7.31609e-11	-	PREDICTED: acidic leucine-rich nuclear phosphoprotein 32 family member B-like [Gossypium raimondii]	-
Gh_D12G1366	1225	0.72	0.24	0.51	5.43	4.09	8.08	3.73851	2.26737e-12	1.38582e-10	PHOS32	PREDICTED: uncharacterized protein C167.05-like isoform X1 [Gossypium hirsutum];PREDICTED: uncharacterized protein LOC107938048 isoform X2 [Gossypium hirsutum]	Universal stress protein PHOS32 OS=Arabidopsis thaliana GN=PHOS32 PE=1 SV=1
Gh_D05G0758	864	0.49	0.1	0.26	3.52	4.13	2.16	3.73672	7.57455e-07	1.82027e-05	TET4	KJB55501.1 hypothetical protein B456_009G079200 [Gossypium raimondii];PREDICTED: tetraspanin-3-like [Gossypium raimondii] &gt	Tetraspanin-4 OS=Arabidopsis thaliana GN=TET4 PE=3 SV=1
Gh_A09G1272	669	3.17	7.4	3.62	53.03	51.84	73.61	3.73284	1.22984e-38	7.39358e-36	NHL10	AGH25794.1 YLS9 [Gossypium hirsutum];protein YLS9-like [Gossypium hirsutum] &gt	NDR1/HIN1-like protein 10 OS=Arabidopsis thaliana GN=NHL10 PE=2 SV=1
Gh_Sca005608G01	2108	2.24	2.63	3.47	34.59	26.82	44.33	3.72872	3.09313e-66	5.67156e-63	DRP4C	PREDICTED: dynamin-related protein 4C-like [Gossypium hirsutum]	Dynamin-related protein 4C OS=Arabidopsis thaliana GN=DRP4C PE=2 SV=1
Gh_A06G0764	474	1.34	0.67	3.47	15.51	21.15	32.21	3.72425	9.77216e-11	4.69371e-09	WRKY50	AIE43860.1 WRKY transcription factor 112 [Gossypium hirsutum];PREDICTED: probable WRKY transcription factor 50 [Gossypium hirsutum] &gt;XP_017636896.1 PREDICTED: probable WRKY transcription factor 50 [Gossypium arboreum] &gt	Probable WRKY transcription factor 50 OS=Arabidopsis thaliana GN=WRKY50 PE=2 SV=1
Gh_A01G1536	396	3.46	2.64	2.02	44.12	27.41	27.61	3.72123	4.71338e-11	2.36294e-09	-	KJB16157.1 hypothetical protein B456_002G215500 [Gossypium raimondii];PREDICTED: B3 domain-containing transcription factor NGA4-like [Gossypium raimondii] &gt	-
Gh_D01G2260	921	1.33	1.05	1.19	17.22	10.05	16.31	3.72059	4.76536e-24	9.0782e-22	SDR2a	PREDICTED: short-chain dehydrogenase reductase 2a-like [Gossypium hirsutum]	Short-chain dehydrogenase reductase 2a OS=Arabidopsis thaliana GN=SDR2a PE=3 SV=1
novel.23487	656	2.44	1.96	1.56	22.48	23.23	30	3.71895	2.41194e-25	5.08338e-23	-	Beclin-1-like protein B [Gossypium arboreum] &gt;KHG29167.1 Beclin-1-like protein B [Gossypium arboreum]	-
Gh_D06G1594	2013	0.47	0.5	0.36	3.92	6	5.54	3.71761	2.99181e-24	5.7745e-22	CRK8	PREDICTED: cysteine-rich receptor-like protein kinase 10 [Gossypium hirsutum]	Cysteine-rich receptor-like protein kinase 8 OS=Arabidopsis thaliana GN=CRK8 PE=3 SV=2
Gh_A01G0469	2784	4.32	2.2	2.04	33.49	38.9	34.77	3.71752	4.06659e-48	4.32261e-45	-	PREDICTED: uncharacterized protein LOC107917244 [Gossypium hirsutum]	-
Gh_D11G0526	864	1.13	1.75	1.62	15	17.78	22.48	3.70696	1.31365e-27	3.32236e-25	HAT22	PREDICTED: homeobox-leucine zipper protein HAT22-like [Gossypium hirsutum]	Homeobox-leucine zipper protein HAT22 OS=Arabidopsis thaliana GN=HAT22 PE=1 SV=1
Gh_A07G0821	1731	0	0.04	0.05	0.32	0.25	0.49	3.70321	0.00641335	0.0481405	GLR1.3	PREDICTED: glutamate receptor 1.3-like [Gossypium arboreum]	Glutamate receptor 1.3 OS=Arabidopsis thaliana GN=GLR1.3 PE=2 SV=1
Gh_A12G1342	1545	0.3	0.77	0.63	3.3	8.18	8.25	3.69444	1.7806e-16	1.772e-14	CYP71B36	PREDICTED: cytochrome P450 71B36-like [Gossypium hirsutum]	Cytochrome P450 71B36 OS=Arabidopsis thaliana GN=CYP71B36 PE=3 SV=1
Gh_D12G2658	1026	5.02	7.49	8.36	77.9	72.26	102.27	3.69302	4.85749e-73	1.31951e-69	CXE20	PREDICTED: probable carboxylesterase 120 [Gossypium hirsutum]	Probable carboxylesterase 120 OS=Arabidopsis thaliana GN=CXE20 PE=2 SV=1
novel.53959	307	45.03	51.01	83.5	477.72	729.04	1107.73	3.69047	8.65619e-10	3.53103e-08	NHL10	AGH25794.1 YLS9 [Gossypium hirsutum];protein YLS9-like [Gossypium hirsutum] &gt	NDR1/HIN1-like protein 10 OS=Arabidopsis thaliana GN=NHL10 PE=2 SV=1
Gh_A05G0030	2538	0.78	0.21	0.35	6.21	6.72	3.49	3.68723	1.02559e-19	1.41127e-17	-	PREDICTED: LRR receptor-like serine/threonine-protein kinase GSO1 [Gossypium hirsutum]	-
Gh_A13G2081	1119	0.78	0.42	0.6	5.74	3.9	12.56	3.68699	4.98769e-13	3.34998e-11	SD25	PREDICTED: G-type lectin S-receptor-like serine/threonine-protein kinase SD2-5 [Gossypium hirsutum]	G-type lectin S-receptor-like serine/threonine-protein kinase SD2-5 OS=Arabidopsis thaliana GN=SD25 PE=1 SV=1
Gh_D01G0805	1082	2.37	1.92	4.07	28.41	32.66	37.7	3.66864	1.65691e-44	1.482e-41	-	PREDICTED: uncharacterized protein LOC107916985 isoform X1 [Gossypium hirsutum];hypothetical protein B456_002G108000, partial [Gossypium raimondii]	-
Gh_A08G0954	1047	4.2	1.36	1.06	25.48	28.79	26.73	3.66845	9.58624e-09	3.31648e-07	DLO2	PREDICTED: protein DMR6-LIKE OXYGENASE 2-like [Gossypium arboreum]	Protein DMR6-LIKE OXYGENASE 2 OS=Arabidopsis thaliana GN=DLO2 PE=2 SV=1
novel.29338	885	0.12	0.1	0.28	1.47	2.25	1.55	3.66697	0.000153497	0.00207141	ATL22	PREDICTED: rust resistance kinase Lr10-like [Gossypium hirsutum]	RING-H2 finger protein ATL22 OS=Arabidopsis thaliana GN=ATL22 PE=2 SV=2
Gh_D11G1821	957	0.35	0.44	0.43	4.31	4.16	6.11	3.66389	3.48392e-11	1.7919e-09	ephA	XP_016696966.1 PREDICTED: bifunctional epoxide hydrolase 2-like [Gossypium hirsutum] &gt;PREDICTED: bifunctional epoxide hydrolase 2-like [Gossypium raimondii] &gt;KJB43429.1 hypothetical protein B456_007G199400 [Gossypium raimondii]	Epoxide hydrolase A OS=Mycobacterium tuberculosis (strain ATCC 25618 / H37Rv) GN=ephA PE=1 SV=1
Gh_A02G0790	471	1.7	1.71	1.17	12.18	12.42	31.83	3.66279	5.25886e-09	1.89776e-07	-	hypothetical protein B456_005G094600 [Gossypium raimondii]	-
Gh_D01G0318	2553	1.51	1.2	0.73	13.05	14.35	13.83	3.65492	8.09731e-54	1.0798e-50	LRK10	PREDICTED: LEAF RUST 10 DISEASE-RESISTANCE LOCUS RECEPTOR-LIKE PROTEIN KINASE-like 2.3 [Gossypium hirsutum]	Rust resistance kinase Lr10 OS=Triticum aestivum GN=LRK10 PE=2 SV=1
Gh_D12G1398	639	8.73	2.06	3.07	43.53	64.82	62.99	3.65432	4.84797e-08	1.47539e-06	BHLH162	PREDICTED: transcription factor bHLH36-like [Gossypium hirsutum]	Transcription factor bHLH162 OS=Arabidopsis thaliana GN=BHLH162 PE=2 SV=1
Gh_D08G1450	1632	1.65	1.04	1.33	13.26	16.42	18.03	3.654	9.22656e-44	7.86876e-41	POGLUT1	PREDICTED: O-glucosyltransferase rumi homolog [Gossypium hirsutum]	Protein O-glucosyltransferase 1 OS=Homo sapiens GN=POGLUT1 PE=1 SV=1
Gh_A09G0665	1923	0.57	0.29	0.31	2.87	4.8	5.79	3.65253	9.09979e-18	1.0174e-15	CRK26	PREDICTED: putative receptor-like protein kinase At4g00960 isoform X1 [Gossypium arboreum]	Cysteine-rich receptor-like protein kinase 26 OS=Arabidopsis thaliana GN=CRK26 PE=2 SV=1
Gh_A11G1997	1503	0.91	0.24	0.43	5.04	5.84	8.06	3.64925	1.02543e-17	1.14127e-15	CYP81D11	PREDICTED: cytochrome P450 81D11-like [Gossypium arboreum]	Cytochrome P450 81D11 OS=Arabidopsis thaliana GN=CYP81D11 PE=2 SV=1
Gh_D09G2332	1155	4.75	2.95	3.8	42.7	36.95	55.89	3.64502	5.02675e-53	6.4681e-50	WRKY48	probable WRKY transcription factor 48 [Gossypium hirsutum] &gt;AIE43869.1 WRKY transcription factor 39 [Gossypium hirsutum];PREDICTED: probable WRKY transcription factor 48 isoform X1 [Gossypium hirsutum];PREDICTED: probable WRKY transcription factor 23 isoform X3 [Gossypium hirsutum]	Probable WRKY transcription factor 48 OS=Arabidopsis thaliana GN=WRKY48 PE=2 SV=1
Gh_A09G2205	2841	0.7	0.8	0.86	6.72	7.78	12.78	3.64171	1.87757e-37	1.04325e-34	CLPD	PREDICTED: chaperone protein ClpD, chloroplastic-like [Gossypium hirsutum]	Chaperone protein ClpD, chloroplastic OS=Arabidopsis thaliana GN=CLPD PE=1 SV=1
novel.61279	1164	0.27	0.6	0	2.5	2.06	6.06	3.64101	8.13555e-08	2.37254e-06	PAZX	KJB67794.1 hypothetical protein B456_010G211500 [Gossypium raimondii];PREDICTED: serpin-ZX-like [Gossypium raimondii] &gt	Serpin-ZX OS=Hordeum vulgare GN=PAZX PE=1 SV=1
Gh_A07G1009	741	1.21	1.62	1.78	18.71	12.13	22.48	3.63855	1.02189e-20	1.52337e-18	NAC090	PREDICTED: NAC domain-containing protein 90-like [Gossypium arboreum]	NAC domain-containing protein 90 OS=Arabidopsis thaliana GN=NAC090 PE=2 SV=1
Gh_D05G0023	699	8.42	4.65	4.88	57.62	67.01	90.97	3.63808	1.35896e-38	8.1034e-36	BHLH35	PREDICTED: transcription factor bHLH35-like isoform X2 [Gossypium hirsutum];PREDICTED: transcription factor bHLH35-like isoform X4 [Gossypium hirsutum]	Transcription factor bHLH35 OS=Arabidopsis thaliana GN=BHLH35 PE=2 SV=1
Gh_Sca103753G01	338	15.77	1.97	1.75	18.42	68.83	34.92	3.63778	4.07851e-08	1.2574e-06	DMR6	hypothetical protein B456_004G128300 [Gossypium raimondii]	Protein DOWNY MILDEW RESISTANCE 6 OS=Arabidopsis thaliana GN=DMR6 PE=1 SV=1;Protein DMR6-LIKE OXYGENASE 1 OS=Arabidopsis thaliana GN=DLO1 PE=1 SV=1
novel.39494	944	0.09	0.18	0.11	1.36	1.52	1.68	3.63752	0.000167809	0.00224097	-	PREDICTED: probable leucine-rich repeat receptor-like protein kinase At1g35710 [Gossypium hirsutum]	-
Gh_D10G1082	1632	0.78	1.82	1.55	10.82	13.69	21.94	3.62711	2.57492e-30	8.1403e-28	At5g44440	PREDICTED: flavin-dependent oxidoreductase FOX5-like [Gossypium hirsutum]	Berberine bridge enzyme-like 28 OS=Arabidopsis thaliana GN=At5g44440 PE=1 SV=1
Gh_D08G2192	1731	13.97	11.47	7.56	110.26	117.42	158.24	3.62617	1.08484e-60	1.76815e-57	CBP60B	PREDICTED: calmodulin-binding protein 60 B-like [Gossypium hirsutum]	Calmodulin-binding protein 60 B OS=Arabidopsis thaliana GN=CBP60B PE=2 SV=1
novel.60196	755	0.13	0.13	0.15	2.87	1.13	0.82	3.6253	0.00170333	0.0161972	-	XP_012452840.1	-
Gh_D01G0084	741	1.88	2.8	1.58	26.57	27.47	18.98	3.6224	1.07075e-27	2.75556e-25	-	PREDICTED: uncharacterized protein LOC107928816 [Gossypium hirsutum] &gt;XP_016721951.1 PREDICTED: uncharacterized protein LOC107934113 [Gossypium hirsutum]	-
Gh_A11G1244	672	2.49	1.41	2.62	17.9	15.98	42.64	3.62026	2.06943e-16	2.04556e-14	-	PREDICTED: probable glutathione S-transferase [Gossypium arboreum]	Probable glutathione S-transferase OS=Nicotiana tabacum PE=2 SV=1
Gh_A13G1783	1047	0.23	0	0	0.76	1.24	0.87	3.61686	0.00204659	0.0189073	HHP1	PREDICTED: heptahelical transmembrane protein 1-like [Gossypium arboreum]	Heptahelical transmembrane protein 1 OS=Arabidopsis thaliana GN=HHP1 PE=1 SV=1
Gh_D06G0856	1586	0.55	0.89	0.55	7.5	5.56	9.48	3.61679	6.30565e-25	1.28825e-22	FMO1	PREDICTED: probable flavin-containing monooxygenase 1 [Gossypium hirsutum]	Probable flavin-containing monooxygenase 1 OS=Arabidopsis thaliana GN=FMO1 PE=2 SV=1
Gh_D05G3816	972	0	0.43	0.1	1.61	1.38	3.26	3.61049	4.11631e-05	0.000661351	TSC10B	KJB59141.1 hypothetical protein B456_009G240900 [Gossypium raimondii];PREDICTED: 3-dehydrosphinganine reductase TSC10A-like [Gossypium raimondii] &gt	3-dehydrosphinganine reductase TSC10B OS=Arabidopsis thaliana GN=TSC10B PE=1 SV=1
Gh_D07G1820	2385	0.48	0.37	0.35	4.11	3.86	5.55	3.60443	8.80653e-26	1.96923e-23	FER	PREDICTED: receptor-like protein kinase FERONIA [Gossypium hirsutum]	Receptor-like protein kinase FERONIA OS=Arabidopsis thaliana GN=FER PE=1 SV=1
Gh_A12G0840	1710	2.79	2.85	1.41	19.65	29.6	30.69	3.59757	1.41941e-41	1.06229e-38	-	PREDICTED: L-ascorbate oxidase-like [Gossypium hirsutum]	L-ascorbate oxidase OS=Cucumis sativus PE=1 SV=1
novel.26774	730	0.4	0.54	0.97	2.56	5.28	13.67	3.59679	1.92375e-07	5.17971e-06	-	PREDICTED: uncharacterized protein LOC107908327 [Gossypium hirsutum]	-
Gh_D13G0476	1923	1.32	1.28	2.02	14.77	14.73	21.96	3.59473	2.85738e-45	2.75753e-42	LECRK91	hypothetical protein B456_013G054200 [Gossypium raimondii]	L-type lectin-domain containing receptor kinase IX.1 OS=Arabidopsis thaliana GN=LECRK91 PE=1 SV=1
novel.52004	325	7.02	13.22	5.23	71.59	96.72	107.02	3.5906	4.2169e-11	2.13742e-09	-	PREDICTED: probable serine/threonine-protein kinase NAK [Gossypium raimondii] &gt;KJB29692.1 hypothetical protein B456_005G114200 [Gossypium raimondii]	-
novel.56203	256	0	0	22.04	118.18	51.81	85.43	3.58542	0.00211825	0.0194395	GSTU7	XP_012492377.1	Glutathione S-transferase U7 OS=Arabidopsis thaliana GN=GSTU7 PE=2 SV=1
Gh_A05G0019	822	7.35	6.05	2.62	53.3	61.34	78.57	3.58022	9.78797e-37	5.05556e-34	BHLH35	PREDICTED: transcription factor bHLH35-like isoform X3 [Gossypium hirsutum];PREDICTED: transcription factor bHLH35-like isoform X2 [Gossypium hirsutum]	Transcription factor bHLH35 OS=Arabidopsis thaliana GN=BHLH35 PE=2 SV=1
Gh_A08G2333	1854	0.15	0.22	0.09	0.88	1.62	2.76	3.57942	3.27757e-08	1.02599e-06	-	PREDICTED: caffeic acid 3-O-methyltransferase-like [Gossypium hirsutum]	Caffeic acid 3-O-methyltransferase OS=Medicago sativa PE=1 SV=1
Gh_A08G0047	1170	0.22	0.13	0.08	1.23	1.41	2.24	3.57584	1.33995e-05	0.000243381	GALT29A	PREDICTED: beta-1,6-galactosyltransferase GALT29A-like [Gossypium hirsutum]	Beta-1,6-galactosyltransferase GALT29A OS=Arabidopsis thaliana GN=GALT29A PE=1 SV=1
Gh_D03G1801	1570	0.05	0.18	0.38	1.15	1.53	3.13	3.57578	5.28011e-07	1.30612e-05	-	PREDICTED: protein WEAK CHLOROPLAST MOVEMENT UNDER BLUE LIGHT 1-like isoform X1 [Gossypium hirsutum];PREDICTED: protein WEAK CHLOROPLAST MOVEMENT UNDER BLUE LIGHT 1-like isoform X2 [Gossypium hirsutum]	-
Gh_A02G0732	597	1.56	2.16	3.48	23.85	21.32	35.98	3.57425	8.56167e-20	1.18929e-17	CML44	PREDICTED: probable calcium-binding protein CML44 [Gossypium hirsutum]	Probable calcium-binding protein CML44 OS=Arabidopsis thaliana GN=CML44 PE=2 SV=2
Gh_D03G0541	2104	3.93	5.73	4.21	41.99	59.77	50.74	3.56998	3.94665e-78	1.31574e-74	CWINV1	PREDICTED: beta-fructofuranosidase, insoluble isoenzyme CWINV1-like [Gossypium hirsutum]	Beta-fructofuranosidase, insoluble isoenzyme CWINV1 OS=Arabidopsis thaliana GN=CWINV1 PE=1 SV=1
novel.20263	1304	0.23	0.17	0.07	1.06	1.28	3.1	3.56926	3.38555e-06	7.07839e-05	LECRK59	PREDICTED: LOW QUALITY PROTEIN: L-type lectin-domain containing receptor kinase V.9-like [Gossypium arboreum]	L-type lectin-domain containing receptor kinase V.9 OS=Arabidopsis thaliana GN=LECRK59 PE=2 SV=1
Gh_D08G0243	3144	0.02	0.02	0.15	0.72	0.74	0.56	3.56877	9.80353e-07	2.30902e-05	At3g47570	PREDICTED: probable LRR receptor-like serine/threonine-protein kinase At3g47570 [Gossypium hirsutum]	Probable LRR receptor-like serine/threonine-protein kinase At3g47570 OS=Arabidopsis thaliana GN=At3g47570 PE=2 SV=1
novel.57727	1381	0.43	0.05	0.2	1.97	4.34	1.36	3.56695	2.5329e-07	6.67288e-06	-	PREDICTED: probable leucine-rich repeat receptor-like protein kinase At1g35710 [Gossypium arboreum]	-
Gh_A05G0272	1785	0.36	0.21	0.16	2.07	2.56	3.23	3.56656	2.64491e-12	1.59925e-10	MPE3	PREDICTED: pectinesterase 3-like [Gossypium hirsutum]	Pectinesterase 3 OS=Phaseolus vulgaris GN=MPE3 PE=2 SV=1
Gh_D09G1139	1449	6.19	4.71	5.12	33.57	63.03	80.66	3.56131	5.46468e-38	3.10699e-35	FLOT4	XP_012485520.1	Flotillin-like protein 4 OS=Medicago truncatula GN=FLOT4 PE=2 SV=1
Gh_A06G0488	755	0	1.05	0.48	3.43	5.4	2.49	3.55817	1.50921e-05	0.000270771	-	KJB64792.1 hypothetical protein B456_010G065000 [Gossypium raimondii] &gt;XP_017645189.1 PREDICTED: uncharacterized RNA-binding protein C17H9.04c-like [Gossypium arboreum] &gt;KJB64793.1 hypothetical protein B456_010G065000 [Gossypium raimondii];PREDICTED: uncharacterized RNA-binding protein C17H9.04c-like [Gossypium raimondii] &gt;KHG22331.1 putative RNA-binding C17H9.04c [Gossypium arboreum] &g…	-
Gh_D11G0741	594	0.79	1.39	2.11	6.39	5.28	35.73	3.55726	2.04213e-07	5.47669e-06	CML45	PREDICTED: probable calcium-binding protein CML45 [Gossypium hirsutum]	Probable calcium-binding protein CML45 OS=Arabidopsis thaliana GN=CML45 PE=1 SV=1
Gh_A02G1716	1224	1.31	4.5	1.53	12.36	31.43	35.32	3.55592	1.66851e-07	4.55096e-06	PILS5	PREDICTED: uncharacterized protein LOC107939605 [Gossypium hirsutum]	Protein PIN-LIKES 5 OS=Arabidopsis thaliana GN=PILS5 PE=2 SV=1
novel.23025	1612	0	0.09	0.11	1.13	0.31	0.7	3.55075	0.000713634	0.00779112	-	PREDICTED: leucine-rich repeat receptor-like protein kinase PEPR2 [Gossypium hirsutum]	-
Gh_A01G1711	2361	0.73	0.42	0.55	5.06	6.29	7.44	3.54884	5.65789e-30	1.75094e-27	At1g74360	PREDICTED: probable LRR receptor-like serine/threonine-protein kinase At1g74360 [Gossypium hirsutum]	Probable LRR receptor-like serine/threonine-protein kinase At1g74360 OS=Arabidopsis thaliana GN=At1g74360 PE=1 SV=1
Gh_D03G1537	426	13.3	18.43	14.44	151.74	177.99	200.57	3.54881	1.20744e-42	9.83983e-40	-	XP_012471957.1	-
novel.24870	1328	0.22	0.22	0.07	1.34	1.55	2.97	3.54593	5.30592e-07	1.31162e-05	At2g25790	Receptor like protein 53, putative [Theobroma cacao]	Probably inactive leucine-rich repeat receptor-like protein kinase At2g25790 OS=Arabidopsis thaliana GN=At2g25790 PE=2 SV=1
novel.41327	783	3.12	3.48	2.61	21.36	22.65	57.69	3.53926	1.06467e-20	1.58392e-18	-	hypothetical protein B456_011G013200 [Gossypium raimondii]	-
novel.20237	3565	0.21	0.11	0.15	1.17	1.15	2.66	3.53815	6.95723e-13	4.57642e-11	N	PREDICTED: TMV resistance protein N-like isoform X2 [Gossypium hirsutum]	TMV resistance protein N OS=Nicotiana glutinosa GN=N PE=1 SV=1
Gh_A07G0869	867	1.63	1.53	1.12	11.14	17.01	19.16	3.53786	7.36201e-22	1.18934e-19	-	PREDICTED: uncharacterized protein LOC107941838 [Gossypium hirsutum]	-
Gh_A08G1730	720	0.28	0.69	0.5	4.25	4.92	6.87	3.53716	4.32479e-08	1.32719e-06	PXC2	PREDICTED: receptor-like protein 12 [Gossypium hirsutum]	Leucine-rich repeat receptor-like protein kinase PXC2 OS=Arabidopsis thaliana GN=PXC2 PE=2 SV=1
Gh_D11G0910	528	0.77	0.51	0	2.65	3.18	8.86	3.53658	0.000296326	0.00367123	BAP2	XP_012489891.1	BON1-associated protein 2 OS=Arabidopsis thaliana GN=BAP2 PE=1 SV=1
Gh_D02G0770	3098	0.47	0.59	0.42	4.38	4.57	7.72	3.53527	1.97976e-32	7.33351e-30	WAK2	PREDICTED: putative wall-associated receptor kinase-like 16 [Gossypium hirsutum];PREDICTED: uncharacterized protein LOC100262500 [Vitis vinifera]	Wall-associated receptor kinase 2 OS=Arabidopsis thaliana GN=WAK2 PE=1 SV=1
Gh_A06G1908	1974	1.07	0.55	0.79	6.62	7.92	11.31	3.535	3.50427e-27	8.53878e-25	SULTR1;3	XP_016754354.1 PREDICTED: sulfate transporter 1.3 [Gossypium hirsutum] &gt;XP_016754353.1 PREDICTED: sulfate transporter 1.3 [Gossypium hirsutum] &gt;XP_016754352.1 PREDICTED: sulfate transporter 1.3 [Gossypium hirsutum] &gt;XP_017644775.1 PREDICTED: sulfate transporter 1.3 [Gossypium arboreum];PREDICTED: sulfate transporter 1.3 [Gossypium hirsutum] &gt;XP_016754351.1 PREDICTED: sulfate transport…	Sulfate transporter 1.3 OS=Arabidopsis thaliana GN=SULTR1;3 PE=2 SV=1
novel.19757	1275	0.3	0	0.15	1.15	2.27	1.43	3.5288	1.19208e-05	0.000219403	-	PREDICTED: uncharacterized protein LOC107961248 [Gossypium hirsutum]	-
novel.61020	868	0.31	0.21	0.74	4.9	3.99	4.56	3.52852	6.3187e-09	2.24752e-07	N	PREDICTED: toll/interleukin-1 receptor-like protein [Gossypium hirsutum]	TMV resistance protein N OS=Nicotiana glutinosa GN=N PE=1 SV=1
Gh_D13G1817	429	0.9	0	0.51	4.9	3.56	8.39	3.52652	0.002475	0.0220647	-	PREDICTED: pathogenesis-related protein PR-4A-like [Gossypium hirsutum]	Pathogenesis-related protein PR-4A OS=Nicotiana tabacum PE=2 SV=1
Gh_A10G0896	1702	0.82	0.33	0.3	4.61	5.45	5.64	3.52626	2.02876e-19	2.71529e-17	-	PREDICTED: uncharacterized protein LOC107897592 [Gossypium hirsutum]	-
Gh_A12G2667	678	1.53	1.38	1.84	11.73	9.3	30.81	3.51845	1.83409e-12	1.1371e-10	-	PREDICTED: uncharacterized protein LOC108452446 [Gossypium arboreum]	-
Gh_D12G2370	1107	0.43	0.36	0.53	4.95	4.06	5.13	3.51658	5.98859e-13	3.97491e-11	COMT1	KJB52414.1 hypothetical protein B456_008G260800 [Gossypium raimondii];PREDICTED: caffeic acid 3-O-methyltransferase-like [Gossypium raimondii] &gt	Caffeic acid 3-O-methyltransferase OS=Prunus dulcis GN=COMT1 PE=2 SV=1
Gh_D02G1849	1068	0	0.23	0.18	1.13	1.68	1.46	3.51437	0.000106395	0.00150937	OMT2	PREDICTED: (R,S)-reticuline 7-O-methyltransferase-like [Gossypium hirsutum]	O-methyltransferase 2 OS=Humulus lupulus GN=OMT2 PE=1 SV=1
Gh_D01G2205	1751	0.87	1.09	0.59	5.52	7.98	11.75	3.51427	1.07051e-24	2.15703e-22	At5g48380	PREDICTED: probably inactive leucine-rich repeat receptor-like protein kinase At5g48380 [Gossypium hirsutum];PREDICTED: probably inactive leucine-rich repeat receptor-like protein kinase At5g48380 [Gossypium raimondii]	Probably inactive leucine-rich repeat receptor-like protein kinase At5g48380 OS=Arabidopsis thaliana GN=At5g48380 PE=1 SV=1
novel.20191	920	0.37	0.75	0.11	4.08	3.83	5.7	3.50782	2.66622e-09	1.01217e-07	CBP20	Nuclear cap-binding subunit 2 -like protein [Gossypium arboreum]	Nuclear cap-binding protein subunit 2 OS=Arabidopsis thaliana GN=CBP20 PE=1 SV=1
novel.23874	598	2.14	2.35	0.46	13.14	29.52	11.63	3.50769	3.06162e-11	1.59709e-09	-	-	-
Gh_D13G1508	375	5.38	9.64	1.71	44.92	37.96	97.5	3.50342	3.45846e-10	1.49916e-08	PBP1	PREDICTED: calcium-binding protein PBP1-like [Gossypium hirsutum]	Calcium-binding protein PBP1 OS=Arabidopsis thaliana GN=PBP1 PE=1 SV=1
Gh_D10G2235	3066	0.02	0.04	0.03	0.25	0.39	0.29	3.50301	0.000407292	0.00482357	At3g47110	PREDICTED: probable LRR receptor-like serine/threonine-protein kinase At3g47570 isoform X4 [Gossypium raimondii]	Putative receptor-like protein kinase At3g47110 OS=Arabidopsis thaliana GN=At3g47110 PE=3 SV=1
Gh_Sca004939G01	543	0.96	0.96	3.1	11.22	8.1	34.39	3.50222	2.61526e-08	8.33248e-07	BAP2	PREDICTED: BON1-associated protein 2-like [Gossypium hirsutum]	BON1-associated protein 2 OS=Arabidopsis thaliana GN=BAP2 PE=1 SV=1
Gh_D05G3030	879	2.63	2.03	1.34	16.82	8.16	39.42	3.49395	1.01247e-06	2.37474e-05	XTH22	PREDICTED: xyloglucan endotransglucosylase/hydrolase protein 22-like [Gossypium hirsutum]	Xyloglucan endotransglucosylase/hydrolase protein 22 OS=Arabidopsis thaliana GN=XTH22 PE=1 SV=1
novel.39484	470	1.37	0.62	2.27	8.25	15.71	16.32	3.49241	3.66691e-07	9.31253e-06	MIK2	PREDICTED: probable LRR receptor-like serine/threonine-protein kinase At4g08850 [Gossypium hirsutum]	MDIS1-interacting receptor like kinase 2 OS=Arabidopsis thaliana GN=MIK2 PE=1 SV=3
Gh_D11G1596	1071	4.06	2.35	1.64	28.82	30.38	26.73	3.48958	2.90749e-35	1.31634e-32	ZIP3	PREDICTED: zinc transporter 5-like [Gossypium hirsutum]	Zinc transporter 3 OS=Arabidopsis thaliana GN=ZIP3 PE=2 SV=1
novel.33584	1276	0.53	0.36	0.58	4.7	4.11	6.64	3.48811	4.67187e-15	4.01234e-13	-	PREDICTED: LRR receptor-like serine/threonine-protein kinase ERL1 [Gossypium raimondii]	-
novel.3980	1230	0.12	0.19	0.08	1.21	1.11	1.84	3.4873	2.31747e-05	0.000396576	-	PREDICTED: uncharacterized protein LOC105795865 [Gossypium raimondii]	-
Gh_A09G0199	1682	1.43	0.9	0.97	9.77	10.59	12.24	3.48426	1.99277e-36	1.00798e-33	MIK2	hypothetical protein B456_006G022800 [Gossypium raimondii];PREDICTED: MDIS1-interacting receptor like kinase 2-like [Gossypium arboreum];PREDICTED: probable leucine-rich repeat receptor-like protein kinase At1g35710 [Gossypium arboreum]	MDIS1-interacting receptor like kinase 2 OS=Arabidopsis thaliana GN=MIK2 PE=1 SV=3
Gh_D11G2480	843	0.11	0.11	0.13	0.48	1.33	1.77	3.48301	0.0030679	0.0262988	-	PREDICTED: uncharacterized protein LOC107963422 [Gossypium hirsutum]	-
Gh_D12G1232	363	27.68	9.24	8.94	145.12	165.71	205.36	3.47549	4.41481e-19	5.7007e-17	-	PREDICTED: protein NIM1-INTERACTING 1-like [Gossypium raimondii] &gt;KJB49768.1 hypothetical protein B456_008G136800 [Gossypium raimondii]	-
Gh_A13G0579	1735	0.91	0.53	0.94	5.19	7.92	11.4	3.4751	1.87202e-21	2.94639e-19	BAK1	PREDICTED: BRASSINOSTEROID INSENSITIVE 1-associated receptor kinase 1-like [Gossypium hirsutum];hypothetical protein B456_013G062900 [Gossypium raimondii]	BRASSINOSTEROID INSENSITIVE 1-associated receptor kinase 1 OS=Arabidopsis thaliana GN=BAK1 PE=1 SV=2
Gh_D11G1598	714	3.92	3.93	1.85	30.83	34.43	38.73	3.47477	1.9971e-32	7.36058e-30	VQ22	PREDICTED: VQ motif-containing protein 22-like [Gossypium hirsutum]	VQ motif-containing protein 22 OS=Arabidopsis thaliana GN=VQ22 PE=2 SV=1
Gh_D13G1100	633	0.55	0.57	0.47	3.5	6.47	5.85	3.47325	1.90272e-06	4.20213e-05	-	PREDICTED: uncharacterized protein LOC107918991 [Gossypium hirsutum]	-
Gh_D07G1930	2784	0.05	0.09	0.03	0.3	0.29	1.19	3.47236	7.00882e-05	0.00104674	ACA13	PREDICTED: putative calcium-transporting ATPase 13, plasma membrane-type [Gossypium raimondii] &gt;KJB10749.1 hypothetical protein B456_001G221000 [Gossypium raimondii]	Putative calcium-transporting ATPase 13, plasma membrane-type OS=Arabidopsis thaliana GN=ACA13 PE=3 SV=1
Gh_D05G1347	1026	2.71	1.43	2.62	16.92	22.08	30.98	3.47119	1.16717e-27	2.97239e-25	GLIP1	KJB57075.1 hypothetical protein B456_009G146900 [Gossypium raimondii];PREDICTED: GDSL esterase/lipase 1-like [Gossypium raimondii] &gt	GDSL esterase/lipase 1 OS=Arabidopsis thaliana GN=GLIP1 PE=1 SV=1
Gh_A10G1317	1294	6.38	6.56	6.03	69.52	61.89	66.05	3.47018	4.46276e-109	2.72764e-105	PNC1	PREDICTED: cationic peroxidase 1-like [Gossypium arboreum]	Cationic peroxidase 1 OS=Arachis hypogaea GN=PNC1 PE=1 SV=2
Gh_D11G3402	1948	0.14	0.04	0.1	0.18	0.62	1.96	3.46953	0.000204527	0.00266303	-	hypothetical protein B456_007G316200 [Gossypium raimondii];KJB45618.1 hypothetical protein B456_007G316200 [Gossypium raimondii];PREDICTED: (+)-delta-cadinene synthase isozyme XC14-like [Gossypium raimondii] &gt;XP_012434423.1 PREDICTED: (+)-delta-cadinene synthase isozyme XC14-like [Gossypium raimondii] &gt	(+)-delta-cadinene synthase isozyme XC14 OS=Gossypium arboreum PE=2 SV=1
Gh_A03G1989	426	5.51	5.53	7.22	55.3	68.99	73.87	3.46852	1.56237e-21	2.48031e-19	-	PREDICTED: protein YLS3-like [Gossypium hirsutum]	-
Gh_A12G0319	876	1.88	1	0.61	13.02	8.6	14.28	3.46732	5.22431e-17	5.52121e-15	NAC035	NAC protein 11 [Gossypium hirsutum]	NAC domain-containing protein 35 OS=Arabidopsis thaliana GN=NAC035 PE=1 SV=2
Gh_D02G0257	3411	0.15	0.29	0.18	2.08	2.81	1.15	3.46476	1.80946e-14	1.46321e-12	RLP30	PREDICTED: receptor-like protein 12 [Gossypium hirsutum]	Receptor like protein 30 OS=Arabidopsis thaliana GN=RLP30 PE=2 SV=1
Gh_D13G0643	363	1.68	1.68	0.89	7.04	14.12	24.2	3.45633	0.000313318	0.00384796	PBP1	PREDICTED: calcium-binding protein PBP1-like [Gossypium hirsutum]	Calcium-binding protein PBP1 OS=Arabidopsis thaliana GN=PBP1 PE=1 SV=1
Gh_A02G0247	744	0.26	0.13	0	0.82	2.35	1.08	3.45632	0.00399134	0.0327414	-	PREDICTED: probable glutathione S-transferase [Gossypium hirsutum]	Probable glutathione S-transferase OS=Nicotiana tabacum PE=2 SV=1
Gh_A06G1871	714	0.28	0.14	0	1.01	2.49	1.03	3.45376	0.00395435	0.0324961	At5g64460	PREDICTED: phosphoglycerate mutase-like protein 1 [Gossypium hirsutum]	Phosphoglycerate mutase-like protein 1 OS=Arabidopsis thaliana GN=At5g64460 PE=2 SV=1
Gh_D02G0236	1335	0.51	0.53	0.42	4.49	6.79	3.32	3.45033	1.0116e-13	7.41951e-12	RLP12	PREDICTED: receptor-like protein 12 [Gossypium hirsutum]	Receptor-like protein 12 OS=Arabidopsis thaliana GN=RLP12 PE=2 SV=2
Gh_Sca004981G03	329	14.96	4.36	11.73	75.62	108.27	90.64	3.4457	9.8021e-14	7.21089e-12	CAN1	PREDICTED: staphylococcal-like nuclease CAN1 [Gossypium hirsutum]	Staphylococcal-like nuclease CAN1 OS=Arabidopsis thaliana GN=CAN1 PE=1 SV=1
novel.619	1693	0.46	0.81	0.77	3.24	4	13.89	3.44396	1.75101e-12	1.08744e-10	-	PREDICTED: uncharacterized protein LOC105763436 [Gossypium raimondii]	-
Gh_A11G1443	717	2.92	4.04	1.51	26.44	28.12	33.96	3.44288	3.36224e-28	9.13334e-26	VQ22	PREDICTED: VQ motif-containing protein 22-like [Gossypium arboreum]	VQ motif-containing protein 22 OS=Arabidopsis thaliana GN=VQ22 PE=2 SV=1
Gh_D09G1275	672	2.54	3.15	2.48	21.96	17.89	43.88	3.43945	1.73872e-18	2.09745e-16	NHL10	PREDICTED: protein YLS9-like [Gossypium hirsutum]	NDR1/HIN1-like protein 10 OS=Arabidopsis thaliana GN=NHL10 PE=2 SV=1
Gh_A05G1172	1095	1.82	2.47	1.38	11.86	20.18	25.57	3.4387	1.30954e-24	2.61821e-22	GLIP1	PREDICTED: GDSL esterase/lipase 1-like [Gossypium hirsutum]	GDSL esterase/lipase 1 OS=Arabidopsis thaliana GN=GLIP1 PE=1 SV=1
Gh_A10G2070	5699	0.34	0.64	0.53	2.2	3.63	8.19	3.43306	1.76376e-09	6.89193e-08	WRKY19	PREDICTED: TMV resistance protein N-like [Gossypium hirsutum]	Probable WRKY transcription factor 19 OS=Arabidopsis thaliana GN=WRKY19 PE=3 SV=1;TMV resistance protein N OS=Nicotiana glutinosa GN=N PE=1 SV=1
novel.42072	691	0.15	0.59	0.18	3.5	3.3	2.73	3.43155	3.76953e-05	0.000611395	-	PREDICTED: uncharacterized protein LOC105764006 [Gossypium raimondii]	-
novel.45341	3042	0.37	0.33	0.18	2.6	2.73	3.5	3.42944	5.06041e-22	8.22951e-20	-	PREDICTED: probable leucine-rich repeat receptor-like protein kinase At5g63930 isoform X2 [Gossypium raimondii]	-
Gh_D10G1011	854	0.63	0.73	0.63	3.93	5.21	11.11	3.42595	7.90175e-10	3.24675e-08	WRKY51	AIE43896.1 WRKY transcription factor 115 [Gossypium hirsutum];PREDICTED: probable WRKY transcription factor 51 [Gossypium hirsutum] &gt	Probable WRKY transcription factor 51 OS=Arabidopsis thaliana GN=WRKY51 PE=1 SV=1
Gh_A04G0031	460	10.43	1.05	4.21	64.22	65.67	50.23	3.42174	1.99492e-05	0.000347852	HIPP47	PREDICTED: uncharacterized protein LOC107931139 isoform X1 [Gossypium hirsutum] &gt;XP_017648707.1 PREDICTED: uncharacterized protein LOC108488967 [Gossypium arboreum];PREDICTED: uncharacterized protein LOC107931139 isoform X2 [Gossypium hirsutum]	Heavy metal-associated isoprenylated plant protein 47 OS=Arabidopsis thaliana GN=HIPP47 PE=3 SV=1
Gh_D06G2361	2218	2.26	0.62	1.1	11.07	14.84	14.66	3.42084	4.79506e-09	1.74103e-07	-	PREDICTED: cucumisin-like [Gossypium hirsutum]	Cucumisin OS=Cucumis melo PE=1 SV=1
Gh_A04G0367	1014	0.32	0.24	0.1	2.8	2.81	1.31	3.41849	5.56232e-06	0.000110859	SAG12	PREDICTED: ervatamin-B-like [Gossypium hirsutum]	Senescence-specific cysteine protease SAG12 OS=Arabidopsis thaliana GN=SAG12 PE=1 SV=1
novel.20528	614	0.74	0	0.44	1.87	4.94	5.27	3.41669	0.000141191	0.00192839	-	-	-
Gh_D08G1852	519	0.53	0.53	0.93	7.79	6.63	6.07	3.41576	5.8013e-06	0.000114998	-	PREDICTED: uncharacterized protein LOC107931283 isoform X1 [Gossypium hirsutum]	-
Gh_A05G1382	2316	1.09	0.92	1.41	6.84	14.36	12.29	3.41427	2.35865e-29	7.08988e-27	GES	PREDICTED: (E,E)-geranyllinalool synthase-like [Gossypium hirsutum]	(E,E)-geranyllinalool synthase OS=Arabidopsis thaliana GN=GES PE=1 SV=1
Gh_D12G0523	282	0	3.31	9.63	28.9	55.99	56.63	3.40979	0.00122513	0.0122503	-	hypothetical protein B456_008G057700 [Gossypium raimondii]	-
novel.34706	3449	0.25	0.34	0.25	2.28	2.69	2.97	3.40904	9.21865e-24	1.72044e-21	B120	PREDICTED: cysteine-rich receptor-like protein kinase 18 isoform X2 [Gossypium hirsutum]	G-type lectin S-receptor-like serine/threonine-protein kinase B120 OS=Arabidopsis thaliana GN=B120 PE=2 SV=1
Gh_A03G0305	906	0.48	0	0.58	3.24	3.32	3.91	3.40603	3.99888e-07	1.00927e-05	-	PREDICTED: chitinase 2-like [Gossypium hirsutum]	Chitinase 2 OS=Tulipa bakeri PE=1 SV=1
Gh_D10G1762	534	8.89	11.14	12.59	92.75	118.84	112.75	3.40557	2.03385e-47	2.101e-44	BETV1F	PREDICTED: major pollen allergen Bet v 1-A-like [Gossypium hirsutum]	Major pollen allergen Bet v 1-F/I OS=Betula pendula GN=BETV1F PE=1 SV=2;Major pollen allergen Bet v 1-A OS=Betula pendula GN=BETVIA PE=1 SV=2
Gh_A06G1937	1675	0.21	0.13	0.16	0.85	0.53	3.59	3.40499	1.36603e-05	0.000247505	MLO6	PREDICTED: MLO-like protein 2 [Gossypium hirsutum]	MLO-like protein 6 OS=Arabidopsis thaliana GN=MLO6 PE=2 SV=2
Gh_D05G1433	966	0.17	0.09	0.11	0.93	1.01	1.77	3.40214	0.00076962	0.00830348	TPK3	PREDICTED: two-pore potassium channel 3-like [Gossypium hirsutum]	Two-pore potassium channel 3 OS=Arabidopsis thaliana GN=TPK3 PE=2 SV=1
Gh_A12G1276	639	9.59	3.6	5.73	60.11	68.34	65.35	3.39865	6.12789e-31	2.1002e-28	BHLH162	PREDICTED: transcription factor bHLH36-like [Gossypium hirsutum]	Transcription factor bHLH162 OS=Arabidopsis thaliana GN=BHLH162 PE=2 SV=1
Gh_A01G0384	582	0.62	0.21	0.49	4.2	5.14	3.97	3.39809	3.63132e-05	0.000590544	-	PREDICTED: receptor-like protein 12 [Gossypium arboreum]	-
Gh_A10G1775	222	135.42	39.31	18.58	544.92	726.43	538.04	3.39649	1.48783e-06	3.37113e-05	-	-	-
novel.788	3269	0.29	0.12	0.07	1.44	1.06	2.42	3.39602	3.02057e-11	1.57793e-09	AtMg00300	polyprotein [Gossypium barbadense]	Uncharacterized mitochondrial protein AtMg00300 OS=Arabidopsis thaliana GN=AtMg00300 PE=4 SV=1
Gh_A08G1834	1795	32.03	25.75	23.66	235.63	238.74	338.83	3.39582	2.20656e-72	5.77993e-69	CBP60B	XP_016674634.1 PREDICTED: calmodulin-binding protein 60 B [Gossypium hirsutum];PREDICTED: calmodulin-binding protein 60 B-like [Gossypium hirsutum] &gt	Calmodulin-binding protein 60 B OS=Arabidopsis thaliana GN=CBP60B PE=2 SV=1
Gh_A13G1226	966	0.2	0	0.22	1.35	0.8	1.76	3.39431	0.000920886	0.0096695	At3g07870	PREDICTED: F-box protein At3g07870-like [Gossypium hirsutum]	F-box protein At3g07870 OS=Arabidopsis thaliana GN=At3g07870 PE=2 SV=1
Gh_D09G0805	1324	0.81	0.28	0.35	3.85	4.06	4.86	3.39162	1.0237e-12	6.57465e-11	BAD1	PREDICTED: ankyrin repeat-containing protein At5g02620-like isoform X2 [Gossypium raimondii];PREDICTED: ankyrin repeat-containing protein At5g02620-like [Gossypium arboreum]	Ankyrin repeat-containing protein BDA1 OS=Arabidopsis thaliana GN=BAD1 PE=1 SV=1
Gh_A13G0371	1185	4.57	7.58	8.08	62.58	71.29	63.33	3.39099	4.74406e-70	1.05439e-66	TOGT1	PREDICTED: scopoletin glucosyltransferase-like [Gossypium hirsutum]	Scopoletin glucosyltransferase OS=Nicotiana tabacum GN=TOGT1 PE=1 SV=1
Gh_D09G1009	1521	0.14	0.14	0.35	1.25	1.9	2.9	3.38882	8.05788e-08	2.3527e-06	At5g10370	hypothetical protein B456_006G120800 [Gossypium raimondii]	ATP-dependent RNA helicase DEAH12, chloroplastic OS=Arabidopsis thaliana GN=At5g10370 PE=3 SV=1
Gh_A11G1667	957	0.18	0.62	0.21	2.12	3.69	4.16	3.38853	2.88775e-07	7.49465e-06	ephA	PREDICTED: bifunctional epoxide hydrolase 2-like [Gossypium hirsutum]	Epoxide hydrolase A OS=Mycobacterium tuberculosis (strain ATCC 25618 / H37Rv) GN=ephA PE=1 SV=1
Gh_D01G0188	3090	0.21	0.25	0.13	1.75	1.7	2.35	3.38519	3.40448e-16	3.28983e-14	PUB44	PREDICTED: U-box domain-containing protein 44-like [Gossypium hirsutum]	U-box domain-containing protein 44 OS=Arabidopsis thaliana GN=PUB44 PE=1 SV=1
Gh_D13G2467	3738	0.53	0.61	0.53	2.77	4.24	8.21	3.38188	3.52511e-21	5.44307e-19	-	hypothetical protein B456_013G236800 [Gossypium raimondii];PREDICTED: LRR receptor-like serine/threonine-protein kinase GSO1 isoform X1 [Gossypium raimondii];PREDICTED: LRR receptor-like serine/threonine-protein kinase GSO1 isoform X6 [Gossypium raimondii]	-
Gh_A12G2297	378	1.41	0	2.3	5.86	11.92	19.97	3.37605	0.000608931	0.00679675	HIPP12	PREDICTED: heavy metal-associated isoprenylated plant protein 3-like [Gossypium arboreum] &gt;KHG19695.1 Putative late blight resistance R1A-3 [Gossypium arboreum]	Heavy metal-associated isoprenylated plant protein 12 OS=Arabidopsis thaliana GN=HIPP12 PE=3 SV=1
novel.61342	518	0.8	0.8	1.25	9.34	10.22	8.78	3.37293	1.36666e-07	3.78537e-06	LECRK91	PREDICTED: L-type lectin-domain containing receptor kinase IX.1-like [Gossypium raimondii] &gt;KJB44037.1 hypothetical protein B456_007G231500 [Gossypium raimondii]	L-type lectin-domain containing receptor kinase IX.1 OS=Arabidopsis thaliana GN=LECRK91 PE=1 SV=1
Gh_D01G0322	1925	2.87	1.4	1.3	15.11	16.75	21.31	3.36702	1.08516e-31	3.88242e-29	LRK10	PREDICTED: rust resistance kinase Lr10-like [Gossypium hirsutum]	Rust resistance kinase Lr10 OS=Triticum aestivum GN=LRK10 PE=2 SV=1
novel.58547	919	0.41	0.44	0.62	2.74	5.72	4.25	3.36436	2.2944e-08	7.4002e-07	RMS3	PREDICTED: strigolactone esterase D14-like [Gossypium hirsutum] &gt;XP_016690004.1 PREDICTED: strigolactone esterase D14-like [Gossypium hirsutum]	Strigolactone esterase RMS3 OS=Pisum sativum GN=RMS3 PE=1 SV=1
Gh_D05G1368	906	0.67	1.62	0.81	9.54	8.25	12.45	3.36214	1.14983e-16	1.1713e-14	rnf144ab	PREDICTED: probable E3 ubiquitin-protein ligase RNF217 [Gossypium hirsutum]	Probable E3 ubiquitin-protein ligase RNF144A-B OS=Danio rerio GN=rnf144ab PE=2 SV=1
Gh_D05G0615	1560	0.17	0.05	0.14	0.69	0.85	1.38	3.36167	6.91061e-05	0.00103439	At5g10820	PREDICTED: probable folate-biopterin transporter 6 [Gossypium hirsutum]	Probable folate-biopterin transporter 6 OS=Arabidopsis thaliana GN=At5g10820 PE=2 SV=1
novel.196	2777	0.26	0.33	0.2	1.99	2.26	3.38	3.36157	5.24282e-17	5.5328e-15	SD113	PREDICTED: G-type lectin S-receptor-like serine/threonine-protein kinase At1g11330 [Gossypium arboreum]	G-type lectin S-receptor-like serine/threonine-protein kinase SD1-13 OS=Arabidopsis thaliana GN=SD113 PE=1 SV=2
Gh_A07G1937	1623	0.83	0.95	0.87	8.47	10.01	6.56	3.35732	9.57211e-27	2.2794e-24	PHT1-4	PREDICTED: inorganic phosphate transporter 1-4 [Gossypium hirsutum]	Inorganic phosphate transporter 1-4 OS=Arabidopsis thaliana GN=PHT1-4 PE=1 SV=1
Gh_A09G0709	420	0	2.41	0.76	4.15	4.74	19.99	3.35675	0.00109508	0.0111723	HIPP28	PREDICTED: heavy metal-associated isoprenylated plant protein 22-like [Gossypium hirsutum]	Heavy metal-associated isoprenylated plant protein 28 OS=Arabidopsis thaliana GN=HIPP28 PE=3 SV=1
Gh_A09G0375	312	1.81	4.48	3.59	37.1	25.42	34.43	3.35283	0.000194941	0.00255408	-	PREDICTED: uncharacterized protein LOC108455628 [Gossypium arboreum]	-
Gh_A13G1467	429	11.57	9.28	6.82	61.85	107.15	98.7	3.34714	3.38955e-21	5.2448e-19	-	PREDICTED: pathogenesis-related protein PR-4A-like [Gossypium arboreum]	Pathogenesis-related protein PR-4A OS=Nicotiana tabacum PE=2 SV=1
Gh_D12G0534	1503	0.43	0.48	0.41	4.17	3.68	4.86	3.34679	4.40532e-16	4.21807e-14	CYP81D1	PREDICTED: cytochrome P450 81D1-like [Gossypium hirsutum]	Cytochrome P450 81D1 OS=Arabidopsis thaliana GN=CYP81D1 PE=2 SV=1
Gh_A06G1650	717	0	0.56	0.5	1.64	2.85	5.38	3.34512	9.9019e-05	0.00141513	-	PREDICTED: uncharacterized protein LOC108459935 [Gossypium arboreum]	-
Gh_D05G0630	1446	5.23	2.67	2.36	33.93	36.28	29.02	3.34252	7.21308e-35	3.13039e-32	At5g10770	PREDICTED: aspartyl protease family protein At5g10770-like [Gossypium hirsutum]	Aspartyl protease family protein At5g10770 OS=Arabidopsis thaliana GN=At5g10770 PE=2 SV=1
Gh_D05G3667	642	24.68	2.59	12.08	70.92	15.22	30.17	3.33262	9.3503e-26	2.07387e-23	TIM50	PREDICTED: phytosulfokine receptor 1-like [Gossypium hirsutum];hypothetical protein B456_009G444400 [Gossypium raimondii];PREDICTED: receptor-like protein 12 [Gossypium hirsutum]	Mitochondrial import inner membrane translocase subunit TIM50 OS=Arabidopsis thaliana GN=TIM50 PE=1 SV=1
Gh_D01G1962	2361	0.53	0.34	0.52	4.32	4.44	4.04	3.33097	1.34563e-24	2.6819e-22	At1g74360	PREDICTED: probable LRR receptor-like serine/threonine-protein kinase At1g74360 [Gossypium hirsutum]	Probable LRR receptor-like serine/threonine-protein kinase At1g74360 OS=Arabidopsis thaliana GN=At1g74360 PE=1 SV=1
Gh_D10G0276	2628	0.02	0.05	0.03	0.17	0.31	0.52	3.329	0.00142824	0.0139469	GLR2.7	PREDICTED: glutamate receptor 2.7-like [Gossypium arboreum]	Glutamate receptor 2.7 OS=Arabidopsis thaliana GN=GLR2.7 PE=2 SV=3
novel.17040	2888	0.04	0	0.09	0.22	0.4	0.34	3.32681	0.0013379	0.0131714	RLP30	PREDICTED: receptor-like protein 12 [Gossypium hirsutum]	Receptor like protein 30 OS=Arabidopsis thaliana GN=RLP30 PE=2 SV=1
Gh_Sca004981G05	467	17	7.85	13.4	96.05	134.16	108.34	3.32121	4.9682e-41	3.43762e-38	CAN1	PREDICTED: staphylococcal-like nuclease CAN1 [Gossypium hirsutum]	Staphylococcal-like nuclease CAN1 OS=Arabidopsis thaliana GN=CAN1 PE=1 SV=1;Staphylococcal-like nuclease CAN2 OS=Arabidopsis thaliana GN=CAN2 PE=1 SV=1
Gh_D05G3670	2937	0.22	0.04	0.05	0.88	0.9	1.3	3.31994	4.06748e-08	1.25452e-06	RLP30	XP_016706643.1 PREDICTED: receptor-like protein 12 [Gossypium hirsutum];PREDICTED: receptor-like protein 12 [Gossypium hirsutum] &gt	Receptor like protein 30 OS=Arabidopsis thaliana GN=RLP30 PE=2 SV=1
Gh_Sca005862G01	1029	1.43	1.43	4.26	10.53	27.39	27.22	3.31891	6.74199e-07	1.63574e-05	LRK10	PREDICTED: rust resistance kinase Lr10-like [Gossypium hirsutum]	Rust resistance kinase Lr10 OS=Triticum aestivum GN=LRK10 PE=2 SV=1
Gh_D05G3595	1518	0.33	0.47	0.23	2.91	2.15	4.8	3.31752	4.65121e-11	2.33656e-09	At5g55050	KJB62853.1 hypothetical protein B456_009G440500 [Gossypium raimondii];PREDICTED: GDSL esterase/lipase At5g55050 [Gossypium raimondii] &gt	GDSL esterase/lipase At5g55050 OS=Arabidopsis thaliana GN=At5g55050 PE=2 SV=1
Gh_D05G2258	948	0.54	0.27	0.33	2.94	3.18	4.63	3.3153	5.50988e-08	1.6603e-06	PLSP1	hypothetical protein B456_009G248500 [Gossypium raimondii]	Chloroplast processing peptidase OS=Arabidopsis thaliana GN=PLSP1 PE=2 SV=2
novel.39754	1115	2.41	1.56	0.69	13.05	14.22	17.55	3.31343	9.82364e-23	1.69531e-20	-	XP_016728386.1 PREDICTED: probable glutathione S-transferase [Gossypium hirsutum];PREDICTED: probable glutathione S-transferase [Gossypium hirsutum] &gt	Probable glutathione S-transferase OS=Nicotiana tabacum PE=2 SV=1
novel.60150	352	6.7	0	3.04	24.19	45.87	21.53	3.30959	1.8747e-05	0.0003291	-	PREDICTED: leucine-rich repeat receptor protein kinase EMS1-like [Gossypium hirsutum]	-
Gh_D01G0325	1053	3.84	2.46	2.92	22.09	30.26	34.12	3.3065	1.75897e-34	7.33009e-32	LRK10	PREDICTED: rust resistance kinase Lr10-like [Gossypium hirsutum]	Rust resistance kinase Lr10 OS=Triticum aestivum GN=LRK10 PE=2 SV=1
novel.58237	363	1.68	0.84	1.79	5.45	20.52	16.6	3.30537	0.000746989	0.00810101	-	PREDICTED: LRR receptor-like serine/threonine-protein kinase GSO2 isoform X1 [Gossypium hirsutum]	-
Gh_D11G2342	1494	0.05	0.05	0.06	0.47	0.51	0.49	3.3008	0.00419203	0.0341054	ARAD1	PREDICTED: probable arabinosyltransferase ARAD1 [Gossypium hirsutum]	Probable arabinosyltransferase ARAD1 OS=Arabidopsis thaliana GN=ARAD1 PE=1 SV=1
Gh_A07G1779	3161	2.11	0.67	1.16	14.17	11.13	12.57	3.30074	7.37686e-31	2.48187e-28	GLR1.2	PREDICTED: glutamate receptor 1.3-like isoform X1 [Gossypium hirsutum];PREDICTED: glutamate receptor 1.2-like isoform X2 [Gossypium hirsutum]	Glutamate receptor 1.2 OS=Arabidopsis thaliana GN=GLR1.2 PE=2 SV=1
Gh_A05G0511	1380	4.76	3	2.83	26.49	36.32	36.18	3.29937	1.62341e-40	1.10247e-37	At5g10770	PREDICTED: aspartyl protease family protein At5g10770-like [Gossypium hirsutum]	Aspartyl protease family protein At5g10770 OS=Arabidopsis thaliana GN=At5g10770 PE=2 SV=1
Gh_A12G1365	3450	0	0.22	0.07	0.56	0.73	1.31	3.29425	1.06556e-06	2.48738e-05	-	PREDICTED: uncharacterized protein LOC107928654 isoform X1 [Gossypium hirsutum]	-
Gh_A12G0927	663	2.4	2.56	2.49	15.6	27.77	25.75	3.29311	5.30222e-19	6.77502e-17	-	PREDICTED: glutathione S-transferase zeta class-like isoform X1 [Gossypium arboreum] &gt;KHG01246.1 Glutathione S-transferase zeta class [Gossypium arboreum]	Glutathione S-transferase zeta class OS=Euphorbia esula PE=2 SV=1
Gh_A02G0215	1872	0.3	0.04	0.32	1.01	3.41	1.5	3.29173	5.30003e-07	1.3106e-05	-	PREDICTED: LRR receptor-like serine/threonine-protein kinase GSO2 [Gossypium hirsutum]	-
Gh_D03G1247	474	3.68	1.34	1.54	12.6	11.02	39.5	3.28962	1.70931e-07	4.65457e-06	ZAT12	PREDICTED: zinc finger protein ZAT12-like [Gossypium hirsutum]	Zinc finger protein ZAT12 OS=Arabidopsis thaliana GN=ZAT12 PE=2 SV=1
novel.33608	458	0.37	0.74	0.42	3.95	4.92	5.67	3.2884	0.00126727	0.0125961	-	PREDICTED: receptor-like protein 12, partial [Gossypium hirsutum]	-
Gh_A06G2068	2496	0.24	0.33	0.16	2.04	1.9	2.67	3.28331	1.3955e-14	1.14487e-12	At1g07650	PREDICTED: probable LRR receptor-like serine/threonine-protein kinase RFK1 isoform X1 [Gossypium arboreum]	Probable LRR receptor-like serine/threonine-protein kinase At1g07650 OS=Arabidopsis thaliana GN=At1g07650 PE=1 SV=1
Gh_D09G0806	1491	0.21	0.05	0.06	1.02	0.93	0.95	3.27526	0.00010764	0.00152555	BAD1	hypothetical protein B456_006G099500 [Gossypium raimondii]	Ankyrin repeat-containing protein BDA1 OS=Arabidopsis thaliana GN=BAD1 PE=1 SV=1
Gh_D09G1578	1926	0.11	0.35	0.35	2.23	2.64	2.3	3.26339	5.42621e-12	3.13864e-10	LECRK61	hypothetical protein B456_006G184300 [Gossypium raimondii]	Probable L-type lectin-domain containing receptor kinase VI.1 OS=Arabidopsis thaliana GN=LECRK61 PE=2 SV=1
Gh_D02G0386	561	2.15	0	0.39	7.61	6.55	8.15	3.26173	1.51415e-05	0.000271393	p20	PREDICTED: uncharacterized protein YIR042C-like [Gossypium raimondii]	Uncharacterized N-acetyltransferase p20 OS=Bacillus licheniformis GN=p20 PE=4 SV=1
Gh_D10G0606	2652	0.83	0.27	0.27	3.83	3.73	4.99	3.2614	1.02805e-17	1.14244e-15	At2g19210	PREDICTED: putative leucine-rich repeat receptor-like protein kinase At2g19210 isoform X1 [Gossypium arboreum]	Putative leucine-rich repeat receptor-like protein kinase At2g19210 OS=Arabidopsis thaliana GN=At2g19210 PE=3 SV=1
Gh_A05G1061	603	0	0.96	0.23	3.18	4.61	2.99	3.26012	0.00031066	0.00382107	-	PREDICTED: cucumber peeling cupredoxin-like [Gossypium hirsutum]	Umecyanin OS=Armoracia rusticana PE=1 SV=1
novel.33577	2887	1.2	1.03	0.47	9.09	8.29	7.26	3.25917	9.28548e-33	3.54705e-30	TAF6	PREDICTED: transcription initiation factor TFIID subunit 6-like [Gossypium hirsutum]	Transcription initiation factor TFIID subunit 6 OS=Arabidopsis thaliana GN=TAF6 PE=1 SV=1
Gh_D02G0043	921	2.42	2.61	2.49	15.53	22	30.08	3.25288	2.36313e-25	4.99486e-23	WRKY70	PREDICTED: probable WRKY transcription factor 70 [Gossypium hirsutum]	Probable WRKY transcription factor 70 OS=Arabidopsis thaliana GN=WRKY70 PE=2 SV=1
novel.20192	800	1.13	0	0.72	5.24	4.12	6.81	3.25014	2.69334e-07	7.05501e-06	-	-	-
novel.38513	623	0.54	0	0.21	2.31	1.12	3.63	3.24907	0.00277427	0.0242638	-	-	-
Gh_D11G3400	954	0.62	0.44	0.65	3.94	3.07	8.35	3.24885	7.40958e-09	2.60522e-07	At4g27190	hypothetical protein B456_007G319800, partial [Gossypium raimondii]	Disease resistance protein At4g27190 OS=Arabidopsis thaliana GN=At4g27190 PE=2 SV=1
Gh_D10G1934	2712	0.07	0.08	0.15	0.89	1.24	0.42	3.24728	1.87581e-06	4.14896e-05	MIK2	PREDICTED: probable LRR receptor-like serine/threonine-protein kinase At4g08850 [Gossypium hirsutum]	MDIS1-interacting receptor like kinase 2 OS=Arabidopsis thaliana GN=MIK2 PE=1 SV=3
Gh_A08G1284	735	0.67	0.27	0.32	3.01	3.44	5.04	3.24591	4.81161e-06	9.73525e-05	RPPL1	PREDICTED: putative disease resistance RPP13-like protein 1 [Gossypium hirsutum]	Putative disease resistance RPP13-like protein 1 OS=Arabidopsis thaliana GN=RPPL1 PE=3 SV=1
Gh_D08G2020	1686	0.08	0.21	0.1	0.69	0.89	1.93	3.24558	1.58032e-05	0.000282219	-	PREDICTED: pyruvate kinase isozyme A, chloroplastic-like [Gossypium hirsutum]	Pyruvate kinase isozyme A, chloroplastic OS=Ricinus communis PE=1 SV=1
Gh_Sca006331G01	756	0.89	0.64	0.31	1.38	9.51	5.63	3.24438	7.99402e-06	0.000153767	MLO12	PREDICTED: MLO-like protein 12 [Gossypium hirsutum]	MLO-like protein 12 OS=Arabidopsis thaliana GN=MLO12 PE=2 SV=2
novel.24574	339	2.04	1.15	9.48	12.99	38.46	50.69	3.24428	0.000131785	0.00181486	LRK10	PREDICTED: rust resistance kinase Lr10-like [Gossypium hirsutum]	Rust resistance kinase Lr10 OS=Triticum aestivum GN=LRK10 PE=2 SV=1
Gh_D02G0235	2856	0.32	0.09	0.06	1.04	1.98	1.06	3.24412	4.95099e-08	1.50425e-06	RLP30	PREDICTED: probable LRR receptor-like serine/threonine-protein kinase At4g36180 [Gossypium hirsutum]	Receptor like protein 30 OS=Arabidopsis thaliana GN=RLP30 PE=2 SV=1
Gh_D08G0811	303	15.06	2.12	4.21	60.31	39.54	104.08	3.24401	1.74289e-05	0.000308397	SAG21	PREDICTED: protein SENESCENCE-ASSOCIATED GENE 21, mitochondrial-like isoform X1 [Gossypium hirsutum]	Protein SENESCENCE-ASSOCIATED GENE 21, mitochondrial OS=Arabidopsis thaliana GN=SAG21 PE=2 SV=1
Gh_A05G1618	1197	0.45	0.32	0	2.05	3.04	2.09	3.24236	7.84899e-07	1.88253e-05	SLAH1	PREDICTED: S-type anion channel SLAH1-like [Gossypium hirsutum]	S-type anion channel SLAH1 OS=Arabidopsis thaliana GN=SLAH1 PE=2 SV=1
Gh_A01G0979	1248	3.41	1.92	1.72	20.82	21.24	20.89	3.23941	1.18804e-34	5.00779e-32	AMY1.1	PREDICTED: alpha-amylase-like [Gossypium hirsutum] &gt;XP_016701734.1 PREDICTED: alpha-amylase-like [Gossypium hirsutum]	Alpha-amylase OS=Vigna mungo GN=AMY1.1 PE=2 SV=1
Gh_D08G1985	1887	0.18	0.15	0.09	1.15	1.43	1.18	3.23903	2.80232e-07	7.30402e-06	RKF3	PREDICTED: probable LRR receptor-like serine/threonine-protein kinase RKF3 [Gossypium hirsutum]	Probable LRR receptor-like serine/threonine-protein kinase RKF3 OS=Arabidopsis thaliana GN=RKF3 PE=2 SV=1
novel.62840	648	0.91	1.64	0	5.79	9.04	7	3.23845	2.51719e-07	6.64102e-06	-	PREDICTED: uncharacterized protein LOC107961882 [Gossypium hirsutum]	-
Gh_D07G0874	3057	0.31	0.31	0.21	2.13	2.37	2.96	3.23777	5.15451e-19	6.59778e-17	-	PREDICTED: LRR receptor-like serine/threonine-protein kinase FLS2 [Gossypium hirsutum]	-
Gh_A09G0805	654	0.7	0	0	1.84	2.58	2.08	3.23393	0.00335369	0.0283086	BAD1	PREDICTED: ankyrin repeat-containing protein At5g02620-like isoform X1 [Gossypium hirsutum]	Ankyrin repeat-containing protein BDA1 OS=Arabidopsis thaliana GN=BAD1 PE=1 SV=1
Gh_A04G0531	1416	0.21	0.31	0.38	2	2.58	3.22	3.23066	1.75376e-09	6.85868e-08	IQM3	XP_017613592.1	IQ domain-containing protein IQM3 OS=Arabidopsis thaliana GN=IQM3 PE=2 SV=1
Gh_A01G2000	1515	0.52	0.19	0.41	2.46	3.26	4.19	3.22819	3.20545e-11	1.66149e-09	KCS4	PREDICTED: 3-ketoacyl-CoA synthase 4-like [Gossypium arboreum]	3-ketoacyl-CoA synthase 4 OS=Arabidopsis thaliana GN=KCS4 PE=2 SV=1
Gh_A06G1641	2285	2.33	2.91	1.9	16.06	27.26	19.3	3.22564	2.35507e-41	1.7102e-38	BOR4	PREDICTED: boron transporter 4-like [Gossypium hirsutum]	Boron transporter 4 OS=Arabidopsis thaliana GN=BOR4 PE=2 SV=1
Gh_A08G0106	975	0.34	0.09	0	1.61	1.19	1.35	3.22392	0.000784089	0.00843476	-	PREDICTED: transmembrane protein 45A [Gossypium raimondii] &gt;KJB21797.1 hypothetical protein B456_004G017600 [Gossypium raimondii]	-
novel.45323	715	0.98	0	0.17	1.9	1.62	7.08	3.21404	0.000586908	0.00658299	-	putative Xaa-Pro aminopeptidase [Gossypium arboreum]	-
Gh_D13G2160	988	1.06	2.11	1.86	14.87	14.44	13.64	3.21378	9.31985e-26	2.07387e-23	AOP1	PREDICTED: probable 2-oxoglutarate-dependent dioxygenase AOP1 isoform X1 [Gossypium raimondii] &gt;KJB83295.1 hypothetical protein B456_013G240200 [Gossypium raimondii]	Probable 2-oxoglutarate-dependent dioxygenase AOP1 OS=Arabidopsis thaliana GN=AOP1 PE=2 SV=1
Gh_A08G1816	1617	0.48	0.83	0.43	4.28	5.3	5.34	3.21183	2.99581e-18	3.53563e-16	GPAT2	PREDICTED: probable glycerol-3-phosphate acyltransferase 3 [Gossypium hirsutum]	Probable glycerol-3-phosphate acyltransferase 2 OS=Arabidopsis thaliana GN=GPAT2 PE=2 SV=1
Gh_A10G1549	1050	3.16	2.88	3.49	23.01	24.85	35.13	3.21125	2.65206e-36	1.31428e-33	WRKY48	PREDICTED: probable WRKY transcription factor 48 [Gossypium arboreum] &gt;KHG07791.1 putative WRKY transcription factor 48 -like protein [Gossypium arboreum]	Probable WRKY transcription factor 48 OS=Arabidopsis thaliana GN=WRKY48 PE=2 SV=1
novel.53632	347	32.59	69.48	64.58	339.07	674.8	495.9	3.20916	9.64595e-23	1.66857e-20	SOBIR1	hypothetical protein B456_008G203300 [Gossypium raimondii]	Leucine-rich repeat receptor-like serine/threonine/tyrosine-protein kinase SOBIR1 OS=Arabidopsis thaliana GN=SOBIR1 PE=1 SV=1
Gh_A12G0681	2469	0.37	0.17	0.14	1.7	1.97	2.01	3.20644	5.17278e-12	2.99915e-10	At5g24010	PREDICTED: probable receptor-like protein kinase At5g24010 [Gossypium hirsutum]	Probable receptor-like protein kinase At5g24010 OS=Arabidopsis thaliana GN=At5g24010 PE=1 SV=1
Gh_A01G1870	1911	0.04	0.04	0.13	0.38	0.73	0.6	3.20367	0.000634067	0.00704217	EXO70A1	PREDICTED: exocyst complex component EXO70A1-like [Gossypium hirsutum]	Exocyst complex component EXO70A1 OS=Arabidopsis thaliana GN=EXO70A1 PE=1 SV=1
Gh_A11G3058	576	35.36	23.02	17.94	258.44	261.13	166.85	3.20343	2.92171e-37	1.58733e-34	Os04g0364800	PREDICTED: putative ripening-related protein 1 [Gossypium arboreum]	Putative ripening-related protein 1 OS=Oryza sativa subsp. japonica GN=Os04g0364800 PE=3 SV=2
Gh_A13G1579	2112	0.03	0.03	0.04	0.36	0.28	0.24	3.20298	0.00634496	0.0477493	CNGC14	PREDICTED: probable cyclic nucleotide-gated ion channel 14 [Gossypium hirsutum]	Probable cyclic nucleotide-gated ion channel 14 OS=Arabidopsis thaliana GN=CNGC14 PE=2 SV=2
Gh_A05G2243	2382	0.06	0.03	0.17	0.65	0.82	0.62	3.20175	2.03253e-05	0.000353339	PK1	PREDICTED: putative receptor protein kinase ZmPK1 [Gossypium hirsutum]	Putative receptor protein kinase ZmPK1 OS=Zea mays GN=PK1 PE=2 SV=2
novel.64098	385	0	3.3	0	6.09	11.09	11.65	3.19591	0.00262717	0.0232126	-	PREDICTED: calcium-binding protein PBP1-like [Gossypium raimondii] &gt;KJB79924.1 hypothetical protein B456_013G072600 [Gossypium raimondii]	-
Gh_D02G0535	1344	0.44	1.22	0.64	4.72	6	8.35	3.19555	8.1814e-15	6.8735e-13	XXT2	PREDICTED: xyloglucan 6-xylosyltransferase 2-like [Gossypium hirsutum]	Xyloglucan 6-xylosyltransferase 2 OS=Arabidopsis thaliana GN=XXT2 PE=1 SV=1
Gh_A12G0061	1284	0.65	1.17	0.94	6.11	6.96	10.51	3.19403	3.31385e-18	3.88882e-16	NHX2	PREDICTED: sodium/hydrogen exchanger 2-like [Gossypium hirsutum] &gt;KHG14035.1 Sodium/hydrogen exchanger 2 -like protein [Gossypium arboreum]	Sodium/hydrogen exchanger 2 OS=Arabidopsis thaliana GN=NHX2 PE=2 SV=2
Gh_A01G0399	312	3.62	10.73	8.98	48.82	81.02	82.64	3.19194	4.58038e-07	1.14305e-05	-	-	-
Gh_D02G0237	3273	0.35	0.02	0.12	1.39	1.33	1.45	3.19024	4.8036e-09	1.74327e-07	RLP2	PREDICTED: receptor-like protein 12, partial [Gossypium hirsutum]	Receptor-like protein 2 OS=Arabidopsis thaliana GN=RLP2 PE=2 SV=1
novel.673	1447	1.56	0.96	1.98	12.65	13.86	11.74	3.19022	4.29756e-30	1.34128e-27	-	PREDICTED: uncharacterized protein LOC107916985 isoform X2 [Gossypium hirsutum];PREDICTED: uncharacterized protein LOC107916985 isoform X1 [Gossypium hirsutum]	-
Gh_D13G0415	1116	5.53	6.38	8.75	46.51	61.36	68.01	3.19008	2.35659e-49	2.61882e-46	TOGT1	PREDICTED: scopoletin glucosyltransferase-like [Gossypium raimondii]	Scopoletin glucosyltransferase OS=Nicotiana tabacum GN=TOGT1 PE=1 SV=1
Gh_D12G2695	1258	0.48	1.09	0.41	4.2	4.68	7.27	3.18836	2.04005e-12	1.2563e-10	TPPD	PREDICTED: probable trehalose-phosphate phosphatase D [Gossypium hirsutum]	Probable trehalose-phosphate phosphatase D OS=Arabidopsis thaliana GN=TPPD PE=2 SV=1
novel.28290	1042	0.16	0.39	0.19	1.8	1.87	2.67	3.18785	6.95982e-06	0.00013605	UGT85A8	PREDICTED: 7-deoxyloganetin glucosyltransferase-like isoform X1 [Gossypium raimondii]	UDP-glycosyltransferase 85A8 OS=Stevia rebaudiana GN=UGT85A8 PE=2 SV=1
Gh_D06G2326	426	0.46	0.92	0.52	4.11	7.76	4.95	3.18724	0.00237196	0.0213275	HSP17.6	hypothetical protein B456_010G097900 [Gossypium raimondii]	17.6 kDa class II heat shock protein OS=Arabidopsis thaliana GN=HSP17.6 PE=2 SV=1
Gh_A12G1620	1077	0.21	0.18	0.12	0.89	0.55	2.05	3.18253	0.00121801	0.0121974	NAC100	PREDICTED: NAC domain-containing protein 100-like [Gossypium hirsutum]	NAC domain-containing protein 100 OS=Arabidopsis thaliana GN=NAC100 PE=2 SV=1
novel.31333	748	0	0.36	0.72	0.51	4.52	2.24	3.17967	0.00204373	0.0188856	-	PREDICTED: extensin-2, partial [Gossypium raimondii]	-
Gh_D09G0354	402	0	2.25	0.62	9.65	5.96	9.48	3.17309	0.00114469	0.0115882	LIP2	PREDICTED: triacylglycerol lipase 2-like [Gossypium hirsutum]	Triacylglycerol lipase 2 OS=Arabidopsis thaliana GN=LIP2 PE=2 SV=1
Gh_A10G1750	1176	5.2	5.57	3.88	38.95	37.75	55.93	3.16953	6.0516e-50	6.82844e-47	UBP13	PREDICTED: MATH domain and coiled-coil domain-containing protein At3g58270-like [Gossypium hirsutum]	Ubiquitin carboxyl-terminal hydrolase 13 OS=Arabidopsis thaliana GN=UBP13 PE=2 SV=1
Gh_D01G0803	808	2.15	2.55	0.45	15.09	16.65	15.84	3.16909	6.75326e-20	9.4525e-18	-	PREDICTED: uncharacterized protein LOC105782710 isoform X1 [Gossypium raimondii] &gt;XP_016706646.1 PREDICTED: uncharacterized protein LOC107921283 isoform X2 [Gossypium hirsutum];PREDICTED: uncharacterized protein LOC105782710 isoform X2 [Gossypium raimondii] &gt;hypothetical protein B456_002G1078001, partial [Gossypium raimondii];XP_016706645.1 PREDICTED: uncharacterized protein LOC107921283 is…	-
Gh_D05G0102	959	6	3.96	3.94	32.84	36.32	47.68	3.16287	2.52807e-36	1.26135e-33	2022-03-02	PREDICTED: mitochondrial amidoxime reducing component 2 isoform X1 [Gossypium raimondii] &gt;PREDICTED: mitochondrial amidoxime reducing component 2-like [Gossypium hirsutum];KJB53954.1 hypothetical protein B456_009G012600 [Gossypium raimondii]	Mitochondrial amidoxime reducing component 2 OS=Mus musculus GN=Marc2 PE=1 SV=1
Gh_A06G1398	2250	0.09	0.03	0.04	0.45	0.27	0.63	3.16113	0.000934282	0.00978634	CES101	PREDICTED: G-type lectin S-receptor-like serine/threonine-protein kinase CES101 [Gossypium arboreum]	G-type lectin S-receptor-like serine/threonine-protein kinase CES101 OS=Arabidopsis thaliana GN=CES101 PE=2 SV=2
Gh_A11G0631	594	2.77	0.59	2.11	6.76	4.75	36.1	3.15575	0.003613	0.030171	CML45	PREDICTED: probable calcium-binding protein CML45 [Gossypium hirsutum]	Probable calcium-binding protein CML45 OS=Arabidopsis thaliana GN=CML45 PE=1 SV=1
Gh_D12G2181	1053	0.48	0.71	1.93	5.6	6.55	12.63	3.15317	3.57757e-11	1.83492e-09	-	PREDICTED: L-lactate dehydrogenase B-like [Gossypium hirsutum]	L-lactate dehydrogenase A OS=Hordeum vulgare PE=1 SV=1
Gh_A11G0472	495	0	0.91	0.7	5.68	1.41	6.93	3.14448	0.00239851	0.0215031	-	PREDICTED: uncharacterized protein LOC107959557 [Gossypium hirsutum]	-
novel.667	671	0.94	1.1	0.94	2.56	6.97	15.26	3.14399	1.36404e-06	3.11651e-05	-	-	-
Gh_A13G1389	1344	1.11	0.63	0.61	7.25	5.82	6.62	3.14279	4.06416e-18	4.72396e-16	At3g47200	PREDICTED: UPF0481 protein At3g47200-like [Gossypium hirsutum] &gt;XP_016673526.1 PREDICTED: UPF0481 protein At3g47200-like [Gossypium hirsutum]	UPF0481 protein At3g47200 OS=Arabidopsis thaliana GN=At3g47200 PE=2 SV=1
Gh_A02G0755	1119	2.85	0.65	2.27	12.88	17.37	17.78	3.14176	4.14918e-17	4.42966e-15	-	PREDICTED: esterase-like, partial [Gossypium hirsutum]	Esterase OS=Hevea brasiliensis PE=1 SV=1
Gh_D12G2373	2193	0.21	0.03	0.19	1.07	1.06	1.47	3.14154	3.42109e-07	8.74579e-06	-	XP_012439875.1	-
Gh_D11G1622	1347	1.38	0.49	0.95	5.91	6.64	10.75	3.14051	7.26813e-15	6.13434e-13	ANX2	PREDICTED: receptor-like protein kinase FERONIA [Gossypium hirsutum]	Receptor-like protein kinase ANXUR2 OS=Arabidopsis thaliana GN=ANX2 PE=2 SV=1
Gh_D08G0122	612	0.74	0.56	0.22	4.72	4.15	4.45	3.1397	2.49983e-05	0.000424224	LBD11	XP_012472898.1	LOB domain-containing protein 11 OS=Arabidopsis thaliana GN=LBD11 PE=2 SV=2
Gh_D12G0344	1986	2.9	2.5	1.88	13.46	12.68	33.89	3.13629	1.40664e-09	5.58573e-08	Bp10	KJB47727.1 hypothetical protein B456_008G038600 [Gossypium raimondii];PREDICTED: L-ascorbate oxidase homolog [Gossypium raimondii] &gt	L-ascorbate oxidase homolog OS=Brassica napus GN=Bp10 PE=2 SV=1
Gh_D04G0225	789	2.72	2.96	3.72	12.14	9.18	56.76	3.13077	0.000179391	0.00237453	-	PREDICTED: uncharacterized protein LOC107959472 [Gossypium hirsutum]	-
Gh_A05G2986	591	2.99	3.8	1.89	16.8	16.72	39.58	3.13047	1.08273e-12	6.9114e-11	-	PREDICTED: uncharacterized protein LOC107961147 [Gossypium hirsutum]	-
Gh_D11G2852	2285	3.51	2.44	2.07	20.33	20.65	32.69	3.12855	7.30195e-47	7.33636e-44	ABCC3	PREDICTED: ABC transporter C family member 3-like isoform X1 [Gossypium hirsutum];PREDICTED: ABC transporter C family member 3-like isoform X2 [Gossypium hirsutum];PREDICTED: ABC transporter C family member 3-like isoform X3 [Gossypium hirsutum]	ABC transporter C family member 3 OS=Arabidopsis thaliana GN=ABCC3 PE=1 SV=1
Gh_A06G0250	429	0.45	3.11	0.51	9.36	6.79	14.94	3.12129	0.000129873	0.00179188	-	PREDICTED: coiled-coil-helix-coiled-coil-helix domain-containing protein 10, mitochondrial-like [Gossypium hirsutum]	-
Gh_D10G0853	1795	0.35	0.82	0.89	4.26	4.85	6.04	3.11697	1.19499e-18	1.46564e-16	-	PREDICTED: uncharacterized protein LOC105774894 isoform X1 [Gossypium raimondii] &gt;KJB70954.1 hypothetical protein B456_011G097300 [Gossypium raimondii];hypothetical protein B456_011G097300 [Gossypium raimondii]	-
Gh_D13G2127	1080	1.04	1.48	0.72	3.02	5.68	17.91	3.11648	1.33424e-08	4.46232e-07	-	KJB83192.1 hypothetical protein B456_013G234500 [Gossypium raimondii];PREDICTED: blue copper protein-like [Gossypium raimondii] &gt	Stellacyanin OS=Toxicodendron vernicifluum PE=1 SV=1
Gh_A11G1166	1503	0.2	0.43	0.58	1.58	1.92	5.78	3.10817	1.46143e-07	4.02656e-06	At1g06800	PREDICTED: phospholipase A1-Igamma1, chloroplastic-like [Gossypium hirsutum]	Phospholipase A1-Igamma1, chloroplastic OS=Arabidopsis thaliana GN=At1g06800 PE=1 SV=2
Gh_D12G0463	1902	7.25	4.83	4.76	35.17	45.28	56.08	3.10111	3.4578e-41	2.48636e-38	VSR6	PREDICTED: vacuolar-sorting receptor 6-like [Gossypium hirsutum]	Vacuolar-sorting receptor 6 OS=Arabidopsis thaliana GN=VSR6 PE=2 SV=3
Gh_D11G1125	375	2.92	0	0.79	6.83	12.31	12.87	3.09942	0.00207134	0.0190927	-	PREDICTED: protein NIM1-INTERACTING 1-like [Gossypium hirsutum]	-
Gh_A07G1198	2295	0.9	1.01	0.58	4.74	8.79	6.1	3.09329	7.56806e-22	1.21994e-19	WRKY42	PREDICTED: probable WRKY transcription factor 47 [Gossypium hirsutum]	WRKY transcription factor 42 OS=Arabidopsis thaliana GN=WRKY42 PE=2 SV=1
Gh_A09G0989	1521	0	0.19	0.17	0.87	0.76	1.19	3.08974	0.000203832	0.00265539	rbrA	PREDICTED: uncharacterized protein LOC107889249 [Gossypium hirsutum]	Probable E3 ubiquitin-protein ligase rbrA OS=Dictyostelium discoideum GN=rbrA PE=3 SV=1
Gh_D02G0772	2151	0.09	0.09	0.07	0.74	0.58	0.54	3.0885	0.000118107	0.00165061	WAK2	PREDICTED: putative wall-associated receptor kinase-like 16 [Gossypium hirsutum]	Wall-associated receptor kinase 2 OS=Arabidopsis thaliana GN=WAK2 PE=1 SV=1
Gh_D10G1216	816	0.56	0.11	0.41	1.91	2.1	4.77	3.08832	5.98185e-05	0.000915905	EP3	KJB71699.1 hypothetical protein B456_011G137500 [Gossypium raimondii];PREDICTED: endochitinase PR4-like [Gossypium raimondii] &gt	Endochitinase EP3 OS=Arabidopsis thaliana GN=EP3 PE=1 SV=1
novel.5961	1211	1.97	4.76	1.71	16.52	28.55	21.66	3.08784	1.80195e-21	2.8422e-19	-	-	-
novel.61349	792	0.26	0.24	0	1.08	1.72	1.3	3.0866	0.00413455	0.0337013	-	-	-
Gh_A01G2062	2553	0.13	0.05	0	0.65	0.5	0.36	3.08644	0.000294798	0.00365478	RLP12	PREDICTED: receptor like protein 30-like [Gossypium arboreum]	Receptor-like protein 12 OS=Arabidopsis thaliana GN=RLP12 PE=2 SV=2
Gh_A13G0497	363	5.03	3.36	1.79	21.99	14.86	49.14	3.08552	1.51015e-05	0.000270874	PBP1	PREDICTED: calcium-binding protein PBP1-like [Gossypium arboreum]	Calcium-binding protein PBP1 OS=Arabidopsis thaliana GN=PBP1 PE=1 SV=1
novel.44949	644	0.34	0.17	0.6	3.86	1.8	3.26	3.08344	0.000415334	0.00489826	-	hypothetical protein F383_36185 [Gossypium arboreum]	-
Gh_D13G0416	1449	4.52	4.78	6.86	33.92	44.66	48.99	3.08341	7.60482e-48	7.96811e-45	TOGT1	KJB79373.1 hypothetical protein B456_013G046100 [Gossypium raimondii];PREDICTED: scopoletin glucosyltransferase-like [Gossypium raimondii] &gt	Scopoletin glucosyltransferase OS=Nicotiana tabacum GN=TOGT1 PE=1 SV=1
Gh_A04G0063	3114	0.06	0.25	0.15	1.14	1.29	1.03	3.08278	1.35731e-09	5.39862e-08	RLP12	hypothetical protein B456_009G448000 [Gossypium raimondii]	Receptor-like protein 12 OS=Arabidopsis thaliana GN=RLP12 PE=2 SV=2
Gh_A09G0309	1224	0.25	0.1	0	1.04	1.08	0.6	3.0803	0.00201892	0.0186846	-	PREDICTED: pectate lyase-like [Gossypium arboreum]	Pectate lyase OS=Zinnia violacea PE=1 SV=1
novel.51640	395	1.19	1.2	3.28	12.17	10.07	24.94	3.08014	5.9829e-05	0.000915905	-	-	-
Gh_Sca004981G01	303	9.68	2.12	4.21	41.74	37.65	51.54	3.07238	0.000172914	0.00229876	CAN1	PREDICTED: staphylococcal-like nuclease CAN1 [Gossypium hirsutum]	Staphylococcal-like nuclease CAN1 OS=Arabidopsis thaliana GN=CAN1 PE=1 SV=1
Gh_A09G0626	1152	0.27	0.14	0.17	1.32	1.63	1.63	3.07219	4.13957e-05	0.000664651	-	PREDICTED: iridoid synthase-like [Gossypium hirsutum]	Iridoid synthase OS=Catharanthus roseus PE=1 SV=1
Gh_A03G1211	1713	25.94	25.61	22.23	153.12	189.72	238.92	3.07077	5.55793e-67	1.04523e-63	At1g60420	PREDICTED: probable nucleoredoxin 1 [Gossypium hirsutum]	Probable nucleoredoxin 1 OS=Arabidopsis thaliana GN=At1g60420 PE=1 SV=1
Gh_A06G1415	1707	0.12	0.17	0.11	1.46	0.86	0.49	3.06907	0.000127588	0.00176547	LAC5	PREDICTED: laccase-5-like [Gossypium arboreum]	Laccase-5 OS=Arabidopsis thaliana GN=LAC5 PE=2 SV=1
novel.53577	490	1.12	0.63	1.08	5.59	8.93	6.72	3.0678	5.07518e-05	0.000792492	N	PREDICTED: TMV resistance protein N-like [Gossypium raimondii]	TMV resistance protein N OS=Nicotiana glutinosa GN=N PE=1 SV=1
Gh_A12G1613	567	14.58	8.08	13.89	65.85	55.08	175.81	3.06363	9.1872e-07	2.17433e-05	-	XP_016722129.1	Lectin OS=Luffa acutangula PE=1 SV=1
novel.55582	269	12.85	0	13.01	48.66	54.26	59.04	3.06348	0.00418838	0.0340795	At5g13200	XP_012446214.1	GEM-like protein 5 OS=Arabidopsis thaliana GN=At5g13200 PE=1 SV=1
Gh_D02G0201	2931	0.5	0.18	0.33	1.79	3.18	2.82	3.06301	8.00425e-14	5.94796e-12	WAKL1	PREDICTED: wall-associated receptor kinase-like 1 [Gossypium raimondii] &gt;KJB28017.1 hypothetical protein B456_005G022000 [Gossypium raimondii]	Wall-associated receptor kinase-like 1 OS=Arabidopsis thaliana GN=WAKL1 PE=2 SV=1
Gh_D05G3754	2698	0.56	0.22	0.24	2.82	2.8	2.47	3.06254	3.77588e-15	3.2752e-13	XA21	PREDICTED: probable LRR receptor-like serine/threonine-protein kinase At3g47570 [Gossypium hirsutum]	Receptor kinase-like protein Xa21 OS=Oryza sativa subsp. indica GN=XA21 PE=1 SV=1
novel.10353	2568	0.92	0.69	0.63	4.94	5.49	7.17	3.05968	5.59197e-27	1.34914e-24	At4g14610	PREDICTED: TMV resistance protein N-like [Gossypium arboreum]	Probable disease resistance protein At4g14610 OS=Arabidopsis thaliana GN=At4g14610 PE=3 SV=1
Gh_D06G1589	618	0.83	0.23	0.54	4.44	5.33	1.45	3.05853	0.000483285	0.00557854	CRK25	PREDICTED: cysteine-rich receptor-like protein kinase 25 [Gossypium hirsutum]	Cysteine-rich receptor-like protein kinase 25 OS=Arabidopsis thaliana GN=CRK25 PE=3 SV=1
Gh_A05G2344	780	0.72	1.81	1.31	9.99	8.5	11.77	3.05674	1.98711e-13	1.41223e-11	NHL6	XP_017607541.1 PREDICTED: protein YLS9-like [Gossypium arboreum];PREDICTED: protein YLS9-like [Gossypium hirsutum] &gt	NDR1/HIN1-like protein 6 OS=Arabidopsis thaliana GN=NHL6 PE=1 SV=1
Gh_A01G0988	2898	0.2	0.09	0.05	1.13	1.08	0.56	3.05301	5.96879e-07	1.46462e-05	XA21	PREDICTED: probable LRR receptor-like serine/threonine-protein kinase At3g47570 [Gossypium arboreum]	Receptor kinase-like protein Xa21 OS=Oryza sativa subsp. japonica GN=XA21 PE=1 SV=1
Gh_D04G0423	2325	0.09	0	0.07	0.29	0.58	0.38	3.05247	0.00188173	0.0175993	PHO1-H9	KJB75702.1 hypothetical protein B456_012G052000 [Gossypium raimondii];PREDICTED: phosphate transporter PHO1 homolog 9-like [Gossypium raimondii] &gt	Phosphate transporter PHO1 homolog 9 OS=Arabidopsis thaliana GN=PHO1-H9 PE=2 SV=1
Gh_D09G0465	1314	0.06	0.17	0.35	1.3	1.37	1.64	3.05084	2.37879e-05	0.000406027	XA21	hypothetical protein B456_006G062800 [Gossypium raimondii]	Receptor kinase-like protein Xa21 OS=Oryza sativa subsp. japonica GN=XA21 PE=1 SV=1
Gh_D01G0806	463	0.74	4.8	7.34	20.91	27.49	34.93	3.04777	4.34747e-10	1.84954e-08	-	PREDICTED: uncharacterized protein LOC107921845 [Gossypium hirsutum]	-
Gh_D11G0260	1086	0.15	0.07	0.18	0.55	0.79	1.8	3.04163	0.00215721	0.0197059	4MMP	PREDICTED: metalloendoproteinase 4-MMP-like [Gossypium hirsutum]	Metalloendoproteinase 4-MMP OS=Arabidopsis thaliana GN=4MMP PE=1 SV=1
Gh_A11G1522	2085	0.11	0.52	0.4	2.04	2.4	2.99	3.0414	4.64905e-11	2.33656e-09	LRK10L-2.8	PREDICTED: LEAF RUST 10 DISEASE-RESISTANCE LOCUS RECEPTOR-LIKE PROTEIN KINASE-like 2.7 [Gossypium hirsutum]	LEAF RUST 10 DISEASE-RESISTANCE LOCUS RECEPTOR-LIKE PROTEIN KINASE-like 2.8 OS=Arabidopsis thaliana GN=LRK10L-2.8 PE=2 SV=2;LEAF RUST 10 DISEASE-RESISTANCE LOCUS RECEPTOR-LIKE PROTEIN KINASE-like 2.7 OS=Arabidopsis thaliana GN=LRK10L-2.7 PE=3 SV=3
Gh_D05G2642	918	19.76	11.99	12.19	90.33	102.45	153.22	3.04059	1.8843e-33	7.35118e-31	WRKY70	AIE43833.1 WRKY transcription factor 7 [Gossypium hirsutum];probable WRKY transcription factor 70 [Gossypium hirsutum] &gt	Probable WRKY transcription factor 70 OS=Arabidopsis thaliana GN=WRKY70 PE=2 SV=1
Gh_D09G0158	2754	0.19	0.07	0.17	0.86	1.15	0.96	3.03985	1.61887e-07	4.42544e-06	WAKL3	PREDICTED: wall-associated receptor kinase-like 6 [Gossypium hirsutum]	Wall-associated receptor kinase-like 3 OS=Arabidopsis thaliana GN=WAKL3 PE=2 SV=2
Gh_D05G2793	1863	4.24	5.68	4.49	27.87	40.72	41.3	3.03978	5.01494e-51	5.83834e-48	MCH1	PREDICTED: protein NUCLEAR FUSION DEFECTIVE 4-like [Gossypium hirsutum]	Probable transporter MCH1 OS=Yarrowia lipolytica (strain CLIB 122 / E 150) GN=MCH1 PE=3 SV=1
Gh_D06G1891	2232	0.48	1.32	2.34	9.56	12.3	5.08	3.03788	1.96788e-05	0.000343485	AMC9	PREDICTED: uncharacterized protein LOC107923400 [Gossypium hirsutum]	Metacaspase-9 OS=Arabidopsis thaliana GN=AMC9 PE=1 SV=1
Gh_D01G2312	1578	43.84	25.48	33.58	213.58	286.19	305.93	3.03774	1.39795e-44	1.26582e-41	CYP72A15	KJB12901.1 hypothetical protein B456_002G043400 [Gossypium raimondii];PREDICTED: cytochrome P450 72A15-like [Gossypium raimondii] &gt;PREDICTED: cytochrome P450 72A15-like [Gossypium hirsutum]	Cytochrome P450 72A15 OS=Arabidopsis thaliana GN=CYP72A15 PE=2 SV=1
Gh_A12G0274	489	9.85	7.11	9.98	33.65	77.9	100.94	3.03637	8.69793e-15	7.29075e-13	At2g14610	PREDICTED: pathogenesis-related protein 1-like [Gossypium hirsutum] &gt;XP_017636761.1 PREDICTED: pathogenesis-related protein 1-like [Gossypium arboreum]	Pathogenesis-related protein 1 OS=Arabidopsis thaliana GN=At2g14610 PE=1 SV=1
Gh_D07G0139	2397	0.08	0.03	0.14	0.29	0.74	0.82	3.03576	0.000173939	0.00230861	SS	XP_016731508.1 PREDICTED: sucrose synthase-like isoform X2 [Gossypium hirsutum];PREDICTED: sucrose synthase-like isoform X1 [Gossypium hirsutum] &gt	Sucrose synthase OS=Glycine max GN=SS PE=1 SV=2
novel.21958	721	0.69	0.55	0.66	4.86	4.29	5.71	3.03523	3.11444e-07	8.03748e-06	-	PREDICTED: uncharacterized protein LOC107939089 [Gossypium hirsutum]	-
Gh_D04G1835	1530	0.38	0.09	0.29	1.36	2.4	2.15	3.03376	4.16031e-07	1.04569e-05	ACD6	PREDICTED: uncharacterized protein LOC105779167 [Gossypium raimondii]	Protein ACCELERATED CELL DEATH 6 OS=Arabidopsis thaliana GN=ACD6 PE=1 SV=1
Gh_A05G0224	1566	0.32	0.35	0.37	2.11	3.71	1.68	3.03293	1.30186e-08	4.36728e-07	BHLH41	PREDICTED: putative transcription factor bHLH041 [Gossypium arboreum]	Putative transcription factor bHLH041 OS=Arabidopsis thaliana GN=BHLH41 PE=3 SV=1
Gh_D11G1865	5122	0.45	0.52	0.41	2.24	2.88	5.23	3.02712	1.78497e-21	2.82148e-19	PERK4	PREDICTED: F-box protein At5g49610-like [Gossypium hirsutum];PREDICTED: proline-rich receptor-like protein kinase PERK4 [Gossypium raimondii] &gt;KJB43513.1 hypothetical protein B456_007G204000 [Gossypium raimondii]	Proline-rich receptor-like protein kinase PERK4 OS=Arabidopsis thaliana GN=PERK4 PE=1 SV=1
novel.6378	1191	1.5	1.73	0.5	7.9	10.06	9.88	3.02328	3.47466e-17	3.73127e-15	-	PREDICTED: extensin-2, partial [Gossypium raimondii]	-
Gh_A01G1476	1041	0.69	0.31	0.28	3.4	3.35	3.32	3.02237	4.49975e-08	1.37915e-06	ENDO2	KHG00514.1 Nuclease S1 [Gossypium arboreum];PREDICTED: endonuclease 2 [Gossypium arboreum] &gt	Endonuclease 2 OS=Arabidopsis thaliana GN=ENDO2 PE=1 SV=1
Gh_A02G0479	1347	0.44	0.66	0.92	4.23	3.81	6.93	3.0204	8.92489e-13	5.76729e-11	XXT2	PREDICTED: xyloglucan 6-xylosyltransferase 2-like [Gossypium arboreum]	Xyloglucan 6-xylosyltransferase 2 OS=Arabidopsis thaliana GN=XXT2 PE=1 SV=1
Gh_D11G1682	849	0.95	0.53	0	3.68	2.63	5.56	3.01769	6.57119e-06	0.000129004	LRK10L-2.5	PREDICTED: LEAF RUST 10 DISEASE-RESISTANCE LOCUS RECEPTOR-LIKE PROTEIN KINASE-like 2.4 isoform X1 [Gossypium hirsutum]	LEAF RUST 10 DISEASE-RESISTANCE LOCUS RECEPTOR-LIKE PROTEIN KINASE-like 2.5 OS=Arabidopsis thaliana GN=LRK10L-2.5 PE=3 SV=1
Gh_D05G0108	237	243.39	370.04	119.95	1243.76	1610.79	2528.11	3.01578	1.73573e-13	1.2408e-11	-	hypothetical protein B456_009G012900 [Gossypium raimondii]	-
Gh_D03G1441	906	0.1	0.29	0.12	0.85	1.79	1.15	3.01398	0.00209501	0.0192769	UGT74F2	PREDICTED: UDP-glycosyltransferase 74F2-like [Gossypium raimondii] &gt;KJB20645.1 hypothetical protein B456_003G157800 [Gossypium raimondii]	UDP-glycosyltransferase 74F2 OS=Arabidopsis thaliana GN=UGT74F2 PE=1 SV=1
novel.49904	1694	0.17	0.33	0.31	1.71	2.25	2.04	3.01268	6.07741e-09	2.17011e-07	-	PREDICTED: uncharacterized protein LOC105762197 [Gossypium raimondii]	-
Gh_A01G1528	2049	0.13	0.07	0.08	0.63	1.03	0.46	3.01134	0.000128954	0.00178117	XLG1	PREDICTED: extra-large guanine nucleotide-binding protein 1-like isoform X2 [Gossypium raimondii] &gt;KJB16146.1 hypothetical protein B456_002G214300 [Gossypium raimondii]	Extra-large guanine nucleotide-binding protein 1 OS=Arabidopsis thaliana GN=XLG1 PE=1 SV=2
Gh_A02G0708	996	11.39	7.23	9.43	57.89	83.67	72.86	3.01133	8.15317e-40	5.33916e-37	-	PREDICTED: uncharacterized protein LOC107951471 [Gossypium hirsutum]	-
novel.64484	417	0	1.63	2.83	13.18	11.85	9.48	3.01088	0.000141462	0.00193102	At3g05170	XP_017628502.1 PREDICTED: phosphoglycerate mutase-like protein AT74H [Gossypium arboreum];PREDICTED: phosphoglycerate mutase-like protein AT74H [Gossypium hirsutum] &gt	Phosphoglycerate mutase-like protein AT74 OS=Arabidopsis thaliana GN=At3g05170 PE=2 SV=1
Gh_D02G0838	945	0.9	1.17	1.31	3.04	2.8	19.67	3.00622	0.00140166	0.0137272	EXO	PREDICTED: protein EXORDIUM-like [Gossypium hirsutum]	Protein EXORDIUM OS=Arabidopsis thaliana GN=EXO PE=2 SV=1
novel.9925	939	0.72	1	0.66	5.73	5.49	6.95	3.00572	1.01229e-11	5.6368e-10	PTI5	pathogenesis-related genes transcriptional activator PTI5-like [Gossypium hirsutum] &gt;AFB36193.1 ERF7 [Gossypium hirsutum]	Pathogenesis-related genes transcriptional activator PTI5 OS=Solanum lycopersicum GN=PTI5 PE=2 SV=1
Gh_A09G1240	1346	0.17	0.44	0.07	2.28	1.08	1.84	3.00462	1.03675e-05	0.000193484	CXE15	PREDICTED: probable carboxylesterase 15 [Gossypium hirsutum]	Probable carboxylesterase 15 OS=Arabidopsis thaliana GN=CXE15 PE=2 SV=1
Gh_D11G0406	5166	0.11	0.14	0.12	0.76	0.9	1.08	3.00152	5.82934e-13	3.88326e-11	-	XP_012489039.1	-
Gh_A09G0463	1482	2.1	2.39	3.13	14.2	24.78	17.46	2.99836	6.34355e-29	1.81743e-26	-	PREDICTED: cytochrome P450 CYP736A12-like [Gossypium hirsutum]	Cytochrome P450 CYP736A12 OS=Panax ginseng PE=2 SV=1
Gh_D11G1688	2769	0.42	0.09	0.14	1.06	1.99	1.86	2.99621	3.07582e-08	9.6821e-07	-	PREDICTED: LEAF RUST 10 DISEASE-RESISTANCE LOCUS RECEPTOR-LIKE PROTEIN KINASE-like 2.4 [Gossypium hirsutum]	Endochitinase OS=Pisum sativum PE=2 SV=1
Gh_D06G1340	1626	0.17	0.57	0.38	2.6	2.76	2.91	2.99577	9.87136e-11	4.73515e-09	NDA1	XP_016681778.1 PREDICTED: internal alternative NAD(P)H-ubiquinone oxidoreductase A1, mitochondrial-like [Gossypium hirsutum];PREDICTED: internal alternative NAD(P)H-ubiquinone oxidoreductase A1, mitochondrial-like [Gossypium hirsutum] &gt	Internal alternative NAD(P)H-ubiquinone oxidoreductase A1, mitochondrial OS=Arabidopsis thaliana GN=NDA1 PE=2 SV=1
novel.228	615	0.52	0.16	0.21	0.91	1.92	4.28	2.99382	0.00349001	0.0292405	-	Protein htrL [Gossypium arboreum]	-
Gh_D01G0480	2764	4.87	1.73	2.26	20.02	23.22	23.83	2.99346	3.72394e-09	1.38503e-07	-	PREDICTED: uncharacterized protein LOC107952491 [Gossypium hirsutum]	-
Gh_A08G1597	804	2.87	2.64	3.29	19.32	22.07	23.41	2.9923	8.59707e-26	1.92827e-23	SGR	PREDICTED: protein STAY-GREEN 1, chloroplastic-like [Gossypium hirsutum]	Protein STAY-GREEN, chloroplastic OS=Pisum sativum GN=SGR PE=2 SV=1
Gh_A05G3343	2340	1.62	1.65	1.96	10.37	13.37	15.37	2.98986	5.16132e-39	3.23549e-36	LECRK4	PREDICTED: G-type lectin S-receptor-like serine/threonine-protein kinase RLK1 [Gossypium hirsutum]	G-type lectin S-receptor-like serine/threonine-protein kinase LECRK4 OS=Oryza sativa subsp. japonica GN=LECRK4 PE=3 SV=1;G-type lectin S-receptor-like serine/threonine-protein kinase LECRK3 OS=Oryza sativa subsp. indica GN=LECRK3 PE=3 SV=2
Gh_D05G2155	1020	3.74	2.44	2.42	20.49	21.39	22.38	2.98979	1.0417e-30	3.41084e-28	SAPK1	PREDICTED: serine/threonine-protein kinase SAPK1-like isoform X1 [Gossypium hirsutum]	Serine/threonine-protein kinase SAPK1 OS=Oryza sativa subsp. japonica GN=SAPK1 PE=1 SV=1
Gh_A05G1922	1020	3.01	3.03	1.31	15.8	19.19	19.87	2.98839	7.35013e-24	1.37874e-21	SAPK1	PREDICTED: serine/threonine-protein kinase SAPK2-like [Gossypium hirsutum]	Serine/threonine-protein kinase SAPK1 OS=Oryza sativa subsp. japonica GN=SAPK1 PE=1 SV=1
Gh_D10G2026	1512	1.92	1.83	1.55	9.7	13.6	15.33	2.98385	4.75029e-28	1.27155e-25	UBP12	PREDICTED: MATH domain and coiled-coil domain-containing protein At3g58270-like [Gossypium hirsutum]	Ubiquitin carboxyl-terminal hydrolase 12 OS=Arabidopsis thaliana GN=UBP12 PE=2 SV=2
Gh_A01G1553	2040	2.09	1.54	2.09	12.09	14.05	17	2.98311	7.16913e-37	3.81024e-34	At4g24290	PREDICTED: MACPF domain-containing protein At4g24290-like isoform X1 [Gossypium hirsutum];PREDICTED: MACPF domain-containing protein At4g24290-like isoform X2 [Gossypium hirsutum];PREDICTED: MACPF domain-containing protein At4g24290-like isoform X1 [Gossypium arboreum]	MACPF domain-containing protein At4g24290 OS=Arabidopsis thaliana GN=At4g24290 PE=2 SV=1
Gh_A09G1001	1344	1.68	1.46	1.23	9.74	9.1	13.01	2.97864	1.20698e-23	2.22678e-21	PBL2	PREDICTED: protein kinase 2A, chloroplastic-like isoform X4 [Gossypium raimondii] &gt;KJB35490.1 hypothetical protein B456_006G119600 [Gossypium raimondii];PREDICTED: probable serine/threonine-protein kinase NAK [Gossypium hirsutum]	Probable serine/threonine-protein kinase PBL2 OS=Arabidopsis thaliana GN=PBL2 PE=1 SV=1;Probable serine/threonine-protein kinase PBL3 OS=Arabidopsis thaliana GN=PBL3 PE=1 SV=1
Gh_A10G0264	453	6.46	4.96	9.53	44.95	49.72	66.37	2.97686	1.16353e-16	1.18361e-14	GRXC9	PREDICTED: glutaredoxin-C9-like [Gossypium arboreum]	Glutaredoxin-C9 OS=Arabidopsis thaliana GN=GRXC9 PE=1 SV=1
Gh_A05G1190	906	2.1	2.48	2.09	15.59	14.98	19.17	2.9759	1.42532e-24	2.83303e-22	At5g10370	PREDICTED: probable E3 ubiquitin-protein ligase RNF217 [Gossypium hirsutum]	ATP-dependent RNA helicase DEAH12, chloroplastic OS=Arabidopsis thaliana GN=At5g10370 PE=3 SV=1
Gh_D07G1384	1008	4	2.37	2.09	16.18	15.5	32.22	2.97516	1.23288e-17	1.36181e-15	WRKY46	AIE43838.1 WRKY transcription factor 5 [Gossypium hirsutum];AGV75955.1 WRKY transcription factor 56 [Gossypium hirsutum] &gt;PREDICTED: probable WRKY transcription factor 46 [Gossypium hirsutum] &gt	Probable WRKY transcription factor 46 OS=Arabidopsis thaliana GN=WRKY46 PE=2 SV=1
Gh_A12G1667	531	1.26	1.01	0.3	8.5	5.83	5.99	2.97492	1.91928e-05	0.00033588	DIR23	PREDICTED: dirigent protein 22-like [Gossypium hirsutum]	Dirigent protein 23 OS=Arabidopsis thaliana GN=DIR23 PE=2 SV=1
novel.3168	2138	0.16	0.06	0.08	0.25	0.28	1.72	2.97353	0.0010545	0.010828	At1g65750	PREDICTED: uncharacterized protein LOC108487813 [Gossypium arboreum]	Putative ribonuclease H protein At1g65750 OS=Arabidopsis thaliana GN=At1g65750 PE=3 SV=1
Gh_A05G1265	1173	0.33	0.07	0.65	0.99	1.47	5.16	2.97326	9.79073e-05	0.00140209	TPK3	Ca2+ activated outward rectifying K+ channel 6 isoform 1 [Theobroma cacao]	Two-pore potassium channel 3 OS=Arabidopsis thaliana GN=TPK3 PE=2 SV=1
Gh_A13G0464	567	0.65	1.09	1.8	7.9	4.46	13.97	2.96913	3.01235e-06	6.36342e-05	-	PREDICTED: uncharacterized protein LOC107894137 [Gossypium hirsutum]	-
Gh_A02G1431	1392	0.11	0.05	0.2	0.65	1.13	0.74	2.9666	0.000816378	0.00874236	ACS2	PREDICTED: 1-aminocyclopropane-1-carboxylate synthase 3 [Gossypium arboreum]	1-aminocyclopropane-1-carboxylate synthase CMA101 OS=Cucurbita maxima GN=ACS2 PE=2 SV=1
Gh_D12G1754	567	13.49	7.42	14.66	71.93	45.39	153.66	2.96587	1.31282e-06	3.01087e-05	-	PREDICTED: protein PHLOEM PROTEIN 2-LIKE A1-like [Gossypium hirsutum]	Lectin OS=Luffa acutangula PE=1 SV=1
Gh_D13G1162	2239	1.42	1.11	1.18	9.02	6.96	11.13	2.96183	1.76492e-30	5.67748e-28	CBP60B	KJB81071.1 hypothetical protein B456_013G128100 [Gossypium raimondii];PREDICTED: uncharacterized protein LOC105784083 [Gossypium raimondii] &gt	Calmodulin-binding protein 60 B OS=Arabidopsis thaliana GN=CBP60B PE=2 SV=1
Gh_D02G0922	1227	0.26	0.37	0.08	1.35	1.56	2.42	2.95963	1.78883e-05	0.00031546	PLP2	PREDICTED: patatin-like protein 2 isoform X1 [Gossypium hirsutum]	Patatin-like protein 2 OS=Arabidopsis thaliana GN=PLP2 PE=1 SV=1
Gh_A11G2139	699	3.92	6.11	5.06	25.06	44.54	40.71	2.95785	1.12705e-22	1.94042e-20	-	XP_017629883.1	-
Gh_D05G2746	1683	3.67	5.2	4.15	23.09	31.32	40.24	2.95645	2.50424e-39	1.58337e-36	ZIFL1	XP_016685967.1 PREDICTED: protein ZINC INDUCED FACILITATOR-LIKE 1-like [Gossypium hirsutum];PREDICTED: protein ZINC INDUCED FACILITATOR-LIKE 1-like [Gossypium hirsutum] &gt	Protein ZINC INDUCED FACILITATOR-LIKE 1 OS=Arabidopsis thaliana GN=ZIFL1 PE=2 SV=1
Gh_A05G0504	573	0.43	0.43	0.25	3.17	2.28	2.93	2.95397	0.00192945	0.0179814	VQ31	PREDICTED: VQ motif-containing protein 33-like [Gossypium arboreum]	VQ motif-containing protein 31 OS=Arabidopsis thaliana GN=VQ31 PE=1 SV=1
Gh_A10G1753	1290	11.19	9.91	11.3	73.23	74.26	87.79	2.95218	1.56592e-74	4.78546e-71	UBP12	PREDICTED: MATH domain and coiled-coil domain-containing protein At3g58270-like [Gossypium hirsutum]	Ubiquitin carboxyl-terminal hydrolase 12 OS=Arabidopsis thaliana GN=UBP12 PE=2 SV=2
Gh_A09G1585	1050	0	0.24	0.19	1.27	0.82	1	2.95212	0.00280305	0.0244513	LRK10L-2.5	PREDICTED: LEAF RUST 10 DISEASE-RESISTANCE LOCUS RECEPTOR-LIKE PROTEIN KINASE-like 2.5 [Gossypium hirsutum]	LEAF RUST 10 DISEASE-RESISTANCE LOCUS RECEPTOR-LIKE PROTEIN KINASE-like 2.5 OS=Arabidopsis thaliana GN=LRK10L-2.5 PE=3 SV=1
Gh_A02G0954	762	0.88	0.5	1.82	4.52	6.26	12.15	2.94426	1.22176e-07	3.42281e-06	-	PREDICTED: uncharacterized protein LOC107951311 isoform X1 [Gossypium hirsutum]	-
Gh_D02G0358	2634	0.57	0.72	0.28	3.48	4.02	3.76	2.94368	9.56255e-20	1.32331e-17	LOX5	PREDICTED: linoleate 9S-lipoxygenase 5, chloroplastic-like [Gossypium hirsutum]	Linoleate 9S-lipoxygenase 5, chloroplastic OS=Arabidopsis thaliana GN=LOX5 PE=2 SV=2
Gh_A10G1776	287	46.88	21.5	9.43	177.15	254.16	203.55	2.94329	4.30587e-10	1.83291e-08	-	PREDICTED: acanthoscurrin-1-like [Gossypium arboreum]	-
Gh_D10G2017	1614	2.74	2.32	3.1	19.73	18.93	20.42	2.94137	9.97292e-49	1.09172e-45	UBP13	PREDICTED: MATH domain and coiled-coil domain-containing protein At3g58270-like isoform X1 [Gossypium hirsutum];PREDICTED: MATH domain and coiled-coil domain-containing protein At3g58270-like isoform X3 [Gossypium hirsutum]	Ubiquitin carboxyl-terminal hydrolase 13 OS=Arabidopsis thaliana GN=UBP13 PE=2 SV=1
Gh_A05G3319	1107	1.65	0.72	1.14	8.5	9.57	7.5	2.94126	8.34849e-16	7.7606e-14	-	PREDICTED: uncharacterized protein LOC107959624 [Gossypium hirsutum]	-
Gh_A12G0571	1473	1.94	2.07	1.12	9.22	11.74	16.08	2.94046	2.20658e-22	3.71191e-20	At1g43910	PREDICTED: AAA-ATPase At1g43910-like [Gossypium hirsutum]	AAA-ATPase At1g43910 OS=Arabidopsis thaliana GN=At1g43910 PE=1 SV=1
novel.36880	769	1.07	1.6	0.86	1.57	6.45	16.75	2.93956	1.41279e-05	0.000255158	-	-	-
Gh_A11G2137	819	2.77	2.21	6.53	39.03	26.41	31.13	2.9384	6.41171e-28	1.68552e-25	-	PREDICTED: uncharacterized protein LOC107957687 [Gossypium hirsutum]	-
novel.43198	587	0	0.61	0.72	2.25	3.07	4.09	2.93725	0.00142237	0.0139022	-	PREDICTED: uncharacterized protein LOC105801829 [Gossypium raimondii]	-
Gh_D02G1774	780	2.53	2.66	2.33	15.51	11.55	26.97	2.93593	3.77784e-15	3.2752e-13	At5g13200	PREDICTED: GEM-like protein 5 [Gossypium hirsutum]	GEM-like protein 5 OS=Arabidopsis thaliana GN=At5g13200 PE=1 SV=1
Gh_A03G0570	1773	0.75	0.84	0.58	3.04	5.54	6.61	2.93485	2.51008e-14	1.99242e-12	NPF2.11	PREDICTED: protein NRT1/ PTR FAMILY 2.9-like [Gossypium hirsutum]	Protein NRT1/ PTR FAMILY 2.11 OS=Arabidopsis thaliana GN=NPF2.11 PE=1 SV=1
Gh_D03G0729	2553	0.36	0.14	0.07	1.06	1.27	1.85	2.9329	1.80272e-07	4.87893e-06	XLG1	XP_012470473.1	Extra-large guanine nucleotide-binding protein 1 OS=Arabidopsis thaliana GN=XLG1 PE=1 SV=2
Gh_A03G1339	955	3.23	3.52	3.43	19.26	18.61	35.12	2.9293	6.16209e-23	1.07608e-20	At5g13200	PREDICTED: GEM-like protein 5 [Gossypium arboreum]	GEM-like protein 5 OS=Arabidopsis thaliana GN=At5g13200 PE=1 SV=1
Gh_D12G1207	1527	1.94	3.08	2.14	12.73	22	15.83	2.92845	2.69173e-27	6.60275e-25	WRKY47	KJB49704.1 hypothetical protein B456_008G134300 [Gossypium raimondii];PREDICTED: probable WRKY transcription factor 47 isoform X1 [Gossypium raimondii] &gt	Probable WRKY transcription factor 47 OS=Arabidopsis thaliana GN=WRKY47 PE=2 SV=2
Gh_A12G2008	534	0.84	0.25	0.32	5.34	2.21	2.53	2.92787	0.003014	0.0259276	-	PREDICTED: uncharacterized protein LOC107940842 [Gossypium hirsutum]	-
Gh_D10G2021	1095	0.47	0.13	0	2.23	1.22	0.55	2.92699	0.00241671	0.0216424	UBP12	hypothetical protein B456_011G227800 [Gossypium raimondii]	Ubiquitin carboxyl-terminal hydrolase 12 OS=Arabidopsis thaliana GN=UBP12 PE=2 SV=2
Gh_A13G1095	945	0.54	0.63	0.44	2.96	4.24	4.32	2.92096	7.73777e-08	2.26464e-06	HIPP41	PREDICTED: uncharacterized protein At4g26485-like [Gossypium hirsutum]	Heavy metal-associated isoprenylated plant protein 41 OS=Arabidopsis thaliana GN=HIPP41 PE=3 SV=1
Gh_D03G1725	999	4.83	5.41	4.08	24.87	32.44	44.5	2.92027	1.16129e-29	3.57873e-27	-	PREDICTED: uncharacterized protein LOC107949526 [Gossypium hirsutum]	-
novel.57204	234	0	59.4	60.16	162.72	354.49	247.32	2.92014	0.00055453	0.00626775	-	PREDICTED: probable endo-1,3(4)-beta-glucanase ARB_01444 [Gossypium arboreum]	-
Gh_D09G0310	1224	0.12	0.21	0.15	1.39	1.26	0.74	2.9173	0.000441723	0.00516052	-	PREDICTED: pectate lyase-like [Gossypium arboreum]	Pectate lyase OS=Zinnia violacea PE=1 SV=1
Gh_D06G2020	3315	0.76	3.09	1.08	7.46	8.26	12.34	2.91723	6.63632e-24	1.25447e-21	-	PREDICTED: leucine-rich repeat receptor protein kinase EMS1-like [Gossypium hirsutum];PREDICTED: LRR receptor-like serine/threonine-protein kinase GSO2 isoform X2 [Gossypium hirsutum]	-
Gh_D08G2288	447	9.48	6.75	7.64	63.22	72.46	43.22	2.9164	6.71228e-18	7.62082e-16	-	PREDICTED: uncharacterized protein LOC107898388 [Gossypium hirsutum]	-
Gh_A09G2126	1265	2.75	2.81	2.5	19.31	15.86	22.49	2.91494	3.53999e-35	1.58315e-32	WRKY48	PREDICTED: probable WRKY transcription factor 23 [Gossypium hirsutum]	Probable WRKY transcription factor 48 OS=Arabidopsis thaliana GN=WRKY48 PE=2 SV=1
Gh_A02G0194	1470	5.57	2.79	3.25	23.72	32.04	26.86	2.91391	6.58993e-28	1.72619e-25	-	PREDICTED: receptor-like protein 12 isoform X2 [Gossypium raimondii] &gt;KJB28360.1 hypothetical protein B456_005G044400 [Gossypium raimondii];XP_012481899.1 PREDICTED: receptor-like protein 12 isoform X2 [Gossypium raimondii] &gt;XP_012481898.1 PREDICTED: receptor-like protein 12 isoform X2 [Gossypium raimondii] &gt	-
Gh_D04G1868	1887	0.44	0.26	0.8	3.18	3.63	3.32	2.91381	3.59092e-13	2.47066e-11	LRK10L-2.7	PREDICTED: LEAF RUST 10 DISEASE-RESISTANCE LOCUS RECEPTOR-LIKE PROTEIN KINASE-like 2.7 [Gossypium hirsutum]	LEAF RUST 10 DISEASE-RESISTANCE LOCUS RECEPTOR-LIKE PROTEIN KINASE-like 2.7 OS=Arabidopsis thaliana GN=LRK10L-2.7 PE=3 SV=3
novel.50920	412	1.54	2.06	1.14	13.43	8.67	13.78	2.91303	6.55709e-05	0.000992003	-	KJB58998.1 hypothetical protein B456_009G234800 [Gossypium raimondii];PREDICTED: serine/threonine-protein kinase SAPK2-like isoform X1 [Gossypium raimondii] &gt	-
Gh_D13G0139	633	0.52	0	0.83	4	3.88	1.76	2.91047	0.00091828	0.00964352	WUN1	hypothetical protein B456_013G015900 [Gossypium raimondii]	Wound-induced protein 1 OS=Solanum tuberosum GN=WUN1 PE=2 SV=1
Gh_A13G1776	1086	5.22	3.46	1.35	16.16	31.53	23.85	2.9035	1.92067e-06	4.23585e-05	-	PREDICTED: blue copper protein-like [Gossypium arboreum]	Stellacyanin OS=Toxicodendron vernicifluum PE=1 SV=1
Gh_D11G0185	545	3.17	33.77	2.92	21.45	18.76	45.47	2.90197	4.7215e-29	1.36875e-26	-	hypothetical protein B456_007G020700, partial [Gossypium raimondii]	-
Gh_D03G1271	906	1.72	1.91	1.97	13.04	12.76	13.76	2.90152	3.99383e-21	6.14095e-19	-	PREDICTED: chitinase 2-like [Gossypium hirsutum]	Chitinase 2 OS=Tulipa bakeri PE=1 SV=1
Gh_D12G1297	1701	2.47	3.2	1.48	13.34	15.63	20.96	2.9007	1.49049e-27	3.7438e-25	PME7	PREDICTED: probable pectinesterase/pectinesterase inhibitor 7 [Gossypium hirsutum]	Probable pectinesterase/pectinesterase inhibitor 7 OS=Arabidopsis thaliana GN=PME7 PE=2 SV=1
Gh_Sca009614G01	999	2.33	1.01	1.82	11.49	10.97	13.33	2.89839	1.04357e-17	1.15793e-15	CAN2	PREDICTED: staphylococcal-like nuclease CAN1 [Gossypium hirsutum]	Staphylococcal-like nuclease CAN2 OS=Arabidopsis thaliana GN=CAN2 PE=1 SV=1
Gh_D09G2141	690	2.82	4.77	5.53	18.51	18.42	55.07	2.89757	4.4598e-12	2.60774e-10	ACA12	hypothetical protein B456_006G244600 [Gossypium raimondii]	Calcium-transporting ATPase 12, plasma membrane-type OS=Arabidopsis thaliana GN=ACA12 PE=2 SV=1
novel.34856	462	1.79	1.8	1.23	6.63	9.27	18.88	2.89334	1.97658e-05	0.00034484	-	hypothetical protein B456_010G167800 [Gossypium raimondii]	-
Gh_D12G2621	996	0.78	0.35	0.94	2.37	2.33	9.38	2.89119	5.37075e-06	0.000107568	AOX1A	ABJ98721.1 alternative oxidase [Gossypium hirsutum];PREDICTED: ubiquinol oxidase 2, mitochondrial-like isoform X1 [Gossypium hirsutum] &gt	Ubiquinol oxidase 1a, mitochondrial OS=Arabidopsis thaliana GN=AOX1A PE=1 SV=2
Gh_D01G0758	1029	4.74	5.48	4.2	31.02	31.44	38.07	2.89013	4.61469e-43	3.80292e-40	FPS2	XP_016707882.1 PREDICTED: farnesyl pyrophosphate synthase 2-like isoform X2 [Gossypium hirsutum];PREDICTED: farnesyl pyrophosphate synthase 2-like isoform X1 [Gossypium hirsutum] &gt	Farnesyl pyrophosphate synthase 2 OS=Lupinus albus GN=FPS2 PE=2 SV=1
novel.50065	733	3.08	1.47	1.13	13.43	17.65	9.75	2.89008	1.27177e-11	6.99753e-10	SAG39	PREDICTED: zingipain-2-like [Gossypium hirsutum] &gt;XP_016685802.1 PREDICTED: zingipain-2-like [Gossypium hirsutum]	Senescence-specific cysteine protease SAG39 OS=Oryza sativa subsp. japonica GN=SAG39 PE=2 SV=2
Gh_D05G3496	2676	0.52	0.41	0.36	2.88	2.73	3.18	2.88811	4.74499e-18	5.48922e-16	B120	PREDICTED: G-type lectin S-receptor-like serine/threonine-protein kinase At4g27290 [Gossypium hirsutum]	G-type lectin S-receptor-like serine/threonine-protein kinase B120 OS=Arabidopsis thaliana GN=B120 PE=2 SV=1
Gh_A11G1525	1767	0.12	0.04	0.1	0.59	0.6	0.58	2.8871	0.00104481	0.0107562	LRK10L-2.4	PREDICTED: LEAF RUST 10 DISEASE-RESISTANCE LOCUS RECEPTOR-LIKE PROTEIN KINASE-like 2.4 [Gossypium hirsutum]	LEAF RUST 10 DISEASE-RESISTANCE LOCUS RECEPTOR-LIKE PROTEIN KINASE-like 2.4 OS=Arabidopsis thaliana GN=LRK10L-2.4 PE=3 SV=1
novel.7564	533	10.92	17.21	10.65	37.6	97.94	131.03	2.88499	6.43934e-07	1.56854e-05	-	hypothetical protein F383_10923 [Gossypium arboreum]	-
novel.31906	942	1.53	1.26	2.19	8.19	7.07	19.43	2.88425	2.42671e-11	1.28231e-09	-	hypothetical protein B456_009G156500 [Gossypium raimondii]	-
Gh_A11G1729	606	48.57	31.21	44.46	238.46	274.44	368.01	2.87748	7.39295e-37	3.90092e-34	CML41	PREDICTED: probable calcium-binding protein CML41 [Gossypium hirsutum] &gt;XP_017640613.1 PREDICTED: probable calcium-binding protein CML41 [Gossypium arboreum]	Probable calcium-binding protein CML41 OS=Arabidopsis thaliana GN=CML41 PE=2 SV=2
Gh_D05G3929	873	5.4	3.26	2.52	27.38	10.75	40.36	2.87251	1.74564e-12	1.08594e-10	XTH23	PREDICTED: xyloglucan endotransglucosylase/hydrolase protein 22-like [Gossypium hirsutum] &gt;XP_016699232.1 PREDICTED: xyloglucan endotransglucosylase/hydrolase protein 22-like [Gossypium hirsutum]	Probable xyloglucan endotransglucosylase/hydrolase protein 23 OS=Arabidopsis thaliana GN=XTH23 PE=2 SV=1
Gh_D01G1419	1018	0.56	0.48	0.39	2.86	2.94	4.18	2.86227	1.63379e-07	4.46456e-06	PCR2	PREDICTED: protein PLANT CADMIUM RESISTANCE 2-like [Gossypium raimondii] &gt;plant cadmium resistance 2 -like protein [Gossypium arboreum];KJB12053.1 hypothetical protein B456_002G174700 [Gossypium raimondii]	Protein PLANT CADMIUM RESISTANCE 2 OS=Arabidopsis thaliana GN=PCR2 PE=1 SV=1
Gh_D02G0047	2715	0.5	0.67	0.23	2.55	3.44	3.52	2.857	2.60902e-15	2.30828e-13	Os07g0679700	PREDICTED: B3 domain-containing transcription repressor VAL2-like [Gossypium hirsutum]	B3 domain-containing protein Os07g0679700 OS=Oryza sativa subsp. japonica GN=Os07g0679700 PE=2 SV=1
Gh_D01G1760	2480	0.3	0.35	0.44	2.24	3	2.04	2.85685	1.6688e-13	1.19411e-11	HAK5	PREDICTED: potassium transporter 5-like [Gossypium hirsutum]	Potassium transporter 5 OS=Oryza sativa subsp. japonica GN=HAK5 PE=2 SV=2
novel.62613	601	0.32	1.85	1.17	3.63	12.2	5.04	2.85587	5.75265e-05	0.00088509	VSR3	KJB32252.1 hypothetical protein B456_005G231800 [Gossypium raimondii];PREDICTED: vacuolar-sorting receptor 3-like [Gossypium raimondii] &gt	Vacuolar-sorting receptor 3 OS=Arabidopsis thaliana GN=VSR3 PE=2 SV=1
Gh_D02G0258	3468	0.18	0.04	0.02	0.35	0.68	0.57	2.85364	7.4142e-05	0.001099	RLP12	PREDICTED: receptor-like protein 12 [Gossypium hirsutum]	Receptor-like protein 12 OS=Arabidopsis thaliana GN=RLP12 PE=2 SV=2
Gh_A09G0159	1161	0.4	0.54	0	1.84	2.57	2.18	2.85158	1.33281e-05	0.000242324	FEZ	PREDICTED: protein FEZ-like [Gossypium hirsutum]	Protein FEZ OS=Arabidopsis thaliana GN=FEZ PE=2 SV=1
Gh_D09G1675	2053	0.65	0.8	0.67	2.96	4.25	5.44	2.84764	1.99907e-15	1.79023e-13	LRK10L-2.1	KJB37201.1 hypothetical protein B456_006G194100 [Gossypium raimondii];PREDICTED: probable receptor-like protein kinase At1g67000 isoform X1 [Gossypium raimondii] &gt;PREDICTED: LEAF RUST 10 DISEASE-RESISTANCE LOCUS RECEPTOR-LIKE PROTEIN KINASE-like 2.5 [Gossypium hirsutum]	LEAF RUST 10 DISEASE-RESISTANCE LOCUS RECEPTOR-LIKE PROTEIN KINASE-like 2.1 OS=Arabidopsis thaliana GN=LRK10L-2.1 PE=3 SV=1;LEAF RUST 10 DISEASE-RESISTANCE LOCUS RECEPTOR-LIKE PROTEIN KINASE-like 1.4 OS=Arabidopsis thaliana GN=LRK10L-1.4 PE=2 SV=2
Gh_A11G2695	1783	1.3	0.92	0.98	5.46	6.91	9.11	2.8468	8.39599e-19	1.05085e-16	CYP89A9	PREDICTED: cytochrome P450 89A2-like [Gossypium arboreum]	Cytochrome P450 89A9 OS=Arabidopsis thaliana GN=CYP89A9 PE=2 SV=1
novel.60535	1123	1.72	1.16	0.88	5.77	6	13.65	2.8452	3.56898e-11	1.83206e-09	-	PREDICTED: LEAF RUST 10 DISEASE-RESISTANCE LOCUS RECEPTOR-LIKE PROTEIN KINASE-like 1.2 isoform X1 [Gossypium arboreum]	-
Gh_D09G0489	1413	8.2	7.53	9.31	38.84	46.18	84.12	2.8438	7.89891e-29	2.24549e-26	SARD1	PREDICTED: protein SAR DEFICIENT 1-like [Gossypium hirsutum]	Protein SAR DEFICIENT 1 OS=Arabidopsis thaliana GN=SARD1 PE=1 SV=1
Gh_D05G0629	1473	0.39	0.84	0.06	2.85	4.12	1.78	2.83945	6.78349e-07	1.64472e-05	At5g10770	PREDICTED: aspartyl protease family protein At5g10770-like isoform X1 [Gossypium hirsutum]	Aspartyl protease family protein At5g10770 OS=Arabidopsis thaliana GN=At5g10770 PE=2 SV=1
Gh_A10G2145	2070	6.09	1.98	2.24	19.45	26.21	24.91	2.83908	1.25493e-06	2.88984e-05	ENGASE1	PREDICTED: cytosolic endo-beta-N-acetylglucosaminidase 1-like isoform X2 [Gossypium hirsutum]	Cytosolic endo-beta-N-acetylglucosaminidase 1 OS=Arabidopsis thaliana GN=ENGASE1 PE=1 SV=1
Gh_A12G0461	1902	6.16	3.28	4.67	22.99	29.83	42.48	2.8388	2.4816e-26	5.68784e-24	VSR6	PREDICTED: vacuolar-sorting receptor 6-like [Gossypium hirsutum]	Vacuolar-sorting receptor 6 OS=Arabidopsis thaliana GN=VSR6 PE=2 SV=3
novel.47406	1172	0.4	0.46	0	1.7	2.95	1.29	2.83397	7.26312e-05	0.00107966	-	hypothetical protein B456_008G236300 [Gossypium raimondii]	-
novel.61214	616	0.73	0.55	0.44	3.21	3.77	4.9	2.83284	0.000128874	0.00178039	-	-	-
Gh_A05G1383	2550	0.71	0.15	0.25	1.81	2.98	2.7	2.82037	1.84958e-09	7.20038e-08	GES	PREDICTED: (E,E)-geranyllinalool synthase-like [Gossypium hirsutum]	(E,E)-geranyllinalool synthase OS=Arabidopsis thaliana GN=GES PE=1 SV=1
Gh_A11G0349	5121	0.49	0.42	0.76	3.2	4.33	3.33	2.81962	1.86607e-26	4.35875e-24	-	PREDICTED: uncharacterized protein LOC107924367 [Gossypium hirsutum]	-
Gh_A11G2222	2520	0.13	0.03	0	0.37	0.31	0.44	2.81957	0.00334472	0.0282556	FER	PREDICTED: receptor-like protein kinase FERONIA [Gossypium arboreum]	Receptor-like protein kinase FERONIA OS=Arabidopsis thaliana GN=FER PE=1 SV=1
novel.26398	1409	1.32	0.73	2	8.51	9.12	8.79	2.81918	1.94129e-18	2.33413e-16	-	PREDICTED: receptor-like protein 12 isoform X2 [Gossypium raimondii] &gt;XP_012481899.1 PREDICTED: receptor-like protein 12 isoform X2 [Gossypium raimondii] &gt;XP_012481898.1 PREDICTED: receptor-like protein 12 isoform X2 [Gossypium raimondii] &gt;KJB28360.1 hypothetical protein B456_005G044400 [Gossypium raimondii]	-
Gh_A11G2152	864	0	0.72	0.37	2.57	2.56	1.99	2.81497	0.000215961	0.00279257	-	PREDICTED: uncharacterized protein LOC105804521 isoform X1 [Gossypium raimondii]	-
Gh_A08G2234	1630	3.69	3.43	3.05	19.75	24.47	22.74	2.80576	7.67109e-44	6.69796e-41	BAD1	PREDICTED: ankyrin repeat-containing protein At5g02620-like [Gossypium arboreum]	Ankyrin repeat-containing protein BDA1 OS=Arabidopsis thaliana GN=BAD1 PE=1 SV=1
Gh_D08G1908	747	2.98	2.73	1.93	13.67	18.42	18.71	2.8025	1.10892e-16	1.13277e-14	SGR	XP_012476034.1	Protein STAY-GREEN, chloroplastic OS=Pisum sativum GN=SGR PE=2 SV=1
Gh_D06G0536	925	0.85	0.94	0.94	6.24	6.22	6.51	2.80177	8.31477e-12	4.70192e-10	SEC11C	PREDICTED: signal peptidase complex catalytic subunit SEC11C-like [Gossypium hirsutum]	Signal peptidase complex catalytic subunit SEC11C OS=Pongo abelii GN=SEC11C PE=2 SV=3
novel.21136	1201	0.19	0.26	0.31	2.15	1.49	1.31	2.79758	3.30451e-05	0.000544397	-	hypothetical protein F383_14498 [Gossypium arboreum]	-
Gh_D07G0243	783	14.93	17.45	14.4	133.19	84.07	92.05	2.79544	2.87655e-47	2.93024e-44	DDB_G0268948	PREDICTED: putative methyltransferase DDB_G0268948 isoform X1 [Gossypium hirsutum]	Putative methyltransferase DDB_G0268948 OS=Dictyostelium discoideum GN=DDB_G0268948 PE=1 SV=2
Gh_A07G0841	2022	13.16	6.2	7.18	54.06	74.4	65.31	2.79518	5.06793e-28	1.34675e-25	CYP82G1	cytochrome P450 [Cynara cardunculus var. scolymus];PREDICTED: cytochrome P450 82G1-like [Gossypium hirsutum]	Cytochrome P450 82G1 OS=Arabidopsis thaliana GN=CYP82G1 PE=1 SV=1
Gh_A12G1331	1521	0.4	0.48	0.09	1.86	3.63	0.54	2.79499	0.000114354	0.00160735	NRT2.5	KHG03895.1 High affinity nitrate transporter 2.5 -like protein [Gossypium arboreum];PREDICTED: high affinity nitrate transporter 2.5-like [Gossypium hirsutum] &gt;XP_017636365.1 PREDICTED: high affinity nitrate transporter 2.5 [Gossypium arboreum] &gt	High affinity nitrate transporter 2.5 OS=Arabidopsis thaliana GN=NRT2.5 PE=1 SV=1
novel.41440	3164	1.47	1.27	0.97	6.13	8.9	9.14	2.79459	1.75467e-29	5.34003e-27	GLR2.9	hypothetical protein B456_011G032200 [Gossypium raimondii]	Glutamate receptor 2.9 OS=Arabidopsis thaliana GN=GLR2.9 PE=2 SV=1;Glutamate receptor 2.7 OS=Arabidopsis thaliana GN=GLR2.7 PE=2 SV=3
Gh_A07G1274	1008	3.1	2.45	1.4	12.33	11.35	22.54	2.79304	4.3937e-15	3.78674e-13	WRKY46	PREDICTED: probable WRKY transcription factor 46 [Gossypium hirsutum]	Probable WRKY transcription factor 46 OS=Arabidopsis thaliana GN=WRKY46 PE=2 SV=1
Gh_Sca115107G01	321	10.93	9.68	3.53	50.22	53.61	58.34	2.79149	3.33918e-06	6.9894e-05	ERF1B	KJB28453.1 hypothetical protein B456_005G049300 [Gossypium raimondii];PREDICTED: ethylene-responsive transcription factor 1B [Gossypium raimondii] &gt	Ethylene-responsive transcription factor 1B OS=Arabidopsis thaliana GN=ERF1B PE=1 SV=2
Gh_A05G3547	1083	0.15	0.3	0.27	1.34	1.51	1.82	2.79048	0.000157064	0.00211564	PIRL6	XP_017614929.1 PREDICTED: plant intracellular Ras-group-related LRR protein 6 [Gossypium arboreum];PREDICTED: plant intracellular Ras-group-related LRR protein 6-like [Gossypium hirsutum] &gt	Plant intracellular Ras-group-related LRR protein 6 OS=Arabidopsis thaliana GN=PIRL6 PE=2 SV=1
Gh_A07G1978	1452	0.1	0.2	0.37	0.89	0.49	2.93	2.78726	0.000419161	0.00493704	At3g28600	PREDICTED: AAA-ATPase At3g28610-like [Gossypium hirsutum]	AAA-ATPase At3g28600 OS=Arabidopsis thaliana GN=At3g28600 PE=2 SV=1
Gh_D10G1453	675	0.93	1.55	1.11	7.61	8.27	7.69	2.78697	7.04645e-09	2.49188e-07	-	PREDICTED: probable glutathione S-transferase [Gossypium hirsutum]	Probable glutathione S-transferase OS=Nicotiana tabacum PE=2 SV=1
novel.11209	802	0.23	0.23	0.14	1.04	0.72	2.24	2.78666	0.00640637	0.0480979	-	-	-
Gh_D13G1410	4491	0.45	0.63	0.26	2.15	3.56	3	2.78652	2.99842e-18	3.53563e-16	ABCC3	KJB81652.1 hypothetical protein B456_013G154700 [Gossypium raimondii];PREDICTED: ABC transporter C family member 3-like isoform X1 [Gossypium raimondii] &gt	ABC transporter C family member 3 OS=Arabidopsis thaliana GN=ABCC3 PE=1 SV=1
Gh_D04G1285	1953	1.08	0.98	1.85	8.55	8.53	7.85	2.78575	1.58586e-25	3.40097e-23	LECRK41	PREDICTED: L-type lectin-domain containing receptor kinase IV.1-like [Gossypium hirsutum]	L-type lectin-domain containing receptor kinase IV.1 OS=Arabidopsis thaliana GN=LECRK41 PE=2 SV=1
novel.33416	3353	0.26	0.28	0.21	1.22	1.64	1.81	2.7839	2.13521e-12	1.3105e-10	-	hypothetical protein B456_009G389100, partial [Gossypium raimondii]	-
Gh_A05G0051	237	358.68	589.76	207.19	2309.84	2267.41	2854.31	2.77988	1.0826e-18	1.33449e-16	-	hypothetical protein B456_009G012900 [Gossypium raimondii]	-
Gh_D03G0808	759	2.15	1.26	0.46	6.72	9.22	9.9	2.77908	6.23037e-09	2.21933e-07	-	PREDICTED: uncharacterized protein LOC107950137 isoform X2 [Gossypium hirsutum]	-
Gh_A08G0704	2421	2.26	1.12	1.56	9.52	10	12.57	2.77894	1.25498e-25	2.73132e-23	RLK1	PREDICTED: G-type lectin S-receptor-like serine/threonine-protein kinase RLK1 [Gossypium hirsutum]	G-type lectin S-receptor-like serine/threonine-protein kinase RLK1 OS=Arabidopsis thaliana GN=RLK1 PE=2 SV=2
novel.64404	322	4.53	5.48	0	28.26	21.15	16.68	2.77851	0.00287285	0.0249425	GSVIVT00037159001	KJB22476.1 hypothetical protein B456_004G049100 [Gossypium raimondii];PREDICTED: peroxidase 5-like [Gossypium raimondii] &gt;XP_016701909.1 PREDICTED: peroxidase 5-like [Gossypium hirsutum] &gt	Peroxidase 5 OS=Vitis vinifera GN=GSVIVT00037159001 PE=1 SV=2
Gh_A06G1271	2173	2.13	0.53	0.7	5.62	7.89	7.24	2.77815	2.46129e-12	1.49685e-10	CRK25	PREDICTED: cysteine-rich receptor-like protein kinase 10 [Gossypium hirsutum]	Cysteine-rich receptor-like protein kinase 25 OS=Arabidopsis thaliana GN=CRK25 PE=3 SV=1
Gh_A12G1170	441	0.82	1.65	1.4	6.49	5.49	13.75	2.77503	0.00043222	0.00506563	dnajb6	XP_016711770.1	DnaJ homolog subfamily B member 6 OS=Xenopus tropicalis GN=dnajb6 PE=2 SV=1
Gh_D12G1051	543	4.31	5.76	8.16	28.72	26.65	63.74	2.77491	1.70079e-12	1.05893e-10	BAP2	PREDICTED: BON1-associated protein 2-like [Gossypium hirsutum]	BON1-associated protein 2 OS=Arabidopsis thaliana GN=BAP2 PE=1 SV=1
Gh_A09G1084	762	24.6	31.87	35.49	69.81	173.24	345.61	2.77169	1.91211e-05	0.000334786	NHL6	XP_017610337.1 PREDICTED: protein YLS9-like [Gossypium arboreum];PREDICTED: protein YLS9-like [Gossypium hirsutum] &gt	NDR1/HIN1-like protein 6 OS=Arabidopsis thaliana GN=NHL6 PE=1 SV=1
Gh_D05G0373	1785	1.77	1.01	1.28	7.05	7.14	11.8	2.76883	1.04828e-18	1.29436e-16	MPE3	PREDICTED: pectinesterase 3-like [Gossypium hirsutum]	Pectinesterase 3 OS=Phaseolus vulgaris GN=MPE3 PE=2 SV=1
Gh_A12G1981	1431	1.08	0.73	0.96	3.59	4.52	9.55	2.76847	9.73935e-11	4.68101e-09	PGSIP8	PREDICTED: putative glucuronosyltransferase PGSIP8 [Gossypium hirsutum]	Putative glucuronosyltransferase PGSIP8 OS=Arabidopsis thaliana GN=PGSIP8 PE=2 SV=1
Gh_A01G0670	909	2.19	3.99	4.05	19.07	25.23	20.57	2.76846	1.38546e-23	2.52775e-21	At1g50590	PREDICTED: pirin-like protein [Gossypium hirsutum]	Pirin-like protein At1g50590 OS=Arabidopsis thaliana GN=At1g50590 PE=2 SV=1
Gh_D06G2355	1932	4.15	2.68	3.78	18.66	27	21.88	2.76745	1.27401e-32	4.79186e-30	-	PREDICTED: cucumisin-like [Gossypium hirsutum]	Cucumisin OS=Cucumis melo PE=1 SV=1
Gh_D07G0177	522	3.14	2.63	0.61	11.39	11.44	19.87	2.76665	2.33529e-07	6.19456e-06	WRKY50	PREDICTED: probable WRKY transcription factor 50 isoform X1 [Gossypium raimondii] &gt;XP_016744828.1 PREDICTED: probable WRKY transcription factor 50 isoform X1 [Gossypium hirsutum] &gt;KJB07071.1 hypothetical protein B456_001G021500 [Gossypium raimondii]	Probable WRKY transcription factor 50 OS=Arabidopsis thaliana GN=WRKY50 PE=2 SV=1
Gh_A09G1814	786	3.22	4.89	8.79	31.95	32.39	43.03	2.76599	8.11675e-21	1.22353e-18	PP2B12	F-box protein PP2-B11 [Gossypium arboreum]	Putative F-box protein PP2-B12 OS=Arabidopsis thaliana GN=PP2B12 PE=4 SV=1
Gh_A05G1350	1824	0.86	0.57	0.36	2.78	3.74	4.55	2.76456	8.53692e-12	4.8164e-10	NSL1	PREDICTED: MACPF domain-containing protein NSL1-like [Gossypium hirsutum]	MACPF domain-containing protein NSL1 OS=Arabidopsis thaliana GN=NSL1 PE=2 SV=1
Gh_D06G1742	2250	0.23	0.24	0.4	1.51	1.55	2.26	2.76285	2.65957e-09	1.01017e-07	CES101	PREDICTED: G-type lectin S-receptor-like serine/threonine-protein kinase CES101 [Gossypium hirsutum]	G-type lectin S-receptor-like serine/threonine-protein kinase CES101 OS=Arabidopsis thaliana GN=CES101 PE=2 SV=2
novel.58992	1083	0.52	0.96	0.54	4.12	4.8	4.03	2.76038	1.44411e-09	5.71904e-08	LRK10L-2.7	PREDICTED: LEAF RUST 10 DISEASE-RESISTANCE LOCUS RECEPTOR-LIKE PROTEIN KINASE-like 2.5 isoform X2 [Gossypium hirsutum]	LEAF RUST 10 DISEASE-RESISTANCE LOCUS RECEPTOR-LIKE PROTEIN KINASE-like 2.7 OS=Arabidopsis thaliana GN=LRK10L-2.7 PE=3 SV=3
Gh_D04G0119	720	4.28	3.59	2.49	19.87	21.89	25.71	2.75971	1.36206e-19	1.84998e-17	-	PREDICTED: uncharacterized protein LOC107931594 [Gossypium hirsutum]	-
novel.29336	2300	10.12	6.33	7.89	40.84	49.01	62.46	2.75954	8.58718e-37	4.46679e-34	LRK10	PREDICTED: rust resistance kinase Lr10-like [Gossypium hirsutum]	Rust resistance kinase Lr10 OS=Triticum aestivum GN=LRK10 PE=2 SV=1
Gh_A03G1281	1629	2.17	2	2.57	10.25	10.96	21.62	2.75948	6.57121e-20	9.21528e-18	-	PREDICTED: uncharacterized protein LOC107886652 [Gossypium hirsutum]	-
Gh_A09G2414	1929	0.14	0.11	0.31	1.43	1	1.03	2.75763	6.93192e-06	0.000135577	LECRK61	AEE00746.1 lectin receptor-like kinase [Gossypium hirsutum];PREDICTED: probable L-type lectin-domain containing receptor kinase VI.1 [Gossypium hirsutum] &gt	Probable L-type lectin-domain containing receptor kinase VI.1 OS=Arabidopsis thaliana GN=LECRK61 PE=2 SV=1
Gh_Sca010764G01	1005	32.82	17.48	27.63	114.54	198.76	187.46	2.75701	2.06315e-26	4.78861e-24	OsI_14861	hypothetical protein B456_007G329600 [Gossypium raimondii]	Senescence-specific cysteine protease SAG39 OS=Oryza sativa subsp. indica GN=OsI_14861 PE=3 SV=1
Gh_D05G3279	1248	8.97	4.3	6.35	40.14	43.59	42.04	2.75464	4.12845e-29	1.20636e-26	OsI_14861	KJB61527.1 hypothetical protein B456_009G364300 [Gossypium raimondii];PREDICTED: ervatamin-B-like [Gossypium hirsutum] &gt;PREDICTED: ervatamin-B-like [Gossypium raimondii] &gt;XP_016685801.1 PREDICTED: ervatamin-B-like [Gossypium hirsutum]	Senescence-specific cysteine protease SAG39 OS=Oryza sativa subsp. indica GN=OsI_14861 PE=3 SV=1;Senescence-specific cysteine protease SAG12 OS=Arabidopsis thaliana GN=SAG12 PE=1 SV=1
Gh_A02G1734	1134	1.25	1.46	0.68	6.5	7.35	7.9	2.75295	1.51781e-14	1.23967e-12	At1g06620	PREDICTED: 1-aminocyclopropane-1-carboxylate oxidase homolog 1-like [Gossypium hirsutum]	1-aminocyclopropane-1-carboxylate oxidase homolog 1 OS=Arabidopsis thaliana GN=At1g06620 PE=2 SV=1
Gh_D08G1164	1047	4.96	2.47	1.51	16.31	18.57	22.42	2.75274	3.91936e-15	3.38988e-13	DLO2	PREDICTED: protein DMR6-LIKE OXYGENASE 2-like [Gossypium hirsutum]	Protein DMR6-LIKE OXYGENASE 2 OS=Arabidopsis thaliana GN=DLO2 PE=2 SV=1
novel.51980	707	1.78	1.14	0.86	7.75	9.27	7.09	2.75215	5.07618e-09	1.83584e-07	-	Uncharacterized protein TCM_029428 [Theobroma cacao]	-
novel.34857	707	1.78	1.14	0.86	7.75	9.27	7.09	2.75215	5.07618e-09	1.83584e-07	-	Uncharacterized protein TCM_029428 [Theobroma cacao]	-
novel.56046	263	39.34	31.96	5.07	119.82	298.81	76.57	2.74914	0.000183572	0.002422	SBH1	KHG25861.1 Sphingoid base hydroxylase 2 -like protein [Gossypium arboreum];PREDICTED: sphinganine C4-monooxygenase 2-like [Gossypium arboreum] &gt	Sphinganine C4-monooxygenase 1 OS=Arabidopsis thaliana GN=SBH1 PE=1 SV=1
Gh_D09G0974	1209	0.3	0.06	0.16	1.02	1.2	0.86	2.74846	0.00123895	0.0123632	PUB24	PREDICTED: E3 ubiquitin-protein ligase PUB24-like [Gossypium hirsutum]	E3 ubiquitin-protein ligase PUB24 OS=Arabidopsis thaliana GN=PUB24 PE=1 SV=1
Gh_D02G0752	996	8.06	2.91	5.47	28.57	38.06	38.93	2.74452	3.61804e-19	4.72174e-17	-	PREDICTED: uncharacterized protein LOC107910411 [Gossypium hirsutum]	-
Gh_D09G1934	1173	1.32	1.39	2.35	8.87	11.54	11.11	2.74416	1.19829e-18	1.46723e-16	PP2B2	PREDICTED: putative F-box protein PP2-B12 isoform X2 [Gossypium hirsutum];PREDICTED: putative F-box protein PP2-B12 isoform X1 [Gossypium hirsutum]	Putative F-box protein PP2-B2 OS=Arabidopsis thaliana GN=PP2B2 PE=4 SV=2;Putative F-box protein PP2-B12 OS=Arabidopsis thaliana GN=PP2B12 PE=4 SV=1
Gh_D12G1507	453	7.26	7.56	3.57	45.53	20.67	53.7	2.74192	1.63972e-10	7.53061e-09	HIPP20	XP_017636486.1 PREDICTED: heavy metal-associated isoprenylated plant protein 20-like [Gossypium arboreum] &gt;KHG01622.1 Copper-exporting P-type ATPase A [Gossypium arboreum] &gt;PREDICTED: heavy metal-associated isoprenylated plant protein 26-like [Gossypium raimondii] &gt;KJB50365.1 hypothetical protein B456_008G166300 [Gossypium raimondii];XP_016736026.1 PREDICTED: heavy metal-associated isopr…	Heavy metal-associated isoprenylated plant protein 20 OS=Arabidopsis thaliana GN=HIPP20 PE=1 SV=1
Gh_A07G1981	1767	0.09	0.17	0.2	0.75	0.71	1.22	2.73217	0.000156225	0.00210474	BIR2	PREDICTED: inactive LRR receptor-like serine/threonine-protein kinase BIR2 [Gossypium hirsutum]	Inactive LRR receptor-like serine/threonine-protein kinase BIR2 OS=Arabidopsis thaliana GN=BIR2 PE=1 SV=1
Gh_A02G0920	579	8.95	10.24	12.58	56.62	55.09	89.99	2.73003	5.87117e-24	1.1127e-21	BETVIII	PREDICTED: probable calcium-binding protein CML43 [Gossypium hirsutum]	Calcium-binding allergen Bet v 3 OS=Betula pendula GN=BETVIII PE=1 SV=1
Gh_A12G0442	802	10.36	13.89	10.01	55.75	54.34	92.65	2.72938	1.20567e-29	3.69995e-27	VQ22	PREDICTED: VQ motif-containing protein 22 isoform X1 [Gossypium arboreum];PREDICTED: VQ motif-containing protein 22 isoform X3 [Gossypium arboreum]	VQ motif-containing protein 22 OS=Arabidopsis thaliana GN=VQ22 PE=2 SV=1
Gh_A08G0723	2136	1.35	1.48	0.47	4.42	5.18	11.13	2.72727	8.60169e-12	4.84549e-10	IQM2	PREDICTED: IQ domain-containing protein IQM2-like isoform X2 [Gossypium hirsutum];PREDICTED: IQ domain-containing protein IQM2-like isoform X1 [Gossypium hirsutum]	IQ domain-containing protein IQM2 OS=Arabidopsis thaliana GN=IQM2 PE=2 SV=1
Gh_A05G2593	1686	0.42	0.67	0.46	2.53	3.02	4.09	2.72658	4.01546e-11	2.04237e-09	At2g39490	PREDICTED: F-box protein At2g39490-like isoform X1 [Gossypium hirsutum]	F-box protein At2g39490 OS=Arabidopsis thaliana GN=At2g39490 PE=2 SV=1
Gh_A13G1401	942	0.83	0.72	1.29	5	5.73	5.69	2.72638	1.0211e-09	4.12677e-08	MYB105	PREDICTED: myb-related protein 3R-1 [Gossypium arboreum]	Transcription factor MYB105 OS=Arabidopsis thaliana GN=MYB105 PE=2 SV=1
Gh_D06G0758	2172	0.28	0.55	0.2	2.13	2.64	1.6	2.72628	2.08658e-09	8.06738e-08	PAL	PREDICTED: phenylalanine ammonia-lyase-like [Gossypium hirsutum]	Phenylalanine ammonia-lyase OS=Pinus taeda GN=PAL PE=3 SV=1
Gh_D01G0261	2493	0.26	0.19	0.1	0.85	0.63	1.87	2.72528	7.64225e-06	0.000147698	SD113	PREDICTED: G-type lectin S-receptor-like serine/threonine-protein kinase At1g11300 [Gossypium raimondii]	G-type lectin S-receptor-like serine/threonine-protein kinase SD1-13 OS=Arabidopsis thaliana GN=SD113 PE=1 SV=2
Gh_D13G1859	1293	0	0.17	0.21	1.33	0.62	0.38	2.72489	0.00622892	0.0470789	PBL7	PREDICTED: serine/threonine-protein kinase CDL1-like [Gossypium hirsutum]	Probable serine/threonine-protein kinase PBL7 OS=Arabidopsis thaliana GN=PBL7 PE=1 SV=1
novel.63065	640	4.03	11.62	5.7	38.3	63.61	27.33	2.72465	1.42234e-13	1.02275e-11	4CL3	4-coumarate:CoA ligase 2 [Gossypium hirsutum]	4-coumarate--CoA ligase 3 OS=Arabidopsis thaliana GN=4CL3 PE=1 SV=1
novel.48810	896	0.29	0.1	0.35	0.52	0.69	3.41	2.72423	0.00601402	0.0457328	-	-	-
novel.50748	394	1.2	1.21	1.32	6.48	2.67	15.86	2.72336	0.00658134	0.0491363	-	PREDICTED: ethylene-responsive transcription factor ERF014-like [Gossypium raimondii] &gt;KJB59203.1 hypothetical protein B456_009G244500 [Gossypium raimondii]	-
Gh_D11G1124	408	6.37	7.46	5.89	32.15	42.93	52.68	2.72134	1.12176e-10	5.29436e-09	-	hypothetical protein B456_007G120200 [Gossypium raimondii]	-
Gh_A07G0189	1064	5.6	6.59	5.78	28.82	44.06	37.49	2.71983	7.53029e-34	3.06695e-31	DDB_G0268948	PREDICTED: putative methyltransferase DDB_G0268948 [Gossypium hirsutum]	Putative methyltransferase DDB_G0268948 OS=Dictyostelium discoideum GN=DDB_G0268948 PE=1 SV=2
novel.54119	329	6.74	3.69	5.5	17.39	26.16	53.77	2.71887	0.000409309	0.0048459	-	hypothetical protein B456_008G187700 [Gossypium raimondii]	-
Gh_A08G1654	1731	0.08	0.28	0.05	0.74	0.76	1.09	2.71884	0.000325212	0.00397472	GH3.6	PREDICTED: probable indole-3-acetic acid-amido synthetase GH3.6 [Gossypium hirsutum]	Probable indole-3-acetic acid-amido synthetase GH3.6 OS=Oryza sativa subsp. japonica GN=GH3.6 PE=2 SV=2
Gh_D04G0282	933	1.55	1.65	0.56	6.11	9.77	7.78	2.71826	1.09503e-10	5.18092e-09	-	PREDICTED: uncharacterized protein LOC107935790 [Gossypium hirsutum]	-
Gh_D10G0264	456	0.75	1.12	1.7	4.73	7.3	10.46	2.71763	0.000488778	0.00563131	GRXC9	hypothetical protein B456_011G030700 [Gossypium raimondii]	Glutaredoxin-C9 OS=Arabidopsis thaliana GN=GRXC9 PE=1 SV=1
Gh_A13G1348	1425	0.93	0.26	0.19	1.9	3.89	2.95	2.71615	1.58718e-06	3.57525e-05	UGT73C6	PREDICTED: UDP-glycosyltransferase 73C3-like [Gossypium hirsutum]	UDP-glycosyltransferase 73C6 OS=Arabidopsis thaliana GN=UGT73C6 PE=2 SV=1
Gh_A01G0330	1845	1.12	1.57	2.45	11.34	11.59	8.16	2.71613	1.34503e-22	2.29954e-20	XA21	PREDICTED: probable LRR receptor-like serine/threonine-protein kinase At3g47570 [Gossypium arboreum]	Receptor kinase-like protein Xa21 OS=Oryza sativa subsp. indica GN=XA21 PE=1 SV=1
Gh_D05G2222	726	1.36	0.45	0.66	4.42	3.58	7.7	2.71562	9.95191e-06	0.000186678	ERF012	PREDICTED: ethylene-responsive transcription factor ERF014-like [Gossypium hirsutum]	Ethylene-responsive transcription factor ERF012 OS=Arabidopsis thaliana GN=ERF012 PE=2 SV=1
Gh_A12G1318	1408	0.51	0.66	0.71	1.43	2	6.8	2.71554	4.67768e-06	9.49044e-05	SRO2	hypothetical protein B456_008G158900 [Gossypium raimondii];PREDICTED: probable inactive poly [ADP-ribose] polymerase SRO2 isoform X2 [Gossypium arboreum]	Probable inactive poly [ADP-ribose] polymerase SRO2 OS=Arabidopsis thaliana GN=SRO2 PE=1 SV=1
novel.9361	818	1.45	1.12	1.08	6.32	4.98	11.71	2.71512	9.95281e-09	3.43681e-07	CjBAp12	hypothetical protein B456_010G0665001, partial [Gossypium raimondii] &gt;KJB63224.1 hypothetical protein B456_010G0665001, partial [Gossypium raimondii]	EG45-like domain containing protein OS=Citrus jambhiri GN=CjBAp12 PE=1 SV=1
Gh_D02G0287	1520	7.54	1.76	1.17	21.76	25.91	24.44	2.71337	0.00208557	0.019207	-	hypothetical protein B456_005G032900 [Gossypium raimondii];KJB28189.1 hypothetical protein B456_005G033300 [Gossypium raimondii];PREDICTED: cytochrome P450 CYP749A22-like [Gossypium hirsutum];PREDICTED: cytochrome P450 CYP749A22-like isoform X1 [Gossypium raimondii] &gt	Cytochrome P450 CYP749A22 OS=Panax ginseng PE=2 SV=1
Gh_A04G0792	1899	0.07	0.22	0.04	0.76	0.9	0.4	2.71109	0.000796211	0.00855012	LECRK41	PREDICTED: L-type lectin-domain containing receptor kinase IV.1-like [Gossypium hirsutum]	L-type lectin-domain containing receptor kinase IV.1 OS=Arabidopsis thaliana GN=LECRK41 PE=2 SV=1
Gh_D07G1377	2205	0.06	0.06	0.19	0.64	0.59	0.62	2.71008	0.000310369	0.00381877	CNGC13	PREDICTED: cyclic nucleotide-gated ion channel 1-like [Gossypium hirsutum]	Putative cyclic nucleotide-gated ion channel 13 OS=Arabidopsis thaliana GN=CNGC13 PE=3 SV=2
Gh_D09G0130	549	13.31	6.79	14.57	62.72	40.99	117.17	2.70715	2.8847e-13	2.01309e-11	CML45	PREDICTED: probable calcium-binding protein CML45 [Gossypium hirsutum]	Probable calcium-binding protein CML45 OS=Arabidopsis thaliana GN=CML45 PE=1 SV=1
novel.30856	3147	3.7	1.28	1.45	16.52	13.28	13.34	2.7049	1.43905e-24	2.85258e-22	-	PREDICTED: LRR receptor-like serine/threonine-protein kinase GSO2 isoform X1 [Gossypium raimondii];PREDICTED: probable LRR receptor-like serine/threonine-protein kinase At3g47570 isoform X1 [Gossypium hirsutum]	-
Gh_D08G2525	1380	1.02	0.64	0.33	3.86	4.1	4.52	2.70336	1.18794e-10	5.58155e-09	-	PREDICTED: ankyrin repeat-containing protein At3g12360-like [Gossypium hirsutum]	-
Gh_A05G1472	1686	5.85	8.22	5.89	33.51	48.61	38.64	2.7033	6.26861e-42	4.89112e-39	WRKY6	WRKY transcription factor 31 [Gossypium hirsutum]	WRKY transcription factor 6 OS=Arabidopsis thaliana GN=WRKY6 PE=1 SV=1
Gh_A13G0918	2314	1.79	1.27	0.85	8.33	7.17	9.82	2.7017	2.0724e-22	3.49421e-20	CBP60B	PREDICTED: calmodulin-binding protein 60 C-like isoform X1 [Gossypium hirsutum]	Calmodulin-binding protein 60 B OS=Arabidopsis thaliana GN=CBP60B PE=2 SV=1
Gh_A08G0693	303	25.82	23.3	23.15	139.17	107.33	227.56	2.7012	7.94579e-09	2.78142e-07	SAG21	PREDICTED: protein SENESCENCE-ASSOCIATED GENE 21, mitochondrial-like [Gossypium hirsutum]	Protein SENESCENCE-ASSOCIATED GENE 21, mitochondrial OS=Arabidopsis thaliana GN=SAG21 PE=2 SV=1
novel.28659	2915	0.6	0.4	0.6	2.4	4.03	3.22	2.69987	1.02771e-15	9.46939e-14	FRS7	PREDICTED: protein FAR1-RELATED SEQUENCE 7-like isoform X3 [Gossypium raimondii]	Protein FAR1-RELATED SEQUENCE 7 OS=Arabidopsis thaliana GN=FRS7 PE=2 SV=1
novel.61352	2181	0.33	0.28	0.26	1.61	1.1	2.31	2.6975	4.53318e-08	1.38881e-06	RRS1	PREDICTED: TMV resistance protein N-like isoform X1 [Gossypium raimondii]	Disease resistance protein RRS1 OS=Arabidopsis thaliana GN=RRS1 PE=1 SV=1
Gh_D12G1442	1378	0.51	0.43	0.82	2.47	1.79	6.39	2.69348	3.28905e-06	6.89433e-05	SRO2	hypothetical protein B456_008G158900 [Gossypium raimondii];PREDICTED: probable inactive poly [ADP-ribose] polymerase SRO2 [Gossypium hirsutum]	Probable inactive poly [ADP-ribose] polymerase SRO2 OS=Arabidopsis thaliana GN=SRO2 PE=1 SV=1
Gh_A05G2328	888	10.43	14.28	11.36	47.56	89.46	81.37	2.69314	3.7223e-28	1.00371e-25	LAC14	PREDICTED: laccase-14-like [Gossypium arboreum]	Laccase-14 OS=Arabidopsis thaliana GN=LAC14 PE=2 SV=1
Gh_D03G0299	1083	0.22	0.45	0.54	2.16	2.32	2.77	2.6906	5.12038e-06	0.000102918	-	PREDICTED: uncharacterized protein LOC107950513 [Gossypium hirsutum]	-
Gh_D05G2887	1547	1.35	0.5	1.05	4.27	6.52	7	2.68863	1.38332e-12	8.71634e-11	At2g39490	PREDICTED: F-box protein At2g39490-like isoform X1 [Gossypium hirsutum]	F-box protein At2g39490 OS=Arabidopsis thaliana GN=At2g39490 PE=2 SV=1
Gh_A07G0524	1533	0.7	1.03	0.65	3.83	5.15	5.11	2.68853	1.06008e-13	7.73636e-12	At3g58610	PREDICTED: ketol-acid reductoisomerase, chloroplastic [Gossypium arboreum]	Ketol-acid reductoisomerase, chloroplastic OS=Arabidopsis thaliana GN=At3g58610 PE=1 SV=2
Gh_D03G1808	793	12.22	11.17	15.95	71.31	57.49	107.18	2.68781	6.1599e-28	1.63102e-25	NHL13	KJB20218.1 hypothetical protein B456_003G140400 [Gossypium raimondii];PREDICTED: uncharacterized protein LOC105788929 [Gossypium raimondii] &gt	NDR1/HIN1-like protein 13 OS=Arabidopsis thaliana GN=NHL13 PE=2 SV=1
novel.59914	833	0.98	0.54	0.53	5.35	3.77	3.61	2.68759	1.12134e-06	2.60594e-05	-	PREDICTED: uncharacterized protein LOC105795650 [Gossypium raimondii]	-
Gh_D05G3501	2436	0.14	0.14	0.13	0.73	0.89	0.8	2.68326	8.36186e-06	0.000160087	At4g27290	PREDICTED: G-type lectin S-receptor-like serine/threonine-protein kinase At4g27290 [Gossypium hirsutum]	G-type lectin S-receptor-like serine/threonine-protein kinase At4g27290 OS=Arabidopsis thaliana GN=At4g27290 PE=3 SV=4
Gh_A09G0174	2061	0.26	0.13	0	0.77	1.55	0.12	2.68264	0.00384046	0.031738	WAKL4	PREDICTED: wall-associated receptor kinase-like 22 [Gossypium hirsutum]	Wall-associated receptor kinase-like 4 OS=Arabidopsis thaliana GN=WAKL4 PE=2 SV=2
Gh_D13G1716	942	2.59	2.71	2.34	14.1	15.39	16.41	2.68098	3.74145e-22	6.139e-20	MYB105	PREDICTED: transcription factor MYB44-like [Gossypium hirsutum]	Transcription factor MYB105 OS=Arabidopsis thaliana GN=MYB105 PE=2 SV=1
novel.54019	934	2.37	2.28	2	14.88	12.77	12.92	2.68072	2.7323e-20	3.92937e-18	GIP	PREDICTED: uncharacterized mitochondrial protein AtMg00810-like [Gossypium hirsutum] &gt;XP_016668059.1 PREDICTED: uncharacterized mitochondrial protein AtMg00810-like [Gossypium hirsutum]	Copia protein OS=Drosophila melanogaster GN=GIP PE=1 SV=3
Gh_D11G0550	507	0.57	0	1.66	3.91	4.52	5.23	2.67953	0.00293801	0.0254085	-	PREDICTED: uncharacterized protein LOC107911624 [Gossypium hirsutum]	-
Gh_A11G0353	999	5.21	5.46	3.84	29.52	35.38	22.68	2.67895	4.31604e-27	1.04474e-24	BHLH137	KHG05669.1 Transcription factor protein [Gossypium arboreum];PREDICTED: transcription factor bHLH137-like [Gossypium arboreum] &gt	Transcription factor bHLH137 OS=Arabidopsis thaliana GN=BHLH137 PE=2 SV=1
Gh_A07G1593	432	7.46	7.93	5.44	27.85	35.53	66.41	2.67822	8.29252e-10	3.39212e-08	Mgst3	KHG14220.1 Microsomal glutathione S-transferase 3 [Gossypium arboreum];XP_017618622.1 PREDICTED: microsomal glutathione S-transferase 3-like [Gossypium arboreum] &gt;PREDICTED: microsomal glutathione S-transferase 3-like [Gossypium hirsutum] &gt	Microsomal glutathione S-transferase 3 OS=Mus musculus GN=Mgst3 PE=1 SV=1
Gh_D04G1841	1782	0.43	0.7	0.34	2.6	2.73	3.36	2.67782	4.68048e-11	2.34805e-09	ACD6	PREDICTED: ankyrin repeat-containing protein At3g12360-like [Gossypium hirsutum]	Protein ACCELERATED CELL DEATH 6 OS=Arabidopsis thaliana GN=ACD6 PE=1 SV=1
Gh_A03G0572	1280	6.85	7.7	6.05	38.91	38.62	44.08	2.67737	1.07297e-53	1.40528e-50	HIR1	XP_017639282.1 PREDICTED: hypersensitive-induced response protein 1-like [Gossypium arboreum] &gt;XP_017639284.1 PREDICTED: hypersensitive-induced response protein 1-like [Gossypium arboreum] &gt;XP_017639285.1 PREDICTED: hypersensitive-induced response protein 1-like [Gossypium arboreum] &gt;XP_016665453.1 PREDICTED: hypersensitive-induced response protein 1-like isoform X1 [Gossypium hirsutum] …	Hypersensitive-induced reaction 1 protein OS=Capsicum annuum GN=HIR1 PE=1 SV=1
novel.52721	382	8.65	22.75	10.28	75.81	104.22	73.4	2.67685	1.67287e-12	1.04244e-10	-	PREDICTED: uncharacterized protein LOC107920535 [Gossypium hirsutum]	-
Gh_D12G1807	2409	0.05	0.14	0	0.38	0.37	0.43	2.67374	0.00308513	0.0264372	RBOHF	PREDICTED: respiratory burst oxidase homolog protein A-like [Gossypium raimondii] &gt;KJB51052.1 hypothetical protein B456_008G199100 [Gossypium raimondii]	Respiratory burst oxidase homolog protein F OS=Arabidopsis thaliana GN=RBOHF PE=1 SV=1
Gh_Sca005135G01	678	18.87	11.22	26.32	111.31	94.47	139.76	2.67278	7.18626e-24	1.35146e-21	ASP	PREDICTED: 21 kDa seed protein-like isoform X1 [Gossypium hirsutum]	21 kDa seed protein OS=Theobroma cacao GN=ASP PE=2 SV=1
Gh_D06G1939	828	32.02	19.21	19.8	135.58	133.67	165.77	2.67252	1.17533e-33	4.68496e-31	WRKY70	WRKY transcription factor 46 [Gossypium hirsutum]	Probable WRKY transcription factor 70 OS=Arabidopsis thaliana GN=WRKY70 PE=2 SV=1
novel.21490	776	0.12	0.12	0.59	1.97	0.98	1.91	2.66964	0.00474819	0.0377426	AtMg00820	PREDICTED: uncharacterized protein LOC108484814 [Gossypium arboreum]	Uncharacterized mitochondrial protein AtMg00820 OS=Arabidopsis thaliana GN=AtMg00820 PE=4 SV=1
Gh_A13G1465	429	1.34	1.35	1.51	9.81	7.62	9.38	2.66923	0.000329014	0.00401384	-	PREDICTED: pathogenesis-related protein PR-4-like [Gossypium arboreum]	Pathogenesis-related protein PR-4A OS=Nicotiana tabacum PE=2 SV=1
Gh_D04G0059	1044	0.08	0.16	0.28	1.21	0.69	1.18	2.66454	0.00386391	0.0318887	PIRL6	XP_012458053.1	Plant intracellular Ras-group-related LRR protein 6 OS=Arabidopsis thaliana GN=PIRL6 PE=2 SV=1
Gh_D01G0235	2622	1.95	0.66	0.78	5.15	7.76	7.51	2.66235	1.86267e-13	1.32895e-11	ufaA1	PREDICTED: uncharacterized protein LOC107933118 [Gossypium hirsutum]	Tuberculostearic acid methyltransferase UfaA1 OS=Mycobacterium tuberculosis (strain ATCC 25618 / H37Rv) GN=ufaA1 PE=1 SV=3
novel.48378	767	6.81	10.16	8.07	24.78	75.2	45.76	2.66148	4.37047e-15	3.77115e-13	-	PREDICTED: uncharacterized protein LOC107920101 [Gossypium hirsutum]	-
Gh_D09G0471	1633	9.06	14.29	11.63	50.73	85.77	68.38	2.66037	2.03932e-36	1.02446e-33	-	PREDICTED: cytochrome P450 CYP736A12-like [Gossypium hirsutum]	Cytochrome P450 CYP736A12 OS=Panax ginseng PE=2 SV=1
Gh_D03G0651	1500	37.91	26.8	50.19	206.69	239.79	236.03	2.65891	2.0695e-38	1.19516e-35	CRT3	PREDICTED: calreticulin-3-like [Gossypium raimondii] &gt;KJB19198.1 hypothetical protein B456_003G088200 [Gossypium raimondii]	Calreticulin-3 OS=Arabidopsis thaliana GN=CRT3 PE=1 SV=2
Gh_A09G0177	771	1.11	0.86	0.74	1.44	3.95	10.9	2.65829	0.00010572	0.00150067	WAKL22	PREDICTED: wall-associated receptor kinase-like 1 [Gossypium hirsutum]	Wall-associated receptor kinase-like 22 OS=Arabidopsis thaliana GN=WAKL22 PE=2 SV=1
Gh_D07G1856	2484	0.34	0.34	0.56	1.77	3.51	1.92	2.6569	2.71841e-10	1.20471e-08	FER	hypothetical protein B456_001G211900 [Gossypium raimondii]	Receptor-like protein kinase FERONIA OS=Arabidopsis thaliana GN=FER PE=1 SV=1
Gh_D07G0816	585	8.56	5.72	1.96	35.88	25.71	39.12	2.65654	1.65122e-12	1.02982e-10	VQ22	XP_012472441.1	VQ motif-containing protein 22 OS=Arabidopsis thaliana GN=VQ22 PE=2 SV=1
Gh_A07G0756	591	1.6	1.2	2.58	8.31	14.31	8.41	2.65413	2.11596e-07	5.65366e-06	VQ22	PREDICTED: VQ motif-containing protein 22-like [Gossypium hirsutum]	VQ motif-containing protein 22 OS=Arabidopsis thaliana GN=VQ22 PE=2 SV=1
Gh_A11G0090	1602	2.13	2.79	3.6	8.63	23.99	16.84	2.65262	8.65958e-16	8.0193e-14	At1g30700	PREDICTED: cannabidiolic acid synthase-like 1 [Gossypium hirsutum]	Berberine bridge enzyme-like 8 OS=Arabidopsis thaliana GN=At1g30700 PE=2 SV=1
Gh_D05G3546	2412	0.19	0.22	0.27	1.36	1.87	0.71	2.65253	8.19192e-07	1.9571e-05	At3g47110	KJB62770.1 hypothetical protein B456_009G435400 [Gossypium raimondii];PREDICTED: putative receptor-like protein kinase At3g47110 [Gossypium raimondii] &gt	Putative receptor-like protein kinase At3g47110 OS=Arabidopsis thaliana GN=At3g47110 PE=3 SV=1
Gh_D08G0222	1167	0.91	1.27	1.42	6.25	7.42	7.04	2.65206	1.27438e-14	1.04785e-12	-	XP_016705341.1 PREDICTED: uncharacterized protein LOC107920248 isoform X1 [Gossypium hirsutum];PREDICTED: uncharacterized protein LOC107920248 isoform X1 [Gossypium hirsutum] &gt	-
novel.62162	297	12.17	7.17	4.71	23.55	53.1	69.19	2.65158	0.000898781	0.00946857	GLP5A	PREDICTED: germin-like protein subfamily 1 member 7 isoform X1 [Gossypium arboreum]	Germin-like protein subfamily 1 member 20 OS=Arabidopsis thaliana GN=GLP5A PE=1 SV=1
Gh_A10G0161	1986	0.41	1.23	0.97	3.71	5.28	6.14	2.64895	6.28958e-14	4.72162e-12	CRK10	PREDICTED: cysteine-rich receptor-like protein kinase 10 [Gossypium hirsutum]	Cysteine-rich receptor-like protein kinase 10 OS=Arabidopsis thaliana GN=CRK10 PE=1 SV=3
novel.60137	1576	0.36	0.54	0.5	1.47	2.26	4.5	2.64804	2.92275e-07	7.57744e-06	-	PREDICTED: uncharacterized protein LOC108459232 [Gossypium arboreum]	-
Gh_A01G0045	1482	0.73	0.34	0.24	2.17	2.18	3.4	2.648	3.23001e-07	8.30942e-06	KCS9	PREDICTED: 3-ketoacyl-CoA synthase 9-like [Gossypium hirsutum]	3-ketoacyl-CoA synthase 9 OS=Arabidopsis thaliana GN=KCS9 PE=2 SV=1
Gh_D07G1773	1071	10.37	9.86	6.88	55.64	58.19	47.06	2.64748	2.32587e-40	1.56504e-37	GS1-1	PREDICTED: glutamine synthetase cytosolic isozyme 1-like [Gossypium hirsutum] &gt;ABW89464.1 glutamine synthetase [Gossypium hirsutum] &gt;ABW89465.1 glutamine synthetase [Gossypium hirsutum]	Glutamine synthetase cytosolic isozyme 1 OS=Vitis vinifera GN=GS1-1 PE=2 SV=1
Gh_A13G1212	357	19.25	4.03	19.93	56.9	52.33	158.52	2.6445	0.00340459	0.0286623	PBP1	PREDICTED: calcium-binding protein PBP1-like [Gossypium hirsutum] &gt;XP_017618582.1 PREDICTED: calcium-binding protein PBP1-like [Gossypium arboreum]	Calcium-binding protein PBP1 OS=Arabidopsis thaliana GN=PBP1 PE=1 SV=1
Gh_D08G1133	1014	2.75	0.93	0.85	7.33	7.77	11.5	2.64282	1.55101e-09	6.10942e-08	DMR6	PREDICTED: naringenin,2-oxoglutarate 3-dioxygenase [Gossypium raimondii] &gt;KJB24022.1 hypothetical protein B456_004G125500 [Gossypium raimondii];XP_016692376.1 PREDICTED: protein DOWNY MILDEW RESISTANCE 6-like [Gossypium hirsutum] &gt	Protein DOWNY MILDEW RESISTANCE 6 OS=Arabidopsis thaliana GN=DMR6 PE=1 SV=1
Gh_D02G0410	2212	1.35	0.5	0.64	4.2	4.06	6.51	2.63866	7.34047e-13	4.81556e-11	CSLG2	XP_012481947.1 PREDICTED: cellulose synthase-like protein G2 [Gossypium raimondii] &gt;KJB28423.1 hypothetical protein B456_005G047100 [Gossypium raimondii];PREDICTED: cellulose synthase-like protein G2 [Gossypium hirsutum];PREDICTED: cellulose synthase-like protein G2 [Gossypium raimondii] &gt	Cellulose synthase-like protein G2 OS=Arabidopsis thaliana GN=CSLG2 PE=2 SV=1
Gh_A08G0163	1092	1.28	1.94	1.05	8.43	9.06	6.09	2.63378	2.09035e-13	1.4813e-11	-	PREDICTED: uncharacterized protein LOC107926293 isoform X2 [Gossypium hirsutum];PREDICTED: uncharacterized protein LOC107926293 isoform X1 [Gossypium hirsutum]	-
Gh_D06G1966	981	6.11	2.87	3	20.38	23.9	25.89	2.63361	3.58736e-18	4.18967e-16	WRKY40	KJB68021.1 hypothetical protein B456_010G222400 [Gossypium raimondii];PREDICTED: probable WRKY transcription factor 40 isoform X1 [Gossypium raimondii] &gt	Probable WRKY transcription factor 40 OS=Arabidopsis thaliana GN=WRKY40 PE=1 SV=1
Gh_D02G1980	1233	1.69	2.11	1.59	9.83	9.49	12.22	2.63351	5.76701e-21	8.812e-19	PIX13	PREDICTED: probable serine/threonine-protein kinase Cx32, chloroplastic [Gossypium arboreum] &gt;XP_017632298.1 PREDICTED: probable serine/threonine-protein kinase Cx32, chloroplastic [Gossypium arboreum];XP_017632297.1 PREDICTED: probable serine/threonine-protein kinase Cx32, chloroplastic [Gossypium arboreum] &gt	Probable serine/threonine-protein kinase PIX13 OS=Arabidopsis thaliana GN=PIX13 PE=1 SV=2
Gh_A11G2508	2689	3.21	5.63	4.88	15.25	19.66	38.58	2.63157	2.52659e-20	3.65504e-18	ABCC3	PREDICTED: ABC transporter C family member 3-like [Gossypium arboreum]	ABC transporter C family member 3 OS=Arabidopsis thaliana GN=ABCC3 PE=1 SV=1
Gh_D13G0417	1473	2.27	2.71	3.88	12.76	18.52	19.56	2.63132	1.6386e-24	3.22504e-22	TOGT1	KJB79375.1 hypothetical protein B456_013G046200 [Gossypium raimondii];PREDICTED: scopoletin glucosyltransferase-like [Gossypium raimondii] &gt	Scopoletin glucosyltransferase OS=Nicotiana tabacum GN=TOGT1 PE=1 SV=1
Gh_A11G0359	988	2.61	2.86	1.03	14.04	13.56	10.74	2.62414	2.43147e-15	2.15379e-13	ERF114	PREDICTED: ethylene-responsive transcription factor ERF114-like [Gossypium arboreum] &gt;XP_017636533.1 PREDICTED: ethylene-responsive transcription factor ERF114-like [Gossypium arboreum] &gt;XP_017636535.1 PREDICTED: ethylene-responsive transcription factor ERF114-like [Gossypium arboreum]	Ethylene-responsive transcription factor ERF114 OS=Arabidopsis thaliana GN=ERF114 PE=1 SV=1
Gh_A10G0142	1807	0.15	0.57	0.61	2.28	2.56	2.7	2.62162	4.52706e-09	1.65355e-07	BGLU46	PREDICTED: beta-glucosidase 46-like [Gossypium hirsutum]	Beta-glucosidase 46 OS=Arabidopsis thaliana GN=BGLU46 PE=1 SV=2
Gh_D11G1691	1878	0.65	0.41	0.64	2.53	3.1	3.97	2.62015	1.8821e-11	1.01055e-09	LRK10L-2.4	PREDICTED: LEAF RUST 10 DISEASE-RESISTANCE LOCUS RECEPTOR-LIKE PROTEIN KINASE-like 2.4 isoform X1 [Gossypium hirsutum]	LEAF RUST 10 DISEASE-RESISTANCE LOCUS RECEPTOR-LIKE PROTEIN KINASE-like 2.4 OS=Arabidopsis thaliana GN=LRK10L-2.4 PE=3 SV=1
Gh_D02G2427	1149	0.34	0.61	1	3.85	2.72	4.6	2.61879	7.43249e-08	2.17936e-06	At4g34320	PREDICTED: UPF0496 protein At4g34320-like [Gossypium raimondii] &gt;KJB32195.1 hypothetical protein B456_005G228900 [Gossypium raimondii]	UPF0496 protein At4g34320 OS=Arabidopsis thaliana GN=At4g34320 PE=2 SV=1
Gh_D05G3703	606	2.85	0.57	1.13	11.72	6.09	9.94	2.61867	3.34802e-06	7.0059e-05	HIPP47	PREDICTED: uncharacterized protein LOC107902892 [Gossypium hirsutum]	Heavy metal-associated isoprenylated plant protein 47 OS=Arabidopsis thaliana GN=HIPP47 PE=3 SV=1
Gh_D12G0772	411	8.79	10.91	5.18	30.75	37.26	80.12	2.61574	1.68321e-08	5.52611e-07	-	-	-
Gh_A04G0234	1545	0.28	0.14	0.06	0.49	0.79	1.55	2.61358	0.00118367	0.0118974	At5g05400	PREDICTED: probable disease resistance protein At1g61300 [Gossypium raimondii]	Putative disease resistance protein At5g05400 OS=Arabidopsis thaliana GN=At5g05400 PE=3 SV=1
Gh_A05G3861	2620	1.47	1.85	1.53	7.11	7.64	13.25	2.60727	6.85826e-23	1.19197e-20	CES101	PREDICTED: G-type lectin S-receptor-like serine/threonine-protein kinase CES101 isoform X2 [Gossypium hirsutum];PREDICTED: G-type lectin S-receptor-like serine/threonine-protein kinase CES101 isoform X1 [Gossypium hirsutum]	G-type lectin S-receptor-like serine/threonine-protein kinase CES101 OS=Arabidopsis thaliana GN=CES101 PE=2 SV=2
Gh_A07G0528	372	2.27	0.76	1.63	7.86	7.37	13.29	2.60663	0.00585437	0.0447227	-	PREDICTED: uncharacterized protein LOC107926661 [Gossypium hirsutum] &gt;XP_017645051.1 PREDICTED: uncharacterized protein LOC108485712 [Gossypium arboreum]	-
Gh_A04G0052	1497	3.93	2.92	3.24	22.49	16.59	19.16	2.60306	1.79113e-32	6.66845e-30	-	PREDICTED: probable pectate lyase 18 [Gossypium hirsutum]	Pectate lyase OS=Zinnia violacea PE=1 SV=1
Gh_A12G1330	2001	0.27	0.54	0.29	2.05	2.24	2.02	2.60213	1.75432e-09	6.85868e-08	CRK3	PREDICTED: cysteine-rich receptor-like protein kinase 3 isoform X1 [Gossypium hirsutum]	Cysteine-rich receptor-like protein kinase 3 OS=Arabidopsis thaliana GN=CRK3 PE=2 SV=1
Gh_D10G2073	1836	3.83	2.4	2.31	13.77	18.03	16.76	2.6006	1.71959e-25	3.67701e-23	NFD4	PREDICTED: protein NUCLEAR FUSION DEFECTIVE 4-like [Gossypium raimondii] &gt;KJB73494.1 hypothetical protein B456_011G235000 [Gossypium raimondii]	Protein NUCLEAR FUSION DEFECTIVE 4 OS=Arabidopsis thaliana GN=NFD4 PE=3 SV=1
Gh_A11G0245	1086	0.29	0.44	0.54	1.99	2.09	3.24	2.59942	1.08903e-05	0.000202213	4MMP	PREDICTED: metalloendoproteinase 4-MMP-like [Gossypium hirsutum]	Metalloendoproteinase 4-MMP OS=Arabidopsis thaliana GN=4MMP PE=1 SV=1
Gh_D08G2284	522	9.34	3.04	6.44	36.87	44.74	29.1	2.5988	8.65708e-12	4.86548e-10	-	PREDICTED: uncharacterized protein LOC107898384 [Gossypium hirsutum]	-
Gh_A06G0525	438	1.32	0.84	1.9	4.57	5.39	13.65	2.59395	0.00181295	0.0170757	MBF1C	PREDICTED: multiprotein-bridging factor 1c-like [Gossypium hirsutum]	Multiprotein-bridging factor 1c OS=Arabidopsis thaliana GN=MBF1C PE=1 SV=1
novel.61353	2842	0.51	0.46	0.48	1.79	2.22	3.98	2.59209	1.16588e-11	6.44874e-10	N	PREDICTED: TMV resistance protein N-like [Gossypium hirsutum]	TMV resistance protein N OS=Nicotiana glutinosa GN=N PE=1 SV=1
Gh_D09G0172	2217	0.45	0.33	0.48	2	2.31	2.85	2.59179	3.58977e-11	1.8386e-09	MIK2	PREDICTED: probable leucine-rich repeat receptor-like protein kinase At1g35710 isoform X1 [Gossypium hirsutum]	MDIS1-interacting receptor like kinase 2 OS=Arabidopsis thaliana GN=MIK2 PE=1 SV=3
Gh_A11G2523	2475	0.19	0.08	0.16	0.37	0.39	1.72	2.59051	0.000536913	0.00609777	LECRK3	PREDICTED: G-type lectin S-receptor-like serine/threonine-protein kinase LECRK3 [Gossypium arboreum]	G-type lectin S-receptor-like serine/threonine-protein kinase LECRK3 OS=Oryza sativa subsp. indica GN=LECRK3 PE=3 SV=2
Gh_A05G0496	1554	0.57	0.5	0.14	1.49	1.89	3.23	2.58966	3.67627e-06	7.61889e-05	At5g10820	PREDICTED: probable folate-biopterin transporter 6 [Gossypium hirsutum]	Probable folate-biopterin transporter 6 OS=Arabidopsis thaliana GN=At5g10820 PE=2 SV=1
Gh_D07G1353	3153	1.07	1.53	1.62	6.23	6.93	10	2.58034	1.49899e-26	3.51252e-24	LCA1	XP_012480879.1 PREDICTED: calcium-transporting ATPase, endoplasmic reticulum-type-like [Gossypium raimondii] &gt;PREDICTED: calcium-transporting ATPase, endoplasmic reticulum-type-like [Gossypium raimondii] &gt;XP_012480884.1 PREDICTED: calcium-transporting ATPase, endoplasmic reticulum-type-like [Gossypium raimondii] &gt;KJB09617.1 hypothetical protein B456_001G152900 [Gossypium raimondii]	Calcium-transporting ATPase, endoplasmic reticulum-type OS=Solanum lycopersicum GN=LCA1 PE=2 SV=1
Gh_D11G3373	519	0	1.13	1.51	2.86	2.22	8.13	2.57894	0.00616769	0.0466776	N	PREDICTED: TMV resistance protein N-like [Gossypium hirsutum]	TMV resistance protein N OS=Nicotiana glutinosa GN=N PE=1 SV=1
Gh_D10G1003	549	5.14	4.69	5.22	36.28	22.26	28.87	2.57497	1.98973e-15	1.78404e-13	ERF023	C-repeat binding factor 11 [Gossypium hirsutum]	Ethylene-responsive transcription factor ERF023 OS=Arabidopsis thaliana GN=ERF023 PE=2 SV=1
Gh_D02G1573	1401	0.94	1	0.47	4.29	4.08	5.28	2.5739	1.63321e-11	8.85991e-10	RGS1	PREDICTED: regulator of G-protein signaling 1-like [Gossypium hirsutum]	Regulator of G-protein signaling 1 OS=Arabidopsis thaliana GN=RGS1 PE=1 SV=1
Gh_A09G0058	816	0.34	0.67	0.27	2.92	1.58	2.9	2.57323	0.000370208	0.00444323	DOGL3	PREDICTED: transcription factor TGA6-like [Gossypium hirsutum]	Protein DOG1-like 3 OS=Arabidopsis thaliana GN=DOGL3 PE=2 SV=1
Gh_D05G3098	1104	4.07	6.11	4.24	17.52	22.18	39.8	2.56787	7.3691e-18	8.31506e-16	2MMP	PREDICTED: metalloendoproteinase 2-MMP-like [Gossypium hirsutum]	Metalloendoproteinase 2-MMP OS=Arabidopsis thaliana GN=2MMP PE=1 SV=1
Gh_D10G1005	1601	0.62	0.96	1.2	4.97	4.84	5.28	2.56277	4.87683e-15	4.17858e-13	-	PREDICTED: unconventional myosin-XVIIIa-like [Gossypium hirsutum];hypothetical protein B456_011G1135002, partial [Gossypium raimondii]	-
Gh_D11G1770	471	0.34	2.05	1.57	8.56	7.58	6.49	2.56257	0.000345583	0.00418534	ATJ11	XP_012491542.1	Chaperone protein dnaJ 11, chloroplastic OS=Arabidopsis thaliana GN=ATJ11 PE=1 SV=2
novel.63350	619	5.1	7.86	3.87	20.43	41.75	30.9	2.56052	4.42323e-13	3.00109e-11	UGT74E2	PREDICTED: scopoletin glucosyltransferase-like [Gossypium hirsutum]	UDP-glycosyltransferase 74E2 OS=Arabidopsis thaliana GN=UGT74E2 PE=1 SV=1
Gh_A05G3992	873	5.51	4.02	5.21	27.35	13.82	41.08	2.55857	9.821e-14	7.21755e-12	XTH22	PREDICTED: xyloglucan endotransglucosylase/hydrolase protein 22-like [Gossypium hirsutum]	Xyloglucan endotransglucosylase/hydrolase protein 22 OS=Arabidopsis thaliana GN=XTH22 PE=1 SV=1
Gh_A05G3310	831	7.3	9.5	8.46	40.46	46.76	52.83	2.55397	4.53886e-35	2.01756e-32	NAC081	PREDICTED: protein ATAF2-like [Gossypium hirsutum]	Protein ATAF2 OS=Arabidopsis thaliana GN=NAC081 PE=1 SV=1
Gh_D11G1887	606	38.9	23.97	35.66	152.73	160.47	245.98	2.55378	3.06635e-25	6.38916e-23	CML41	KJB43576.1 hypothetical protein B456_007G207100 [Gossypium raimondii];PREDICTED: probable calcium-binding protein CML41 [Gossypium raimondii] &gt	Probable calcium-binding protein CML41 OS=Arabidopsis thaliana GN=CML41 PE=2 SV=2
novel.42813	2871	0.58	0.34	0.42	1.78	2.22	3.42	2.55307	2.24779e-11	1.19552e-09	-	hypothetical protein B456_010G161600 [Gossypium raimondii]	-
novel.7410	1163	0.2	1.27	1.48	4.2	5.25	6.33	2.55209	4.63563e-08	1.41606e-06	-	-	-
Gh_A05G1950	3370	0.32	0.42	0.44	1.79	2.63	1.98	2.55125	5.18233e-14	3.95518e-12	MIK2	PREDICTED: probable LRR receptor-like serine/threonine-protein kinase At4g08850 isoform X1 [Gossypium hirsutum];PREDICTED: probable LRR receptor-like serine/threonine-protein kinase At4g08850 [Gossypium hirsutum]	MDIS1-interacting receptor like kinase 2 OS=Arabidopsis thaliana GN=MIK2 PE=1 SV=3
Gh_A07G0129	909	0.48	0.57	1.27	3.14	3.98	5.36	2.54641	1.89641e-06	4.192e-05	NFYA5	XP_016716885.1 PREDICTED: nuclear transcription factor Y subunit A-5-like [Gossypium hirsutum] &gt;PREDICTED: nuclear transcription factor Y subunit A-5-like [Gossypium hirsutum] &gt;XP_016716889.1 PREDICTED: nuclear transcription factor Y subunit A-5-like [Gossypium hirsutum];XP_016716884.1 PREDICTED: nuclear transcription factor Y subunit A-5-like [Gossypium hirsutum] &gt;XP_016716883.1 PREDICT…	Nuclear transcription factor Y subunit A-5 OS=Arabidopsis thaliana GN=NFYA5 PE=2 SV=1
Gh_D11G0743	957	0.9	0.95	0.97	2.37	4.91	7.81	2.54582	1.23294e-06	2.84099e-05	NAC100	NAC12 L-protein [Gossypium hirsutum subsp. latifolium] &gt;AJF37763.1 NAC12 L-protein [Gossypium hirsutum subsp. latifolium]	NAC domain-containing protein 100 OS=Arabidopsis thaliana GN=NAC100 PE=2 SV=1
Gh_A12G0761	1074	0.22	0.07	0.27	0.6	1.07	1.45	2.54415	0.00455184	0.0365175	ABR1	PREDICTED: ethylene-responsive transcription factor ERF110-like [Gossypium hirsutum]	Ethylene-responsive transcription factor ABR1 OS=Arabidopsis thaliana GN=ABR1 PE=2 SV=1
Gh_A11G0932	951	4.71	6.58	4.76	26.74	26.76	34.87	2.54409	3.42639e-29	1.00926e-26	NAC062	PREDICTED: NAC domain-containing protein 86-like [Gossypium hirsutum]	NAC domain-containing protein 62 OS=Arabidopsis thaliana GN=NAC062 PE=1 SV=1
Gh_A09G2197	1776	1.8	1.37	1.54	6.49	8.75	10.37	2.54176	1.63056e-19	2.20649e-17	At1g54610	PREDICTED: probable serine/threonine-protein kinase At1g54610 [Gossypium hirsutum]	Probable serine/threonine-protein kinase At1g54610 OS=Arabidopsis thaliana GN=At1g54610 PE=1 SV=1
novel.51682	1401	2.62	4.46	4.9	12.04	11.78	41.09	2.53876	7.87407e-05	0.00115874	ZAT6	PREDICTED: zinc finger protein ZAT10-like [Gossypium hirsutum]	Zinc finger protein ZAT6 OS=Arabidopsis thaliana GN=ZAT6 PE=2 SV=1
Gh_A01G0537	378	15.07	15.64	28.61	80.24	90.44	174.35	2.53868	2.09908e-10	9.47416e-09	PBP1	PREDICTED: calcium-binding protein PBP1-like [Gossypium hirsutum] &gt;XP_016703042.1 PREDICTED: calcium-binding protein PBP1-like [Gossypium hirsutum]	Calcium-binding protein PBP1 OS=Arabidopsis thaliana GN=PBP1 PE=1 SV=1
novel.8003	912	0.57	1.23	0.23	3.54	3.62	4.11	2.53853	4.66682e-06	9.47104e-05	-	PREDICTED: uncharacterized protein LOC107888457 isoform X1 [Gossypium hirsutum]	-
Gh_A10G1130	3594	0.93	1.16	0.3	3.23	6.53	3.03	2.53427	0.000118051	0.00165046	RLP30	PREDICTED: receptor-like protein 12 [Gossypium hirsutum]	Receptor like protein 30 OS=Arabidopsis thaliana GN=RLP30 PE=2 SV=1
Gh_D10G2350	2899	0.35	0.43	0.12	1.49	1.75	1.65	2.53289	2.19606e-09	8.44614e-08	N	PREDICTED: TMV resistance protein N-like [Gossypium hirsutum]	TMV resistance protein N OS=Nicotiana glutinosa GN=N PE=1 SV=1
Gh_A04G0481	765	0.98	0.12	0.89	3.56	4.42	3.1	2.53116	0.000102061	0.0014532	NAC090	PREDICTED: NAC domain-containing protein 90-like isoform X1 [Gossypium hirsutum];PREDICTED: NAC domain-containing protein 90-like isoform X2 [Gossypium hirsutum]	NAC domain-containing protein 90 OS=Arabidopsis thaliana GN=NAC090 PE=2 SV=1
Gh_Sca005566G01	1677	1.05	1.61	2.07	4.61	4.3	16.5	2.53039	0.000229654	0.00294625	-	PREDICTED: bromodomain-containing protein 4-like [Gossypium hirsutum]	-
Gh_A09G0673	1098	0.29	0	0.53	1.48	1.29	1.61	2.52891	0.00133445	0.0131463	CRK29	PREDICTED: putative receptor-like protein kinase At4g00960 [Gossypium arboreum]	Cysteine-rich receptor-like protein kinase 29 OS=Arabidopsis thaliana GN=CRK29 PE=2 SV=1
Gh_D04G0606	1014	0.89	0.89	0.49	3.38	2.81	6.38	2.52753	8.43742e-07	2.01182e-05	DURF2	PREDICTED: E3 ubiquitin-protein ligase RING1-like [Gossypium hirsutum]	E3 ubiquitin-protein ligase RDUF2 OS=Arabidopsis thaliana GN=DURF2 PE=1 SV=1
Gh_D03G0189	1297	8.01	3.55	3.92	26.55	32.33	25.89	2.52559	1.38836e-18	1.68869e-16	PLP3	PREDICTED: patatin-like protein 3 isoform X1 [Gossypium hirsutum];PREDICTED: patatin-like protein 3 isoform X2 [Gossypium hirsutum]	Patatin-like protein 3 OS=Arabidopsis thaliana GN=PLP3 PE=2 SV=2
novel.37515	1190	4.07	3.12	1.43	16.32	9.87	21.43	2.52536	5.40696e-13	3.62163e-11	XTH23	PREDICTED: xyloglucan endotransglucosylase/hydrolase protein 22-like [Gossypium arboreum]	Probable xyloglucan endotransglucosylase/hydrolase protein 23 OS=Arabidopsis thaliana GN=XTH23 PE=2 SV=1
Gh_A07G2317	510	0.83	0.28	1.62	3.42	2.72	8.85	2.52048	0.00335543	0.02832	WRKY50	PREDICTED: probable WRKY transcription factor 50 isoform X1 [Gossypium hirsutum]	Probable WRKY transcription factor 50 OS=Arabidopsis thaliana GN=WRKY50 PE=2 SV=1
Gh_A01G0548	2547	0	0.21	0.13	0.46	0.56	0.76	2.52036	0.000855014	0.00907528	RPP13L4	PREDICTED: disease resistance RPP13-like protein 4 [Gossypium hirsutum]	Disease resistance RPP13-like protein 4 OS=Arabidopsis thaliana GN=RPP13L4 PE=1 SV=2
novel.11291	926	0.28	0.28	0.11	0.99	0.74	1.97	2.51958	0.00574576	0.0440582	-	-	-
Gh_D05G0296	603	0.77	0.58	2.09	3.45	4.97	10	2.51536	0.000200946	0.00262292	At4g26160	PREDICTED: thioredoxin-like 2-1, chloroplastic isoform X2 [Gossypium hirsutum]	Thioredoxin-like 2-1, chloroplastic OS=Arabidopsis thaliana GN=At4g26160 PE=2 SV=2
Gh_A12G1192	2659	2.69	3.1	2.8	12.16	15.81	19.61	2.51529	8.62731e-35	3.67885e-32	At2g47680	PREDICTED: DExH-box ATP-dependent RNA helicase DExH8-like isoform X1 [Gossypium hirsutum]	DExH-box ATP-dependent RNA helicase DExH8 OS=Arabidopsis thaliana GN=At2g47680 PE=2 SV=2
Gh_D06G2381	1218	0.51	0	0.88	1.01	2.6	3.63	2.51488	0.000627705	0.00698504	At1g47710	KJB67794.1 hypothetical protein B456_010G211500 [Gossypium raimondii];PREDICTED: serpin-ZX-like [Gossypium raimondii] &gt	Serpin-ZX OS=Arabidopsis thaliana GN=At1g47710 PE=1 SV=1
novel.63326	615	14.07	17.95	6.3	56.29	65.44	86.46	2.51415	5.17485e-17	5.48474e-15	PME7	KJB49890.1 hypothetical protein B456_008G143800 [Gossypium raimondii];PREDICTED: probable pectinesterase/pectinesterase inhibitor 7 [Gossypium raimondii] &gt	Probable pectinesterase/pectinesterase inhibitor 7 OS=Arabidopsis thaliana GN=PME7 PE=2 SV=1
Gh_D12G0129	1740	0.08	0.12	0.1	0.39	0.61	0.6	2.50946	0.00406996	0.0332708	At1g03050	PREDICTED: putative clathrin assembly protein At1g03050 [Gossypium hirsutum]	Putative clathrin assembly protein At1g03050 OS=Arabidopsis thaliana GN=At1g03050 PE=2 SV=1
Gh_A09G0943	1209	0.15	0.19	0.39	0.95	1.57	1.26	2.50885	0.000828639	0.00884397	PUB24	PREDICTED: E3 ubiquitin-protein ligase PUB24-like [Gossypium hirsutum]	E3 ubiquitin-protein ligase PUB24 OS=Arabidopsis thaliana GN=PUB24 PE=1 SV=1
Gh_D12G2715	1014	6.79	2.8	1.89	13.78	19.55	29.27	2.50801	0.00011915	0.00166202	DMR6	PREDICTED: protein DOWNY MILDEW RESISTANCE 6-like [Gossypium hirsutum]	Protein DOWNY MILDEW RESISTANCE 6 OS=Arabidopsis thaliana GN=DMR6 PE=1 SV=1
Gh_A12G2277	984	0.59	1.44	0.93	4.51	6.4	4.78	2.50626	1.67402e-08	5.50086e-07	TPPD	PREDICTED: probable trehalose-phosphate phosphatase D [Gossypium hirsutum]	Probable trehalose-phosphate phosphatase D OS=Arabidopsis thaliana GN=TPPD PE=2 SV=1
Gh_A07G2269	1101	2.45	3.54	3	16.29	17.37	14.18	2.50428	5.4056e-24	1.02712e-21	ZIP3	PREDICTED: zinc transporter 5-like [Gossypium hirsutum]	Zinc transporter 3 OS=Arabidopsis thaliana GN=ZIP3 PE=2 SV=1
Gh_D05G0303	1566	0.18	0.15	0.25	0.93	1.08	0.9	2.50277	0.000319169	0.00391261	BHLH41	PREDICTED: putative transcription factor bHLH041 [Gossypium hirsutum]	Putative transcription factor bHLH041 OS=Arabidopsis thaliana GN=BHLH41 PE=3 SV=1
Gh_A05G2765	507	4.78	5.08	6.88	28.06	17.03	46.94	2.50263	1.73057e-09	6.78392e-08	-	PREDICTED: uncharacterized protein LOC107959994 [Gossypium hirsutum]	-
Gh_A01G1439	780	17.13	16.07	16.19	70.49	64.19	131.69	2.50199	1.65505e-22	2.81642e-20	EXLA2	PREDICTED: expansin-like A2 [Gossypium hirsutum]	Expansin-like A2 OS=Arabidopsis thaliana GN=EXLA2 PE=2 SV=1
Gh_D07G2297	1711	2.24	1.68	1.54	7.91	10.99	9.88	2.50153	2.25634e-20	3.28351e-18	LHT1	PREDICTED: lysine histidine transporter 1-like [Gossypium hirsutum]	Lysine histidine transporter 1 OS=Arabidopsis thaliana GN=LHT1 PE=1 SV=1
Gh_A12G0952	1659	1.23	1.15	0.94	5.18	5.72	6.87	2.50077	1.11135e-16	1.13367e-14	-	PREDICTED: uncharacterized protein LOC107923673 [Gossypium hirsutum]	-
Gh_D07G1030	1893	10.52	16.64	11.02	52.28	67.46	84.36	2.50069	1.63249e-33	6.40286e-31	ASN1	KJB08981.1 hypothetical protein B456_001G117000 [Gossypium raimondii];PREDICTED: asparagine synthetase [glutamine-hydrolyzing] 1-like [Gossypium raimondii] &gt	Asparagine synthetase [glutamine-hydrolyzing] 1 OS=Arabidopsis thaliana GN=ASN1 PE=2 SV=2
Gh_D05G2688	4257	0.17	0.03	0.04	0.54	0.39	0.39	2.50065	0.000200594	0.00261973	RPPL1	PREDICTED: putative disease resistance protein At3g14460 [Gossypium raimondii] &gt;KJB60282.1 hypothetical protein B456_009G297900 [Gossypium raimondii]	Putative disease resistance RPP13-like protein 1 OS=Arabidopsis thaliana GN=RPPL1 PE=3 SV=1
novel.60856	559	0.49	0.71	0.79	3.7	3.35	2.46	2.49785	0.0041244	0.0336373	DEGP7	PREDICTED: protease Do-like 7 isoform X1 [Gossypium hirsutum]	Protease Do-like 7 OS=Arabidopsis thaliana GN=DEGP7 PE=2 SV=1
Gh_D08G1575	501	2.61	2.04	0.67	11.87	5.42	12.67	2.49657	5.15808e-05	0.00080441	-	hypothetical protein B456_004G169900 [Gossypium raimondii]	-
Gh_D06G2377	1707	1.03	0.78	0.71	3.24	3.58	6.63	2.49593	1.10365e-10	5.21562e-09	MLO6	PREDICTED: MLO-like protein 6 [Gossypium hirsutum]	MLO-like protein 6 OS=Arabidopsis thaliana GN=MLO6 PE=2 SV=2
Gh_D07G1679	1197	7.6	9.09	9.39	40.35	42.45	54.82	2.49146	1.84756e-41	1.35507e-38	At5g35735	PREDICTED: cytochrome b561 and DOMON domain-containing protein At5g35735-like [Gossypium hirsutum]	Cytochrome b561 and DOMON domain-containing protein At5g35735 OS=Arabidopsis thaliana GN=At5g35735 PE=2 SV=1
Gh_D09G0681	909	0.57	0.1	0.69	2.8	2.79	1.58	2.49003	0.000370974	0.00445066	CRK29	PREDICTED: cysteine-rich repeat secretory protein 38-like [Gossypium hirsutum]	Cysteine-rich receptor-like protein kinase 29 OS=Arabidopsis thaliana GN=CRK29 PE=2 SV=1
novel.58571	2796	0.6	0.27	0.3	1.32	1.79	2.91	2.48994	2.35132e-08	7.55389e-07	N	PREDICTED: TMV resistance protein N-like [Gossypium arboreum]	TMV resistance protein N OS=Nicotiana glutinosa GN=N PE=1 SV=1
Gh_D05G0583	558	1.58	1.58	0.8	9.67	5.22	7.02	2.4898	2.29513e-05	0.00039358	ERF003	PREDICTED: protein PPLZ02-like [Gossypium hirsutum]	Ethylene-responsive transcription factor ERF003 OS=Arabidopsis thaliana GN=ERF003 PE=2 SV=1
Gh_D08G2126	1095	114.67	80.41	126.22	478.22	415.06	942.81	2.48669	2.11335e-09	8.16656e-08	HIPP03	PREDICTED: heavy metal-associated isoprenylated plant protein 3-like [Gossypium hirsutum];XP_016754752.1 PREDICTED: heavy metal-associated isoprenylated plant protein 3-like [Gossypium hirsutum] &gt;KJB26217.1 hypothetical protein B456_004G230900 [Gossypium raimondii];PREDICTED: uncharacterized protein LOC105792411 [Gossypium raimondii] &gt	Heavy metal-associated isoprenylated plant protein 3 OS=Arabidopsis thaliana GN=HIPP03 PE=1 SV=1;Heavy metal-associated isoprenylated plant protein 1 OS=Arabidopsis thaliana GN=HIPP01 PE=2 SV=1
novel.8431	1194	1.49	2.2	2.14	15.58	7.43	7.67	2.48629	5.90238e-13	3.92479e-11	-	hypothetical protein B456_012G077800, partial [Gossypium raimondii]	-
Gh_D12G0126	1200	2.49	2.08	1.61	11.16	11.23	9.97	2.48353	6.34134e-19	8.0328e-17	PIX13	XP_012436012.1 PREDICTED: probable serine/threonine-protein kinase Cx32, chloroplastic [Gossypium raimondii] &gt;PREDICTED: probable serine/threonine-protein kinase Cx32, chloroplastic [Gossypium raimondii] &gt;KJB47180.1 hypothetical protein B456_008G014200 [Gossypium raimondii]	Probable serine/threonine-protein kinase PIX13 OS=Arabidopsis thaliana GN=PIX13 PE=1 SV=2
Gh_D05G2161	951	20.54	20.51	16.54	112.48	64.23	129.39	2.48326	1.03658e-27	2.69599e-25	EXO	PREDICTED: protein EXORDIUM-like [Gossypium hirsutum]	Protein EXORDIUM OS=Arabidopsis thaliana GN=EXO PE=2 SV=1
novel.54595	310	1.96	37.26	18.11	115.42	114.35	88.86	2.48185	7.10303e-06	0.000138334	-	-	-
Gh_D08G1576	3234	0.73	0.41	0.44	2.38	2.91	3.05	2.47914	1.22855e-14	1.01358e-12	RPPL1	hypothetical protein B456_004G170000 [Gossypium raimondii]	Putative disease resistance RPP13-like protein 1 OS=Arabidopsis thaliana GN=RPPL1 PE=3 SV=1
Gh_A05G3283	963	4.23	4.03	3.35	16.14	18.86	25.94	2.47904	1.19214e-19	1.62521e-17	WRKY71	AIE43876.1 WRKY transcription factor 100 [Gossypium hirsutum];probable WRKY transcription factor 71 [Gossypium hirsutum] &gt	Probable WRKY transcription factor 71 OS=Arabidopsis thaliana GN=WRKY71 PE=2 SV=1
Gh_D02G1566	1251	0.3	0.24	0.22	1.1	1.57	1.07	2.47743	0.000466445	0.00540884	ACT	PREDICTED: vinorine synthase-like [Gossypium hirsutum]	Vinorine synthase OS=Rauvolfia serpentina GN=ACT PE=1 SV=2
novel.59076	1077	0.74	0.3	0.55	2.57	2.12	3.76	2.47509	9.96354e-06	0.000186849	RGA3	PREDICTED: putative disease resistance protein RGA3 [Gossypium hirsutum]	Putative disease resistance protein RGA3 OS=Solanum bulbocastanum GN=RGA3 PE=2 SV=2
Gh_A04G0163	1671	0.34	0.61	0.49	2.06	2.57	2.49	2.47062	6.54356e-08	1.94225e-06	CYP76AD1	PREDICTED: cytochrome P450 76C2-like [Gossypium hirsutum];KJB62593.1 hypothetical protein B456_009G424900 [Gossypium raimondii];PREDICTED: geraniol 8-hydroxylase-like [Gossypium raimondii] &gt	Inactive cytochrome P450 76AD1 OS=Beta vulgaris GN=CYP76AD1 PE=3 SV=1;Cytochrome P450 76C2 OS=Arabidopsis thaliana GN=CYP76C2 PE=2 SV=1
Gh_D10G0228	666	0.95	2.7	1.9	9.97	9.32	9.78	2.47061	1.25655e-08	4.23532e-07	HSFB2B	KJB69511.1 hypothetical protein B456_011G027400 [Gossypium raimondii];PREDICTED: heat stress transcription factor B-2a-like [Gossypium raimondii] &gt	Heat stress transcription factor B-2b OS=Arabidopsis thaliana GN=HSFB2B PE=2 SV=1
Gh_A08G1729	1833	2.03	2.79	2.68	11.15	11.6	15.69	2.47026	1.49005e-27	3.7438e-25	-	Cytochrome b5 [Gossypium arboreum] &gt;KHG21830.1 Cytochrome b5 [Gossypium arboreum];PREDICTED: cytochrome b5-like [Gossypium hirsutum]	Cytochrome b5 OS=Nicotiana tabacum PE=2 SV=1
Gh_A09G1847	1452	0.34	0.5	0.31	1.84	2.16	1.83	2.46704	2.28179e-06	4.96458e-05	GT15	PREDICTED: probable xyloglucan galactosyltransferase GT15 [Gossypium arboreum]	Probable xyloglucan galactosyltransferase GT15 OS=Arabidopsis thaliana GN=GT15 PE=2 SV=1
Gh_D12G1314	3054	1.87	2.58	1.68	7.79	9.21	14.57	2.46704	2.22138e-22	3.72825e-20	At2g47680	PREDICTED: DExH-box ATP-dependent RNA helicase DExH8-like [Gossypium hirsutum]	DExH-box ATP-dependent RNA helicase DExH8 OS=Arabidopsis thaliana GN=At2g47680 PE=2 SV=2
Gh_A02G1119	1984	5.26	8.82	7.86	31.18	42.13	38.17	2.46489	7.77556e-38	4.37301e-35	CWINV1	PREDICTED: beta-fructofuranosidase, insoluble isoenzyme CWINV1-like [Gossypium arboreum];Beta-fructofuranosidase, insoluble isoenzyme CWINV1 -like protein [Gossypium arboreum]	Beta-fructofuranosidase, insoluble isoenzyme CWINV1 OS=Arabidopsis thaliana GN=CWINV1 PE=1 SV=1
Gh_A11G1441	1071	7.34	4.1	5.41	30.38	28.36	29.26	2.46276	2.90257e-25	6.06513e-23	ZIP3	PREDICTED: zinc transporter 5-like [Gossypium hirsutum]	Zinc transporter 3 OS=Arabidopsis thaliana GN=ZIP3 PE=2 SV=1
Gh_D13G1822	456	16.4	8.2	11.07	63.2	88.22	42.78	2.46219	9.15838e-12	5.13149e-10	-	KJB82531.1 hypothetical protein B456_013G201100 [Gossypium raimondii];PREDICTED: calmodulin-like protein 11 [Gossypium raimondii] &gt;XP_016704036.1 PREDICTED: calmodulin-like protein 11 [Gossypium hirsutum] &gt	Calmodulin OS=Triticum aestivum PE=1 SV=3
Gh_D05G2871	1447	1.78	1.43	1.56	6.53	6.26	11.31	2.46015	3.63358e-14	2.81714e-12	BAD1	PREDICTED: ankyrin repeat and death domain-containing protein 1B-like [Gossypium hirsutum]	Ankyrin repeat-containing protein BDA1 OS=Arabidopsis thaliana GN=BAD1 PE=1 SV=1
novel.24579	774	3.18	3.18	3.84	12.48	22.54	17.71	2.45809	1.35905e-13	9.80118e-12	ATL21A	PREDICTED: rust resistance kinase Lr10-like [Gossypium hirsutum]	Putative RING-H2 finger protein ATL21A OS=Arabidopsis thaliana GN=ATL21A PE=3 SV=1
Gh_D05G0890	1791	0.19	0.12	0	0.51	0.41	0.76	2.45723	0.00578928	0.0443178	NPF8.1	hypothetical protein B456_009G093900 [Gossypium raimondii]	Protein NRT1/ PTR FAMILY 8.1 OS=Arabidopsis thaliana GN=NPF8.1 PE=1 SV=1
Gh_A03G1323	1467	2.81	1.96	2.15	9.7	11.78	13.99	2.4553	3.08322e-20	4.41671e-18	DTX12	PREDICTED: protein DETOXIFICATION 12-like [Gossypium hirsutum]	Protein DETOXIFICATION 12 OS=Arabidopsis thaliana GN=DTX12 PE=2 SV=1
Gh_D05G1184	4848	22.98	26.93	18.18	98.64	152.05	100.42	2.45369	2.77629e-35	1.26475e-32	PDR1	PREDICTED: pleiotropic drug resistance protein 1-like [Gossypium hirsutum]	Pleiotropic drug resistance protein 1 OS=Nicotiana tabacum GN=PDR1 PE=2 SV=1
Gh_D02G0924	1835	0.94	0.79	0.75	3.71	4.76	4.23	2.45246	5.59736e-14	4.23667e-12	CXP;2-3	hypothetical protein B456_005G104400 [Gossypium raimondii]	Serine carboxypeptidase II-3 OS=Hordeum vulgare GN=CXP;2-3 PE=2 SV=1
Gh_D02G1390	1500	2.34	2.28	1.68	11.77	9.24	11.36	2.45182	6.74872e-23	1.17572e-20	GAD	PREDICTED: glutamate decarboxylase 4-like [Gossypium raimondii] &gt;KJB30678.1 hypothetical protein B456_005G154700 [Gossypium raimondii]	Glutamate decarboxylase OS=Petunia hybrida GN=GAD PE=1 SV=1
Gh_D05G3657	525	21.2	25.95	29.97	88.33	203.41	109.65	2.44998	3.4413e-16	3.32104e-14	DIR4	PREDICTED: dirigent protein 4-like [Gossypium hirsutum] &gt;KJB62993.1 hypothetical protein B456_009G447200 [Gossypium raimondii]	Dirigent protein 4 OS=Arabidopsis thaliana GN=DIR4 PE=2 SV=1
Gh_A11G1709	1230	4.04	1.99	2.51	14.58	10.13	20.05	2.44993	4.54358e-14	3.47854e-12	At5g49610	PREDICTED: F-box protein At5g49610-like isoform X1 [Gossypium hirsutum]	F-box protein At5g49610 OS=Arabidopsis thaliana GN=At5g49610 PE=1 SV=1
Gh_D06G1833	423	14.08	1.89	3.16	23.44	50.54	30.8	2.44857	3.14906e-05	0.000521013	MLO6	hypothetical protein B456_010G205200 [Gossypium raimondii]	MLO-like protein 6 OS=Arabidopsis thaliana GN=MLO6 PE=2 SV=2
Gh_D12G2638	879	0.3	0.3	0.24	0.98	1.09	2.31	2.44326	0.00431004	0.0349029	MYB62	MYB146 [Gossypium hirsutum]	Transcription factor MYB62 OS=Arabidopsis thaliana GN=MYB62 PE=2 SV=1
Gh_D05G0308	1632	1.43	1.21	1.23	4.86	3.86	11.15	2.43874	4.62496e-10	1.95851e-08	IQM5	PREDICTED: IQ domain-containing protein IQM1-like [Gossypium hirsutum]	IQ domain-containing protein IQM5 OS=Arabidopsis thaliana GN=IQM5 PE=2 SV=1
Gh_D10G1782	870	0.51	0.51	0.37	0.91	2.99	3.19	2.43673	0.000845566	0.00899451	-	PREDICTED: glycine-rich cell wall structural protein-like isoform X5 [Gossypium raimondii]	-
Gh_A12G2298	387	29.65	14.23	28.85	114.55	81.82	201.7	2.43547	2.97822e-10	1.31034e-08	HIPP39	Putative late blight resistance R1A-3 [Gossypium arboreum]	Heavy metal-associated isoprenylated plant protein 39 OS=Arabidopsis thaliana GN=HIPP39 PE=2 SV=1
Gh_A05G1649	1107	9.37	11.24	8.06	45.71	45.06	54.53	2.43393	1.16765e-41	8.82889e-39	slr0537	PREDICTED: uncharacterized sugar kinase slr0537-like [Gossypium hirsutum]	Uncharacterized sugar kinase slr0537 OS=Synechocystis sp. (strain PCC 6803 / Kazusa) GN=slr0537 PE=3 SV=1
novel.20123	1099	0.56	0.44	0.53	1.76	1.67	4.17	2.43179	6.13775e-05	0.000935509	N	PREDICTED: TMV resistance protein N-like [Gossypium hirsutum]	TMV resistance protein N OS=Nicotiana glutinosa GN=N PE=1 SV=1
Gh_D08G0725	1302	4.67	5.71	3.47	23.16	23.07	24.28	2.43039	3.7524e-32	1.36246e-29	BG	KJB23117.1 hypothetical protein B456_004G081800 [Gossypium raimondii];PREDICTED: basic 7S globulin 2-like [Gossypium raimondii] &gt	Basic 7S globulin OS=Glycine max GN=BG PE=1 SV=2
Gh_D05G1517	1824	1.56	1.67	1.33	7.2	6.82	9	2.42909	2.86015e-21	4.44438e-19	NSL1	PREDICTED: MACPF domain-containing protein NSL1-like [Gossypium hirsutum]	MACPF domain-containing protein NSL1 OS=Arabidopsis thaliana GN=NSL1 PE=2 SV=1
novel.6924	757	2.66	3.17	2.75	7.09	7.23	29.48	2.42903	1.30685e-06	2.99812e-05	-	hypothetical protein B456_009G156500 [Gossypium raimondii]	-
Gh_D12G2028	1539	3.33	3.71	2.88	14.77	17.68	17.49	2.42828	8.00311e-31	2.66809e-28	TOGT1	PREDICTED: scopoletin glucosyltransferase-like [Gossypium hirsutum]	Scopoletin glucosyltransferase OS=Nicotiana tabacum GN=TOGT1 PE=1 SV=1
Gh_A02G1510	888	18.4	26.7	25.2	114.52	115.42	124.83	2.42813	1.63695e-55	2.30885e-52	HSF24	PREDICTED: heat shock factor protein HSF24-like [Gossypium hirsutum]	Heat shock factor protein HSF24 OS=Solanum peruvianum GN=HSF24 PE=2 SV=1
Gh_D09G2489	2676	0.44	0.27	0.24	1.35	1.5	2	2.4275	1.16531e-08	3.95323e-07	WAKL3	PREDICTED: wall-associated receptor kinase-like 6 [Gossypium hirsutum]	Wall-associated receptor kinase-like 3 OS=Arabidopsis thaliana GN=WAKL3 PE=2 SV=2
Gh_D12G2282	1093	2.11	2.06	4.07	16.31	14.32	11.53	2.42705	8.70258e-16	8.04895e-14	At3g05170	PREDICTED: phosphoglycerate mutase-like protein AT74H [Gossypium raimondii] &gt;KJB52172.1 hypothetical protein B456_008G248800 [Gossypium raimondii]	Phosphoglycerate mutase-like protein AT74 OS=Arabidopsis thaliana GN=At3g05170 PE=2 SV=1
Gh_D09G1312	840	0.54	0.64	1.69	3.05	6.05	5.23	2.42483	1.24912e-05	0.000228696	-	PREDICTED: uncharacterized protein LOC107908696 [Gossypium hirsutum]	-
Gh_A04G0364	965	3.72	1.01	1.73	9.89	13.22	8.21	2.42407	1.80183e-09	7.03317e-08	SAG39	PREDICTED: zingipain-2-like [Gossypium arboreum]	Senescence-specific cysteine protease SAG39 OS=Oryza sativa subsp. japonica GN=SAG39 PE=2 SV=2;Fruit bromelain OS=Ananas comosus PE=1 SV=1
Gh_A09G1127	1044	0.53	1.19	0.49	2.39	3.92	4.46	2.42296	4.123e-06	8.46103e-05	-	PREDICTED: glucan endo-1,3-beta-glucosidase-like isoform X1 [Gossypium hirsutum] &gt;XP_017611570.1 PREDICTED: glucan endo-1,3-beta-glucosidase-like isoform X1 [Gossypium arboreum]	Glucan endo-1,3-beta-glucosidase OS=Glycine max PE=1 SV=1
Gh_A12G2323	555	4.56	3.89	2.96	17.89	25.8	15.45	2.42278	6.4628e-10	2.68407e-08	-	XP_017636748.1	-
Gh_D02G0933	609	7.33	6.59	6.71	25.28	25.28	55.42	2.42204	4.18789e-12	2.46712e-10	CML41	PREDICTED: probable calcium-binding protein CML41 [Gossypium hirsutum]	Probable calcium-binding protein CML41 OS=Arabidopsis thaliana GN=CML41 PE=2 SV=2
Gh_A07G1995	564	1.98	1.99	3.38	8.61	7.06	21.79	2.41776	8.04589e-06	0.000154643	SAP12	PREDICTED: zinc finger AN1 domain-containing stress-associated protein 12-like [Gossypium hirsutum]	Zinc finger AN1 domain-containing stress-associated protein 12 OS=Arabidopsis thaliana GN=SAP12 PE=2 SV=2
Gh_A02G0320	561	9.13	5.59	6.57	30.73	24.21	55.51	2.41564	3.36275e-11	1.73688e-09	p20	PREDICTED: uncharacterized protein YIR042C-like [Gossypium raimondii] &gt;KJB28359.1 hypothetical protein B456_005G044300 [Gossypium raimondii]	Uncharacterized N-acetyltransferase p20 OS=Bacillus licheniformis GN=p20 PE=4 SV=1
Gh_A12G0512	315	68.46	116.96	70.08	365.9	638.12	352.72	2.40453	2.26083e-14	1.81025e-12	-	hypothetical protein B456_008G057800 [Gossypium raimondii]	-
Gh_A10G1746	1302	6.66	4.86	6.2	27.14	30.24	30.7	2.4039	5.45055e-33	2.10403e-30	UBP13	PREDICTED: MATH domain and coiled-coil domain-containing protein At3g58270-like [Gossypium hirsutum]	Ubiquitin carboxyl-terminal hydrolase 13 OS=Arabidopsis thaliana GN=UBP13 PE=2 SV=1
Gh_D01G1853	1149	24.2	26.08	24.97	162.27	87.58	125.2	2.39801	7.8243e-36	3.80043e-33	ADH1	ABO41830.1 alcohol dehydrogenase A [Gossypium raimondii] &gt;PREDICTED: alcohol dehydrogenase class-P-like isoform X2 [Gossypium raimondii] &gt;ABO41841.1 alcohol dehydrogenase A [Gossypium hirsutum] &gt;XP_017615688.1 PREDICTED: alcohol dehydrogenase class-P-like [Gossypium arboreum] &gt;KJB16314.1 hypothetical protein B456_002G222900 [Gossypium raimondii] &gt;ABO41849.1 alcohol dehydrogenase A …	Alcohol dehydrogenase class-P OS=Arabidopsis thaliana GN=ADH1 PE=1 SV=2
Gh_A02G0455	615	9.35	6.84	8.56	19.84	45.6	58.43	2.39745	7.26392e-11	3.55176e-09	POPTRDRAFT_820933	PREDICTED: CASP-like protein 1D1 [Gossypium arboreum]	CASP-like protein 1D1 OS=Populus trichocarpa GN=POPTRDRAFT_820933 PE=3 SV=2
Gh_A05G0070	1500	18.69	14.97	15.17	71.02	79.49	92.26	2.39673	1.28178e-42	1.03309e-39	CRCK3	PREDICTED: calmodulin-binding receptor-like cytoplasmic kinase 3 [Gossypium arboreum]	Calmodulin-binding receptor-like cytoplasmic kinase 3 OS=Arabidopsis thaliana GN=CRCK3 PE=2 SV=1
Gh_A01G1977	3366	0.32	0.32	0.16	1.24	0.96	1.82	2.39415	2.25907e-08	7.29586e-07	RLP30	PREDICTED: receptor-like protein 12 [Gossypium hirsutum]	Receptor like protein 30 OS=Arabidopsis thaliana GN=RLP30 PE=2 SV=1
Gh_A06G0937	1878	0.44	0.18	0.14	0.84	0.62	2.46	2.39388	0.000490419	0.00564712	IQM2	PREDICTED: IQ domain-containing protein IQM2-like [Gossypium arboreum]	IQ domain-containing protein IQM2 OS=Arabidopsis thaliana GN=IQM2 PE=2 SV=1
Gh_A03G2061	783	10.92	11.05	11.45	55.58	39	72.43	2.39107	3.02473e-24	5.82272e-22	NHL13	PREDICTED: NDR1/HIN1-like protein 12 [Gossypium arboreum]	NDR1/HIN1-like protein 13 OS=Arabidopsis thaliana GN=NHL13 PE=2 SV=1
Gh_D12G1454	2019	0.47	0.84	0.46	3.32	2.57	2.62	2.39077	1.51508e-10	6.98881e-09	CRK3	PREDICTED: cysteine-rich receptor-like protein kinase 3 [Gossypium hirsutum]	Cysteine-rich receptor-like protein kinase 3 OS=Arabidopsis thaliana GN=CRK3 PE=2 SV=1
Gh_D11G0418	663	0.64	0.8	0.77	4.37	2.99	3.68	2.38774	0.000265408	0.00333495	ERF114	PREDICTED: ethylene-responsive transcription factor ERF114-like [Gossypium hirsutum]	Ethylene-responsive transcription factor ERF114 OS=Arabidopsis thaliana GN=ERF114 PE=1 SV=1
Gh_D05G1645	1698	5.15	7.71	5.26	26.07	35.52	26.33	2.38689	6.7724e-31	2.28901e-28	WRKY6	PREDICTED: probable WRKY transcription factor 31 [Gossypium hirsutum]	WRKY transcription factor 6 OS=Arabidopsis thaliana GN=WRKY6 PE=1 SV=1
Gh_D03G1416	494	6.64	3.8	6.05	25.83	25.92	29.46	2.38682	8.20288e-11	3.97642e-09	HIPP39	hypothetical protein B456_003G155200 [Gossypium raimondii];PREDICTED: heavy metal-associated isoprenylated plant protein 26-like [Gossypium hirsutum]	Heavy metal-associated isoprenylated plant protein 39 OS=Arabidopsis thaliana GN=HIPP39 PE=2 SV=1
Gh_A05G3751	726	1.5	0.91	0.66	4.87	3.7	6.65	2.38605	2.0553e-05	0.00035696	ERF012	PREDICTED: ethylene-responsive transcription factor ERF014-like [Gossypium arboreum]	Ethylene-responsive transcription factor ERF012 OS=Arabidopsis thaliana GN=ERF012 PE=2 SV=1
Gh_Sca005718G01	1724	1.91	1.47	1.5	7.53	7.2	9.45	2.38466	1.24854e-19	1.69894e-17	LHT1	XP_017641101.1 PREDICTED: lysine histidine transporter 1-like [Gossypium arboreum];PREDICTED: lysine histidine transporter 1-like [Gossypium hirsutum] &gt;Lysine histidine transporter 1, partial [Cajanus cajan]	Lysine histidine transporter 1 OS=Arabidopsis thaliana GN=LHT1 PE=1 SV=1
Gh_A08G1919	522	3.23	2.22	0	11.91	8.26	7.53	2.38143	0.000220502	0.00284377	-	PREDICTED: uncharacterized protein LOC107895016 [Gossypium hirsutum] &gt;XP_017647751.1 PREDICTED: uncharacterized protein LOC108487928 [Gossypium arboreum]	-
Gh_D09G0680	1119	1.2	0.99	0.43	3.93	4.97	4.19	2.37994	6.06425e-08	1.81172e-06	CRK25	hypothetical protein B456_006G084300 [Gossypium raimondii]	Cysteine-rich receptor-like protein kinase 25 OS=Arabidopsis thaliana GN=CRK25 PE=3 SV=1
novel.56058	262	76	46.93	28.99	280.88	167.6	301.62	2.37878	5.54007e-06	0.000110446	EXO	PREDICTED: protein EXORDIUM-like [Gossypium raimondii] &gt;KJB59008.1 hypothetical protein B456_009G235400 [Gossypium raimondii]	Protein EXORDIUM OS=Arabidopsis thaliana GN=EXO PE=2 SV=1
Gh_D04G0989	1560	0.69	0.64	0.51	2.13	3.02	3.87	2.37852	2.67242e-08	8.5072e-07	IQM3	PREDICTED: IQ domain-containing protein IQM3-like [Gossypium hirsutum]	IQ domain-containing protein IQM3 OS=Arabidopsis thaliana GN=IQM3 PE=2 SV=1
Gh_A05G1264	960	0.44	0.35	0.11	1.25	1.72	1.56	2.37843	0.00206429	0.0190372	WRKY28	probable WRKY transcription factor 71 [Gossypium hirsutum] &gt;AIE43871.1 WRKY transcription factor 74 [Gossypium hirsutum]	Probable WRKY transcription factor 28 OS=Arabidopsis thaliana GN=WRKY28 PE=2 SV=1
Gh_A08G0627	1416	0.41	0.05	0.38	1.27	1.43	1.44	2.37776	0.000318818	0.00390962	BG	PREDICTED: basic 7S globulin 2-like [Gossypium raimondii] &gt;KJB23117.1 hypothetical protein B456_004G081800 [Gossypium raimondii]	Basic 7S globulin OS=Glycine max GN=BG PE=1 SV=2
Gh_A02G0668	867	2.11	2.99	3.31	5.86	22.97	10.79	2.37693	1.19897e-07	3.36667e-06	-	PREDICTED: extensin-like isoform X1 [Gossypium raimondii]	-
Gh_D11G0211	766	2.45	4.18	3.64	16.39	16.67	16.2	2.37619	1.23656e-15	1.13085e-13	GSTT1	PREDICTED: glutathione S-transferase T1-like [Gossypium hirsutum]	Glutathione S-transferase T1 OS=Arabidopsis thaliana GN=GSTT1 PE=2 SV=1
Gh_A09G0176	1245	1.96	0.51	0.84	6.13	5.51	4.82	2.3759	6.45346e-08	1.91939e-06	WAKL1	PREDICTED: wall-associated receptor kinase-like 1 [Gossypium hirsutum]	Wall-associated receptor kinase-like 1 OS=Arabidopsis thaliana GN=WAKL1 PE=2 SV=1
Gh_D02G0992	1078	1.62	1.62	1.08	7.61	5.48	8.39	2.37567	1.72834e-11	9.34834e-10	XTH22	hypothetical protein B456_005G113400 [Gossypium raimondii]	Xyloglucan endotransglucosylase/hydrolase protein 22 OS=Arabidopsis thaliana GN=XTH22 PE=1 SV=1
Gh_A01G1537	396	21.36	19.3	20.07	114.94	99.61	99.66	2.37486	1.0186e-19	1.40429e-17	-	PREDICTED: B3 domain-containing transcription factor NGA4-like [Gossypium raimondii] &gt;KJB16157.1 hypothetical protein B456_002G215500 [Gossypium raimondii]	-
Gh_A10G1259	1374	1.08	1.02	1.19	5.02	4.7	6.34	2.37449	1.62762e-12	1.01597e-10	3AT1	-O-coumaroyltransferase 1-like [Gossypium hirsutum];PREDICTED: coumaroyl-CoA:anthocyanidin 3-O-glucoside-6&apos;&apos	Coumaroyl-CoA:anthocyanidin 3-O-glucoside-6&apos;&apos;-O-coumaroyltransferase 1 OS=Arabidopsis thaliana GN=3AT1 PE=1 SV=1
Gh_A06G1539	1010	18.07	14.24	10.82	64.87	68.88	78.74	2.37072	2.10223e-30	6.70374e-28	CXE15	PREDICTED: probable carboxylesterase 15 [Gossypium hirsutum]	Probable carboxylesterase 15 OS=Arabidopsis thaliana GN=CXE15 PE=2 SV=1
Gh_A01G0755	2412	0.96	0.62	0.86	2.8	4.28	4.61	2.36849	6.2665e-13	4.1481e-11	LECRK4	PREDICTED: G-type lectin S-receptor-like serine/threonine-protein kinase RLK1 [Gossypium hirsutum]	G-type lectin S-receptor-like serine/threonine-protein kinase LECRK4 OS=Oryza sativa subsp. japonica GN=LECRK4 PE=3 SV=1
Gh_A05G0049	945	3.68	2.78	3.89	13.7	14.77	21.87	2.36755	9.86498e-16	9.10109e-14	2022-03-02	PREDICTED: mitochondrial amidoxime reducing component 2-like [Gossypium hirsutum]	Mitochondrial amidoxime reducing component 2 OS=Mus musculus GN=Marc2 PE=1 SV=1
Gh_A07G0439	4563	0.18	0.21	0.13	0.58	0.91	1.02	2.36686	6.0951e-08	1.81871e-06	PDR1	PREDICTED: pleiotropic drug resistance protein 1-like isoform X1 [Gossypium arboreum]	Pleiotropic drug resistance protein 1 OS=Nicotiana tabacum GN=PDR1 PE=2 SV=1
Gh_D02G2086	924	2.13	1.21	1.92	10.58	7.02	8.24	2.36655	1.03816e-10	4.95719e-09	ERF109	PREDICTED: ethylene-responsive transcription factor ERF109-like [Gossypium hirsutum] &gt;XP_016691690.1 PREDICTED: ethylene-responsive transcription factor ERF109-like [Gossypium hirsutum]	Ethylene-responsive transcription factor ERF109 OS=Arabidopsis thaliana GN=ERF109 PE=1 SV=1
Gh_A05G1930	951	13.75	12.25	12.41	64.66	42.4	80.23	2.36303	1.29728e-25	2.81501e-23	EXO	PREDICTED: protein EXORDIUM-like [Gossypium hirsutum]	Protein EXORDIUM OS=Arabidopsis thaliana GN=EXO PE=2 SV=1
novel.63570	562	1.33	1.34	2.1	6.2	5.73	11.39	2.35945	4.12315e-05	0.00066216	EXO	XP_012446154.1	Protein EXORDIUM OS=Arabidopsis thaliana GN=EXO PE=2 SV=1
Gh_D02G1506	612	0.74	0.56	0.44	2.06	3.65	2.91	2.35829	0.00338924	0.0285429	-	PREDICTED: uncharacterized protein LOC107909854 [Gossypium hirsutum]	-
novel.11146	730	1.08	0.4	0	2.56	3	1.99	2.35695	0.00375366	0.0311435	-	PREDICTED: uncharacterized protein LOC105786975 [Gossypium raimondii]	-
Gh_D09G1967	1452	0.62	0.7	0.49	2.52	3.06	3.15	2.35424	2.83395e-08	8.95918e-07	GT15	PREDICTED: probable xyloglucan galactosyltransferase GT15 [Gossypium hirsutum]	Probable xyloglucan galactosyltransferase GT15 OS=Arabidopsis thaliana GN=GT15 PE=2 SV=1
Gh_A12G1384	453	2.24	5.41	1.19	15.03	5.71	20.58	2.35404	0.000445212	0.00519515	HIPP20	KHG01622.1 Copper-exporting P-type ATPase A [Gossypium arboreum] &gt;PREDICTED: heavy metal-associated isoprenylated plant protein 26-like [Gossypium raimondii] &gt;XP_017636486.1 PREDICTED: heavy metal-associated isoprenylated plant protein 20-like [Gossypium arboreum] &gt;XP_016736026.1 PREDICTED: heavy metal-associated isoprenylated plant protein 20-like [Gossypium hirsutum] &gt;KJB50365.1 hyp…	Heavy metal-associated isoprenylated plant protein 20 OS=Arabidopsis thaliana GN=HIPP20 PE=1 SV=1
Gh_A09G2087	873	2.42	3.54	1.72	9.3	7.2	20.73	2.35263	2.25524e-08	7.28991e-07	ATL2	PREDICTED: RING-H2 finger protein ATL2-like [Gossypium hirsutum]	RING-H2 finger protein ATL2 OS=Arabidopsis thaliana GN=ATL2 PE=2 SV=2
Gh_A06G0482	426	6.42	2.76	2.06	17.82	19.6	20.22	2.35154	1.08129e-05	0.000200877	SEC11C	PREDICTED: signal peptidase complex catalytic subunit SEC11C-like isoform X1 [Gossypium hirsutum]	Signal peptidase complex catalytic subunit SEC11C OS=Pongo abelii GN=SEC11C PE=2 SV=3
Gh_D12G2457	555	6.38	5.95	2.96	28.75	27.83	19.63	2.35072	1.8257e-11	9.83146e-10	-	XP_012440154.1	-
Gh_A11G2248	3015	0.13	0.21	0.21	0.78	1.17	0.65	2.35052	6.28252e-06	0.0001238	ACA13	PREDICTED: putative calcium-transporting ATPase 13, plasma membrane-type [Gossypium arboreum]	Putative calcium-transporting ATPase 13, plasma membrane-type OS=Arabidopsis thaliana GN=ACA13 PE=3 SV=1
novel.38918	1798	0.69	0.19	0.29	0.84	2.03	2.86	2.34794	7.47101e-05	0.00110497	-	hypothetical protein B456_004G225800, partial [Gossypium raimondii]	-
Gh_D02G0999	976	4.53	5.02	3.06	15.81	21.49	23.19	2.34679	3.97973e-18	4.64053e-16	PIX13	PREDICTED: probable serine/threonine-protein kinase NAK [Gossypium raimondii] &gt;KJB29692.1 hypothetical protein B456_005G114200 [Gossypium raimondii]	Probable serine/threonine-protein kinase PIX13 OS=Arabidopsis thaliana GN=PIX13 PE=1 SV=2
Gh_A06G1461	2214	13.54	8.43	7.54	36.18	55.98	49.57	2.345	1.42238e-21	2.26298e-19	-	PREDICTED: cucumisin-like isoform X1 [Gossypium hirsutum]	Cucumisin OS=Cucumis melo PE=1 SV=1
Gh_A10G0159	1809	2.53	0.5	1.27	6.03	6.58	8.42	2.34362	1.37192e-08	4.57316e-07	CRK8	PREDICTED: cysteine-rich receptor-like protein kinase 10 [Gossypium arboreum]	Cysteine-rich receptor-like protein kinase 8 OS=Arabidopsis thaliana GN=CRK8 PE=3 SV=2
Gh_A10G0286	726	2.31	1.77	1.85	7.63	8.73	12.17	2.34237	1.11782e-08	3.80906e-07	At5g45920	PREDICTED: GDSL esterase/lipase At5g45920-like [Gossypium hirsutum]	GDSL esterase/lipase At5g45920 OS=Arabidopsis thaliana GN=At5g45920 PE=2 SV=1
Gh_A05G1572	780	1.76	1.38	0.7	5.43	5.12	8.02	2.34217	1.12178e-06	2.60614e-05	NIP1	PREDICTED: NEP1-interacting protein 1-like isoform X1 [Gossypium hirsutum];hypothetical protein B456_009G191600 [Gossypium raimondii]	NEP1-interacting protein 1 OS=Arabidopsis thaliana GN=NIP1 PE=1 SV=2
Gh_D07G1299	2156	0.79	0.83	0.27	2.3	4.09	2.6	2.34098	7.17567e-09	2.53147e-07	WRKY42	PREDICTED: probable WRKY transcription factor 47 [Gossypium hirsutum]	WRKY transcription factor 42 OS=Arabidopsis thaliana GN=WRKY42 PE=2 SV=1
Gh_D04G0013	2144	1.3	0.36	0.92	2.67	3.31	5.37	2.34083	6.6714e-08	1.9754e-06	LRK10	PREDICTED: LEAF RUST 10 DISEASE-RESISTANCE LOCUS RECEPTOR-LIKE PROTEIN KINASE-like 2.4 [Gossypium hirsutum]	Rust resistance kinase Lr10 OS=Triticum aestivum GN=LRK10 PE=2 SV=1
novel.45414	1690	0.54	0.66	0.31	2.04	2.96	2.24	2.33895	1.29502e-07	3.6101e-06	N	PREDICTED: TMV resistance protein N-like [Gossypium hirsutum]	TMV resistance protein N OS=Nicotiana glutinosa GN=N PE=1 SV=1
Gh_A10G0760	549	6.22	6.84	9.36	50.45	25.71	33.78	2.33836	1.50275e-13	1.07845e-11	TINY	PREDICTED: ethylene-responsive transcription factor TINY-like [Gossypium arboreum]	Ethylene-responsive transcription factor TINY OS=Arabidopsis thaliana GN=TINY PE=2 SV=1
Gh_A07G1529	1197	7.93	12.95	11.05	45.03	48.72	56.88	2.33684	1.25728e-36	6.44855e-34	At5g35735	PREDICTED: cytochrome b561 and DOMON domain-containing protein At5g35735-like [Gossypium hirsutum]	Cytochrome b561 and DOMON domain-containing protein At5g35735 OS=Arabidopsis thaliana GN=At5g35735 PE=2 SV=1
Gh_D04G1823	870	0.3	0.61	0.12	2	1.18	1.88	2.33556	0.00316746	0.027007	At1g27930	PREDICTED: probable methyltransferase At1g27930 [Gossypium hirsutum]	Probable methyltransferase At1g27930 OS=Arabidopsis thaliana GN=At1g27930 PE=1 SV=1
novel.52800	331	5.22	2.6	4.01	21.03	25.35	15.55	2.33527	0.0035287	0.0295276	-	hypothetical protein MANES_09G153600 [Manihot esculenta]	Calmodulin OS=Macrocystis pyrifera PE=2 SV=3
novel.23492	542	1.2	0.72	0.28	3.16	4.28	3.52	2.33489	0.00430794	0.0348897	-	XP_012461870.1	-
Gh_D02G0433	677	110.46	230.87	209.09	715.43	1018.26	868.01	2.33465	2.91203e-26	6.65359e-24	-	hypothetical protein F383_08036 [Gossypium arboreum] &gt;KHG11188.1 hypothetical protein F383_07996 [Gossypium arboreum];PREDICTED: repetitive proline-rich cell wall protein-like [Gossypium hirsutum]	-
Gh_A01G0525	2000	2.85	2.82	3.41	13.6	15.12	17.62	2.33199	3.37443e-29	9.97962e-27	DGK5	PREDICTED: diacylglycerol kinase 5-like isoform X1 [Gossypium hirsutum]	Diacylglycerol kinase 5 OS=Arabidopsis thaliana GN=DGK5 PE=2 SV=1
Gh_A12G1789	911	0.99	0.76	0.56	2.71	4.86	4.89	2.33074	1.3604e-06	3.1093e-05	DER1.2	PREDICTED: derlin-1.2-like isoform X1 [Gossypium hirsutum];PREDICTED: derlin-1.1-like isoform X1 [Gossypium arboreum] &gt;XP_017636502.1 PREDICTED: derlin-1.1-like isoform X1 [Gossypium arboreum]	Derlin-1.2 OS=Zea mays GN=DER1.2 PE=2 SV=1
Gh_D01G1851	1434	0.23	0.18	0.27	0.85	0.95	1.09	2.32897	0.00113701	0.0115311	AAP3	PREDICTED: amino acid permease 3-like [Gossypium hirsutum]	Amino acid permease 3 OS=Arabidopsis thaliana GN=AAP3 PE=1 SV=2
Gh_A04G1245	1887	0.69	0.53	0.66	2.23	3.12	3.29	2.32804	1.13199e-09	4.54932e-08	LRK10L-2.7	PREDICTED: LEAF RUST 10 DISEASE-RESISTANCE LOCUS RECEPTOR-LIKE PROTEIN KINASE-like 2.7 [Gossypium arboreum]	LEAF RUST 10 DISEASE-RESISTANCE LOCUS RECEPTOR-LIKE PROTEIN KINASE-like 2.7 OS=Arabidopsis thaliana GN=LRK10L-2.7 PE=3 SV=3
Gh_D08G0845	1869	1.14	1.36	1.09	3.67	3.54	9.78	2.32698	3.43705e-09	1.28485e-07	IQM2	PREDICTED: IQ domain-containing protein IQM2-like isoform X2 [Gossypium hirsutum]	IQ domain-containing protein IQM2 OS=Arabidopsis thaliana GN=IQM2 PE=2 SV=1
Gh_A08G2160	1305	1.15	1.49	1.2	5.57	6.2	6.35	2.32671	3.27209e-13	2.26832e-11	XBOS35	PREDICTED: ankyrin repeat-containing protein At3g12360-like [Gossypium hirsutum]	Probable E3 ubiquitin-protein ligase XBOS35 OS=Oryza sativa subsp. japonica GN=XBOS35 PE=2 SV=1
Gh_A10G1030	2565	0.05	0.14	0.22	0.56	0.53	0.74	2.32512	0.000454099	0.00528825	-	PREDICTED: uncharacterized protein LOC107897836 [Gossypium hirsutum]	-
Gh_D06G0064	2367	0.14	0.17	0.07	0.41	0.69	0.75	2.32361	0.000836036	0.00890994	LECRK3	PREDICTED: G-type lectin S-receptor-like serine/threonine-protein kinase RLK1 [Gossypium hirsutum]	G-type lectin S-receptor-like serine/threonine-protein kinase LECRK3 OS=Oryza sativa subsp. japonica GN=LECRK3 PE=3 SV=2
Gh_D11G2709	1281	1.18	0.59	1.01	4.67	3.73	4.75	2.32136	3.89515e-09	1.44359e-07	AMI1	PREDICTED: amidase 1-like [Gossypium hirsutum]	Amidase 1 OS=Arabidopsis thaliana GN=AMI1 PE=1 SV=1
Gh_D01G0619	1497	1.55	3.14	4.28	8.68	10.25	22.3	2.32084	2.29452e-10	1.02929e-08	UGT73C6	PREDICTED: UDP-glycosyltransferase 73C6-like [Gossypium hirsutum]	UDP-glycosyltransferase 73C6 OS=Arabidopsis thaliana GN=UGT73C6 PE=2 SV=1
Gh_D11G1011	1005	7.14	3.2	4.2	19.31	14.77	35.93	2.3206	7.96819e-11	3.87032e-09	WRKY46	AIE43840.1 WRKY transcription factor 50 [Gossypium hirsutum];probable WRKY transcription factor 46 [Gossypium hirsutum] &gt	Probable WRKY transcription factor 46 OS=Arabidopsis thaliana GN=WRKY46 PE=2 SV=1
Gh_A05G3327	1005	1.19	0.68	0.83	5.78	2.77	4.07	2.31944	2.05814e-06	4.51547e-05	-	PREDICTED: uncharacterized protein LOC107959617 [Gossypium hirsutum]	-
Gh_A11G0422	774	1.71	2.08	1.48	8.14	6.97	9.93	2.31676	4.74204e-09	1.72349e-07	MES10	PREDICTED: methylesterase 10-like [Gossypium arboreum]	Methylesterase 10 OS=Arabidopsis thaliana GN=MES10 PE=2 SV=1
Gh_A02G0260	1112	17.33	12.72	8.05	56.87	58.69	62.47	2.31648	1.14195e-22	1.96148e-20	HSP26-A	PREDICTED: probable glutathione S-transferase [Gossypium hirsutum]	Probable glutathione S-transferase OS=Nicotiana tabacum PE=2 SV=1;Probable glutathione S-transferase OS=Glycine max GN=HSP26-A PE=2 SV=1
Gh_D09G0217	1545	12.42	14.57	18.51	50.19	49.63	112.14	2.31554	8.18339e-18	9.17741e-16	AATP1	PREDICTED: AAA-ATPase ASD, mitochondrial-like [Gossypium hirsutum]	AAA-ATPase ASD, mitochondrial OS=Arabidopsis thaliana GN=AATP1 PE=1 SV=1
Gh_D12G0779	1402	6.32	2.14	2.74	17.68	17.05	24.84	2.31273	5.91214e-13	3.92772e-11	ATL54	PREDICTED: RING-H2 finger protein ATL54-like isoform X1 [Gossypium hirsutum]	RING-H2 finger protein ATL54 OS=Arabidopsis thaliana GN=ATL54 PE=2 SV=2
Gh_A12G1857	1554	3.52	4.48	3.29	14.13	16.98	21.25	2.30842	1.3101e-24	2.61821e-22	TOGT1	PREDICTED: scopoletin glucosyltransferase-like [Gossypium hirsutum]	Scopoletin glucosyltransferase OS=Nicotiana tabacum GN=TOGT1 PE=1 SV=1
Gh_D11G3352	534	1.99	2.25	1.75	8.18	8.42	12.05	2.30841	8.99128e-06	0.000170844	CAMBP25	XP_012434859.1	Calmodulin-binding protein 25 OS=Arabidopsis thaliana GN=CAMBP25 PE=1 SV=1
Gh_D12G0973	480	10.02	12.66	14.18	56.35	61.34	59.69	2.30801	2.19532e-18	2.62237e-16	-	hypothetical protein B456_008G109800 [Gossypium raimondii]	-
Gh_Sca005029G01	1713	0.29	0.4	0.05	1.67	1.09	0.65	2.30576	0.000658042	0.00725984	RPS6	PREDICTED: TMV resistance protein N-like [Gossypium hirsutum]	Disease resistance protein RPS6 OS=Arabidopsis thaliana GN=RPS6 PE=1 SV=1
novel.63573	315	11.18	11.93	2.25	35.54	42.29	40.66	2.30512	0.000833087	0.00888367	-	Vacuolar sorting-associated protein 13A [Gossypium arboreum]	-
Gh_A06G1272	1965	5.27	2.17	2.41	15.33	16.71	14.4	2.30326	2.53919e-14	2.01334e-12	CRK25	PREDICTED: cysteine-rich receptor-like protein kinase 25 [Gossypium arboreum]	Cysteine-rich receptor-like protein kinase 25 OS=Arabidopsis thaliana GN=CRK25 PE=3 SV=1
Gh_A02G1074	999	9.12	9.4	10.2	35.46	42.37	55.4	2.30283	2.07183e-27	5.15107e-25	-	PREDICTED: uncharacterized protein LOC107951987 [Gossypium hirsutum]	-
Gh_D11G0566	1542	0.92	0.72	0.55	3.67	2.77	3.47	2.30277	4.6203e-09	1.68509e-07	-	hypothetical protein B456_007G061200 [Gossypium raimondii]	-
Gh_D11G2999	3084	0.28	0.24	0.05	0.79	0.92	0.94	2.30188	1.35345e-05	0.00024565	-	KJB45928.1 hypothetical protein B456_007G338700 [Gossypium raimondii];PREDICTED: LRR receptor-like serine/threonine-protein kinase GSO2 isoform X1 [Gossypium raimondii] &gt	-
Gh_A07G2002	870	0.1	1.12	0.3	2.54	2.35	1.88	2.30097	0.0019203	0.0179125	-	XP_017644966.1 PREDICTED: uncharacterized protein LOC108485618 [Gossypium arboreum];PREDICTED: uncharacterized protein LOC107955579 [Gossypium hirsutum] &gt	-
Gh_Sca007158G01	2277	0.33	0.14	0.23	0.77	1	1.31	2.30093	5.02802e-05	0.000786637	TAF6	PREDICTED: receptor-like protein 12 [Gossypium hirsutum]	Transcription initiation factor TFIID subunit 6 OS=Arabidopsis thaliana GN=TAF6 PE=1 SV=1
Gh_A06G0090	2340	0.26	0.14	0.29	0.96	0.87	1.2	2.30042	2.6239e-05	0.000442102	LECRK3	PREDICTED: G-type lectin S-receptor-like serine/threonine-protein kinase LECRK3 [Gossypium arboreum]	G-type lectin S-receptor-like serine/threonine-protein kinase LECRK3 OS=Oryza sativa subsp. japonica GN=LECRK3 PE=3 SV=2
Gh_D02G1796	3102	0.42	0.44	0.53	1.51	1.88	2.85	2.29949	2.22784e-10	1.00183e-08	PUB44	PREDICTED: U-box domain-containing protein 44-like isoform X1 [Gossypium hirsutum]	U-box domain-containing protein 44 OS=Arabidopsis thaliana GN=PUB44 PE=1 SV=1
Gh_A03G0324	840	0.86	0.97	1.02	5.46	4.08	3.44	2.29736	5.32923e-06	0.000106823	-	PREDICTED: uncharacterized protein LOC107963932 [Gossypium hirsutum]	-
novel.24111	750	205.84	162.56	227.45	767.24	936.77	1086.7	2.29703	7.92604e-35	3.41957e-32	-	PREDICTED: formin-like protein 5 [Gossypium arboreum]	Blue copper protein OS=Pisum sativum PE=2 SV=1
Gh_D05G1276	813	0.68	0.79	1.37	3.55	6.03	3.34	2.296	2.67407e-05	0.000449524	At1g17710	PREDICTED: inorganic pyrophosphatase 1-like [Gossypium hirsutum]	Inorganic pyrophosphatase 2 OS=Arabidopsis thaliana GN=At1g17710 PE=2 SV=1
Gh_A11G3003	3396	3.77	5.15	3.09	15.27	20.34	19.28	2.295	6.29998e-31	2.14914e-28	ABCA2	PREDICTED: ABC transporter A family member 2 [Gossypium arboreum]	ABC transporter A family member 2 OS=Arabidopsis thaliana GN=ABCA2 PE=2 SV=1
Gh_D05G0548	3373	0.73	0.53	0.32	2.27	2.41	2.64	2.29442	3.78753e-12	2.24207e-10	MIK2	PREDICTED: probable LRR receptor-like serine/threonine-protein kinase At4g08850 [Gossypium hirsutum]	MDIS1-interacting receptor like kinase 2 OS=Arabidopsis thaliana GN=MIK2 PE=1 SV=3
novel.52175	405	4.55	6.75	2.37	23.87	12.22	26.81	2.29401	5.7098e-05	0.000878681	At3g50940	PREDICTED: ATP-dependent zinc metalloprotease FTSH 3, mitochondrial-like [Gossypium raimondii] &gt;KJB48366.1 hypothetical protein B456_008G065000 [Gossypium raimondii]	AAA-ATPase At3g50940 OS=Arabidopsis thaliana GN=At3g50940 PE=2 SV=1
Gh_D10G1206	450	5.81	6.22	3.53	22.01	22.07	30.84	2.29113	6.14308e-08	1.83079e-06	BHLH153	KJB68868.1 hypothetical protein B456_011G135700 [Gossypium raimondii];PREDICTED: transcription factor bHLH113-like isoform X2 [Gossypium raimondii] &gt	Transcription factor bHLH153 OS=Arabidopsis thaliana GN=BHLH153 PE=2 SV=1
novel.33196	607	757.38	515.2	926.89	3163.98	2144.64	1172.92	2.29039	5.82241e-05	0.000893948	RRT15	PREDICTED: uncharacterized protein LOC108455178 [Gossypium arboreum];hypothetical protein GLYMA_13G019700 [Glycine max];KEH16988.1 senescence-associated protein, putative [Medicago truncatula];KEH16995.1 hypothetical protein MTR_0055s0130 [Medicago truncatula];PREDICTED: uncharacterized protein LOC108867878 [Pyrus x bretschneideri];KRH17769.1 hypothetical protein GLYMA_13G014200 [Glycine max] &gt…	Regulator of rDNA transcription protein 15 OS=Saccharomyces cerevisiae (strain ATCC 204508 / S288c) GN=RRT15 PE=3 SV=1
Gh_A12G2188	1107	1.58	0.72	0.61	4.12	2.17	7.5	2.29013	1.63715e-05	0.000291374	COMT1	PREDICTED: caffeic acid 3-O-methyltransferase-like [Gossypium arboreum]	Caffeic acid 3-O-methyltransferase OS=Prunus dulcis GN=COMT1 PE=2 SV=1
Gh_D04G0242	1235	8.01	4.06	6.14	24.31	23.76	28.57	2.28773	1.95249e-13	1.38898e-11	LECRK1	PREDICTED: G-type lectin S-receptor-like serine/threonine-protein kinase RLK1 [Gossypium hirsutum];KJB75219.1 hypothetical protein B456_012G032300 [Gossypium raimondii];PREDICTED: G-type lectin S-receptor-like serine/threonine-protein kinase RLK1 [Gossypium raimondii] &gt	G-type lectin S-receptor-like serine/threonine-protein kinase LECRK1 OS=Oryza sativa subsp. japonica GN=LECRK1 PE=2 SV=1;G-type lectin S-receptor-like serine/threonine-protein kinase LECRK1 OS=Oryza sativa subsp. indica GN=LECRK1 PE=1 SV=2
Gh_D11G1866	1674	4.49	2.97	4.1	17.08	13.77	24.84	2.28334	8.28021e-19	1.03919e-16	At5g49610	hypothetical protein B456_007G204100 [Gossypium raimondii];PREDICTED: F-box protein At5g49610-like [Gossypium hirsutum]	F-box protein At5g49610 OS=Arabidopsis thaliana GN=At5g49610 PE=1 SV=1
Gh_A05G0145	819	3.97	3.27	3.59	16.72	16.7	15.91	2.28203	1.58542e-16	1.59727e-14	RMS3	PREDICTED: strigolactone esterase D14-like [Gossypium hirsutum] &gt;XP_016690004.1 PREDICTED: strigolactone esterase D14-like [Gossypium hirsutum]	Strigolactone esterase RMS3 OS=Pisum sativum GN=RMS3 PE=1 SV=1
Gh_A05G0191	1087	22.96	4.32	9.54	52.13	54.9	87.24	2.28119	1.06893e-05	0.000198984	At5g56590	PREDICTED: glucan endo-1,3-beta-glucosidase 13-like [Gossypium hirsutum]	Glucan endo-1,3-beta-glucosidase 13 OS=Arabidopsis thaliana GN=At5g56590 PE=1 SV=1
Gh_A09G0242	912	20.46	15.18	17.66	72.65	72.43	101.48	2.28028	2.92542e-29	8.75763e-27	-	PREDICTED: uncharacterized protein LOC107942457 isoform X2 [Gossypium hirsutum]	-
Gh_A02G0029	921	4.47	4.01	3.06	16.03	14.78	22.67	2.28017	7.03209e-16	6.587e-14	WRKY70	WRKY transcription factor 5 [Gossypium hirsutum]	Probable WRKY transcription factor 70 OS=Arabidopsis thaliana GN=WRKY70 PE=2 SV=1
Gh_D09G1021	1522	5.74	6.27	4.66	18.48	19.61	38.07	2.27946	1.12438e-18	1.38367e-16	PBL2	PREDICTED: probable serine/threonine-protein kinase NAK [Gossypium arboreum]	Probable serine/threonine-protein kinase PBL2 OS=Arabidopsis thaliana GN=PBL2 PE=1 SV=1;Probable serine/threonine-protein kinase PBL3 OS=Arabidopsis thaliana GN=PBL3 PE=1 SV=1
Gh_D11G3383	2904	0.18	0.04	0.08	0.46	0.33	0.64	2.27915	0.0015656	0.015087	-	PREDICTED: receptor-like protein 12 [Gossypium raimondii] &gt;KJB45942.1 hypothetical protein B456_007G339300 [Gossypium raimondii]	-
Gh_A10G1513	480	2.59	10.07	10.08	29.89	40.89	34.4	2.27682	1.21564e-08	4.11256e-07	BETVIA	XP_017648321.1 PREDICTED: major pollen allergen Bet v 1-A-like [Gossypium arboreum];PREDICTED: major pollen allergen Bet v 1-A-like [Gossypium hirsutum] &gt	Major pollen allergen Bet v 1-A OS=Betula pendula GN=BETVIA PE=1 SV=2
novel.60750	2081	5.44	3.95	3.77	18.01	16.77	26.94	2.27671	7.64236e-26	1.72468e-23	N	PREDICTED: TMV resistance protein N-like isoform X1 [Gossypium raimondii]	TMV resistance protein N OS=Nicotiana glutinosa GN=N PE=1 SV=1
Gh_D11G0278	1164	0.56	0.27	0.25	1.57	1.43	1.62	2.27041	0.000701797	0.00767674	PBL19	PREDICTED: probable receptor-like protein kinase At5g47070 isoform X2 [Gossypium raimondii] &gt;KJB39784.1 hypothetical protein B456_007G030500 [Gossypium raimondii]	Probable serine/threonine-protein kinase PBL19 OS=Arabidopsis thaliana GN=PBL19 PE=1 SV=1
Gh_D09G0219	1569	22.48	13.77	21.37	70.46	70.36	122.21	2.26858	2.03063e-20	2.97275e-18	AATP1	PREDICTED: AAA-ATPase ASD, mitochondrial-like [Gossypium hirsutum]	AAA-ATPase ASD, mitochondrial OS=Arabidopsis thaliana GN=AATP1 PE=1 SV=1
Gh_A01G1435	918	1.03	2.12	1.54	7.55	6.36	6.44	2.26827	4.16763e-09	1.53295e-07	-	PREDICTED: uncharacterized protein LOC107920769 [Gossypium hirsutum]	-
Gh_A12G2558	462	1.79	2.88	2.88	10.13	10.87	14.32	2.26821	4.79217e-05	0.000754404	-	PREDICTED: uncharacterized protein LOC107933954 [Gossypium hirsutum]	-
Gh_D10G2347	4195	1.12	0.89	0.93	3.72	4.13	5.39	2.26758	1.35685e-20	1.99432e-18	N	PREDICTED: TMV resistance protein N-like [Gossypium hirsutum]	TMV resistance protein N OS=Nicotiana glutinosa GN=N PE=1 SV=1
Gh_A06G0676	990	0.84	0.42	0.41	2.53	2.46	2.72	2.26693	7.62111e-05	0.00112467	TT2	PREDICTED: transcription factor TT2-like [Gossypium arboreum]	Transcription factor TT2 OS=Arabidopsis thaliana GN=TT2 PE=1 SV=1
Gh_A08G0979	648	1.17	4.01	3.79	10.98	12.48	16.88	2.2656	6.57966e-08	1.95143e-06	At1g64065	PREDICTED: uncharacterized protein LOC107947654 [Gossypium hirsutum]	Late embryogenesis abundant protein At1g64065 OS=Arabidopsis thaliana GN=At1g64065 PE=2 SV=1
Gh_A05G1106	1908	0.22	0.18	0.18	0.69	0.86	1.03	2.26415	0.000330796	0.0040329	RGA1	PREDICTED: putative disease resistance protein RGA3 [Gossypium arboreum] &gt;XP_017607014.1 PREDICTED: putative disease resistance protein RGA3 [Gossypium arboreum]	Putative disease resistance protein RGA1 OS=Solanum bulbocastanum GN=RGA1 PE=2 SV=2
Gh_A02G0832	681	0.76	1.07	1.83	4.57	2.71	9.25	2.26389	0.00022607	0.00290485	-	PREDICTED: uncharacterized protein LOC108475842 [Gossypium arboreum]	-
Gh_D13G0441	1152	4.95	2.44	3.32	12.9	12.21	24.15	2.26347	1.49828e-11	8.17631e-10	At4g33920	PREDICTED: probable protein phosphatase 2C 63 [Gossypium hirsutum]	Probable protein phosphatase 2C 63 OS=Arabidopsis thaliana GN=At4g33920 PE=2 SV=1
Gh_D06G1417	921	1.26	4.06	3.15	8.21	7.75	21.06	2.26228	3.17035e-07	8.16455e-06	NAC073	XP_012452585.1 PREDICTED: NAC domain-containing protein 73-like [Gossypium raimondii] &gt;XP_016683550.1 PREDICTED: NAC domain-containing protein 73-like [Gossypium hirsutum] &gt;NAC domain-containing protein 73-like [Gossypium hirsutum] &gt;AHJ79197.1 NAC domain protein NAC56 [Gossypium hirsutum] &gt;KJB66773.1 hypothetical protein B456_010G157600 [Gossypium raimondii];XP_012452586.1 PREDICTED: …	NAC domain-containing protein 73 OS=Arabidopsis thaliana GN=NAC073 PE=2 SV=1
Gh_D09G0495	1965	1.11	1.11	0.51	3.94	3.92	4.61	2.26115	5.333e-12	3.08716e-10	LRK10	PREDICTED: LEAF RUST 10 DISEASE-RESISTANCE LOCUS RECEPTOR-LIKE PROTEIN KINASE-like 2.5 [Gossypium hirsutum]	Rust resistance kinase Lr10 OS=Triticum aestivum GN=LRK10 PE=2 SV=1
Gh_D05G3533	417	17.2	26.2	7.79	51.2	116.7	66.08	2.26033	3.08073e-08	9.6934e-07	-	XP_016717443.1	-
novel.49980	1303	6	2.26	2.72	32.54	8.97	11.84	2.2585	0.00149183	0.0144674	ART2	hypothetical protein GLYMA_13G017200 [Glycine max];hypothetical protein GLYMA_13G021700, partial [Glycine max]	Putative uncharacterized protein ART2 OS=Saccharomyces cerevisiae (strain ATCC 204508 / S288c) GN=ART2 PE=5 SV=1
Gh_A02G0870	1272	5.83	4.93	5.54	24.94	21.93	26.74	2.25772	7.52506e-31	2.52017e-28	PIX13	XP_017632318.1 PREDICTED: probable serine/threonine-protein kinase NAK [Gossypium arboreum];PREDICTED: probable serine/threonine-protein kinase NAK isoform X1 [Gossypium hirsutum] &gt	Probable serine/threonine-protein kinase PIX13 OS=Arabidopsis thaliana GN=PIX13 PE=1 SV=2
Gh_D12G1687	1440	1.13	1.13	1.74	6.71	5.45	5.35	2.25754	7.78142e-13	5.07758e-11	PCMP-E17	PREDICTED: pentatricopeptide repeat-containing protein At4g14170-like [Gossypium hirsutum]	Pentatricopeptide repeat-containing protein At4g14170 OS=Arabidopsis thaliana GN=PCMP-E17 PE=2 SV=2
Gh_D06G1339	1797	4.58	5.71	5.87	21.11	21.01	29.61	2.25607	3.01869e-31	1.0493e-28	NDB2	PREDICTED: external alternative NAD(P)H-ubiquinone oxidoreductase B2, mitochondrial-like [Gossypium raimondii] &gt;KJB66647.1 hypothetical protein B456_010G150000 [Gossypium raimondii];XP_012451567.1 PREDICTED: external alternative NAD(P)H-ubiquinone oxidoreductase B2, mitochondrial-like [Gossypium raimondii] &gt	External alternative NAD(P)H-ubiquinone oxidoreductase B2, mitochondrial OS=Arabidopsis thaliana GN=NDB2 PE=1 SV=1
novel.45729	895	2.63	1.56	2.13	10.85	6.41	11.6	2.25579	1.22967e-09	4.92568e-08	-	Uncharacterized protein TCM_004543 [Theobroma cacao]	-
Gh_D05G0264	2251	23.74	9.38	14.21	60.02	70.84	86.79	2.25498	1.5127e-06	3.42324e-05	At5g56590	PREDICTED: glucan endo-1,3-beta-glucosidase 13-like isoform X1 [Gossypium raimondii];hypothetical protein B456_009G028300 [Gossypium raimondii]	Glucan endo-1,3-beta-glucosidase 13 OS=Arabidopsis thaliana GN=At5g56590 PE=1 SV=1
Gh_A01G1930	2196	0.06	0.18	0.15	0.21	0.81	0.54	2.25497	0.00560495	0.043218	RLP30	PREDICTED: receptor-like protein 12 [Gossypium hirsutum]	Receptor like protein 30 OS=Arabidopsis thaliana GN=RLP30 PE=2 SV=1
Gh_D06G0252	555	16.12	24.46	26.06	76.07	85.09	130.36	2.25474	1.05241e-17	1.16598e-15	-	PREDICTED: uncharacterized protein LOC107942388 isoform X2 [Gossypium hirsutum];PREDICTED: coiled-coil-helix-coiled-coil-helix domain-containing protein 10, mitochondrial-like isoform X1 [Gossypium hirsutum]	-
Gh_A07G2126	891	9.32	9.94	8.61	40.44	39.88	45.35	2.25396	9.12983e-34	3.65912e-31	At5g13200	PREDICTED: GEM-like protein 5 [Gossypium hirsutum]	GEM-like protein 5 OS=Arabidopsis thaliana GN=At5g13200 PE=1 SV=1
Gh_D09G2395	1737	1.77	1.08	1.79	5.33	6.94	8.35	2.25184	1.15196e-13	8.36528e-12	At1g54610	PREDICTED: probable serine/threonine-protein kinase At1g54610 [Gossypium hirsutum]	Probable serine/threonine-protein kinase At1g54610 OS=Arabidopsis thaliana GN=At1g54610 PE=1 SV=1
novel.62969	565	1.75	2.42	3.11	5.92	10.75	16.08	2.25153	1.50013e-05	0.000269473	-	hypothetical protein B456_011G257500 [Gossypium raimondii]	-
Gh_D12G2651	426	18.35	13.36	9.28	54.84	67.36	70.98	2.25001	5.16652e-12	2.99789e-10	-	-	-
Gh_A06G0965	867	0.31	0.92	1.12	3.93	2.91	3.54	2.24976	5.36099e-05	0.000832339	FLA3	PREDICTED: fasciclin-like arabinogalactan protein 3 [Gossypium hirsutum]	Fasciclin-like arabinogalactan protein 3 OS=Arabidopsis thaliana GN=FLA3 PE=2 SV=1
Gh_D10G0987	477	21.37	24.76	26.15	101.15	107.18	125.22	2.24492	1.62308e-24	3.20871e-22	ARF14	PREDICTED: AP2/ERF and B3 domain-containing transcription factor RAV1-like [Gossypium arboreum]	AP2/ERF and B3 domain-containing transcription factor ARF14 OS=Arabidopsis thaliana GN=ARF14 PE=2 SV=1
Gh_D11G2446	393	4.25	5.49	4.67	22.99	22.67	22.69	2.2438	1.10133e-05	0.000204238	-	PREDICTED: uncharacterized protein LOC107961875 [Gossypium hirsutum]	-
novel.1880	2063	2.03	0.43	0.73	2.83	5.08	6.69	2.24354	0.00319739	0.0272305	-	PREDICTED: receptor-like protein 12 [Gossypium raimondii]	-
Gh_A06G1134	846	1.95	3.18	2.4	9.25	13.13	10.49	2.238	4.82173e-11	2.41561e-09	DOF1.4	PREDICTED: dof zinc finger protein DOF1.4-like [Gossypium hirsutum]	Dof zinc finger protein DOF1.4 OS=Arabidopsis thaliana GN=DOF1.4 PE=2 SV=1
Gh_A03G1153	1353	0.33	0.36	0.2	1.12	0.93	1.86	2.23792	0.000643	0.00712818	RGLG2	PREDICTED: E3 ubiquitin-protein ligase RGLG2-like [Gossypium hirsutum]	E3 ubiquitin-protein ligase RGLG2 OS=Arabidopsis thaliana GN=RGLG2 PE=1 SV=1
Gh_D05G3624	735	5.73	3.2	4.8	22.13	15.54	24.21	2.23736	9.82187e-13	6.31908e-11	-	PREDICTED: receptor-like protein 12 [Gossypium hirsutum]	-
Gh_D09G0298	1341	0.56	0.56	0.75	2.95	2.23	3.09	2.23654	6.10128e-07	1.49413e-05	SOG1	hypothetical protein B456_006G034600 [Gossypium raimondii]	SUPPRESSOR OF GAMMA RESPONSE 1 OS=Arabidopsis thaliana GN=SOG1 PE=1 SV=1
Gh_D06G1832	1110	1.43	1.07	0.79	1.39	8.46	4.7	2.23586	8.32429e-05	0.00121807	MLO2	PREDICTED: MLO-like protein 6 [Gossypium arboreum]	MLO-like protein 2 OS=Arabidopsis thaliana GN=MLO2 PE=1 SV=1
Gh_A08G1780	918	67.26	46.36	69.64	236.87	209.39	375.87	2.23447	2.27291e-22	3.80603e-20	HIPP03	PREDICTED: uncharacterized protein LOC105792411 [Gossypium raimondii] &gt;KJB26217.1 hypothetical protein B456_004G230900 [Gossypium raimondii];XP_016754752.1 PREDICTED: heavy metal-associated isoprenylated plant protein 3-like [Gossypium hirsutum] &gt	Heavy metal-associated isoprenylated plant protein 3 OS=Arabidopsis thaliana GN=HIPP03 PE=1 SV=1
Gh_D07G2170	639	1.88	1.2	1.02	5.33	6.56	6.77	2.23318	2.38796e-05	0.000407309	VPS2.3	PREDICTED: vacuolar protein sorting-associated protein 2 homolog 3-like [Gossypium hirsutum]	Vacuolar protein sorting-associated protein 2 homolog 3 OS=Arabidopsis thaliana GN=VPS2.3 PE=2 SV=1
Gh_A05G1849	2094	2.91	4.3	2.89	14.87	12.05	17.28	2.23194	2.13813e-26	4.93141e-24	CSLC12	PREDICTED: probable xyloglucan glycosyltransferase 12 [Gossypium hirsutum]	Probable xyloglucan glycosyltransferase 12 OS=Arabidopsis thaliana GN=CSLC12 PE=1 SV=1
Gh_A07G1477	699	10.32	11.65	8.56	32.05	37.68	66.64	2.23182	1.52142e-14	1.24124e-12	At4g13040	XP_016743549.1 PREDICTED: ethylene-responsive transcription factor-like protein At4g13040 [Gossypium hirsutum] &gt;PREDICTED: ethylene-responsive transcription factor-like protein At4g13040 [Gossypium hirsutum] &gt;XP_016743548.1 PREDICTED: ethylene-responsive transcription factor-like protein At4g13040 [Gossypium hirsutum] &gt;XP_017626354.1 PREDICTED: ethylene-responsive transcription factor-li…	Ethylene-responsive transcription factor-like protein At4g13040 OS=Arabidopsis thaliana GN=At4g13040 PE=2 SV=2
Gh_D10G0184	2547	0.84	0.9	1.12	3.52	4.8	4.04	2.23178	1.36994e-15	1.24721e-13	SD18	PREDICTED: receptor-like serine/threonine-protein kinase SD1-8 [Gossypium hirsutum]	Receptor-like serine/threonine-protein kinase SD1-8 OS=Arabidopsis thaliana GN=SD18 PE=1 SV=1
novel.49679	423	1.04	1.98	3.91	9.11	8.83	12.41	2.23165	0.00155199	0.0149736	CES101	hypothetical protein B456_002G078000 [Gossypium raimondii]	G-type lectin S-receptor-like serine/threonine-protein kinase CES101 OS=Arabidopsis thaliana GN=CES101 PE=2 SV=2
Gh_D07G1908	306	42.57	45.99	71.77	282.21	140.37	364.04	2.23002	4.60861e-08	1.40839e-06	-	AFH57278.1 glycine rich protein [Gossypium hirsutum];PREDICTED: glycine-rich cell wall structural protein-like isoform X2 [Gossypium raimondii] &gt	-
novel.29170	2801	1.11	0.88	0.99	3.42	3.99	5.66	2.22893	6.24889e-15	5.29848e-13	RGA1	PREDICTED: putative disease resistance protein RGA3 isoform X2 [Gossypium hirsutum]	Putative disease resistance protein RGA1 OS=Solanum bulbocastanum GN=RGA1 PE=2 SV=2
Gh_A02G0788	1053	7.37	14.06	10.13	38.86	35.07	64.31	2.22737	2.27927e-18	2.71381e-16	EXO	hypothetical protein B456_005G094300 [Gossypium raimondii]	Protein EXORDIUM OS=Arabidopsis thaliana GN=EXO PE=2 SV=1
Gh_D04G0293	831	21.04	26.96	18.24	80.44	101.5	110.8	2.22665	4.9537e-31	1.70575e-28	NAC081	PREDICTED: protein ATAF2-like [Gossypium raimondii] &gt;KJB75350.1 hypothetical protein B456_012G037600 [Gossypium raimondii];XP_016751387.1 PREDICTED: protein ATAF2-like isoform X1 [Gossypium hirsutum] &gt	Protein ATAF2 OS=Arabidopsis thaliana GN=NAC081 PE=1 SV=1
novel.50190	448	6.67	4.34	3.13	23.87	22.36	19.88	2.22589	3.71988e-07	9.43399e-06	CRK29	KJB34799.1 hypothetical protein B456_006G084300 [Gossypium raimondii];PREDICTED: cysteine-rich receptor-like protein kinase 26 [Gossypium raimondii] &gt	Cysteine-rich receptor-like protein kinase 29 OS=Arabidopsis thaliana GN=CRK29 PE=2 SV=1
Gh_D01G0546	3172	1.56	0.83	0.82	3.33	4.78	5.22	2.22541	5.0838e-13	3.40829e-11	At4g03230	PREDICTED: receptor-like serine/threonine-protein kinase SD1-7 [Gossypium raimondii]	G-type lectin S-receptor-like serine/threonine-protein kinase At4g03230 OS=Arabidopsis thaliana GN=At4g03230 PE=3 SV=3
Gh_A03G1134	1254	0.24	0.36	0.22	1.2	1.67	0.79	2.22469	0.00160299	0.0153946	ACT	PREDICTED: vinorine synthase-like [Gossypium hirsutum]	Vinorine synthase OS=Rauvolfia serpentina GN=ACT PE=1 SV=2
Gh_D12G0586	1473	4.45	8.35	5.12	18.49	20.9	38.34	2.22446	3.25917e-15	2.86277e-13	At1g43910	PREDICTED: AAA-ATPase At1g43910-like [Gossypium hirsutum]	AAA-ATPase At1g43910 OS=Arabidopsis thaliana GN=At1g43910 PE=1 SV=1
Gh_A11G1242	1536	9.96	9.32	8.37	35.87	37.16	48.61	2.22433	3.44476e-34	1.42741e-31	CYP75B2	KHG15722.1 Cytochrome P450 [Gossypium arboreum];PREDICTED: cytochrome P450 71A1-like [Gossypium arboreum] &gt	Flavonoid 3&apos;-monooxygenase OS=Petunia hybrida GN=CYP75B2 PE=2 SV=1
Gh_A07G0400	1467	2.13	1.29	2.13	7.02	8.07	9.08	2.22429	2.56729e-14	2.03123e-12	Slc25a24	PREDICTED: calcium-binding mitochondrial carrier protein SCaMC-2-B-like [Gossypium hirsutum]	Calcium-binding mitochondrial carrier protein SCaMC-1 OS=Mus musculus GN=Slc25a24 PE=1 SV=1
novel.43049	1402	1.42	2.36	1.61	6.82	8.27	8.41	2.22198	7.50391e-15	6.31879e-13	-	-	-
Gh_A05G2246	1801	16.45	19.22	16.79	65.49	85.68	80.53	2.22002	1.6524e-46	1.63776e-43	CYP81D11	PREDICTED: cytochrome P450 81E8-like [Gossypium arboreum] &gt;KHG05117.1 Isoflavone 2&apos;-hydroxylase [Gossypium arboreum];PREDICTED: cytochrome P450 81E8-like [Gossypium hirsutum]	Cytochrome P450 81D11 OS=Arabidopsis thaliana GN=CYP81D11 PE=2 SV=1;Cytochrome P450 81E8 OS=Medicago truncatula GN=CYP81E8 PE=2 SV=1
novel.20120	2011	0.42	0.81	0.77	1.89	1.44	5.07	2.21698	5.31162e-06	0.000106558	N	XP_012434480.1 PREDICTED: TMV resistance protein N-like isoform X2 [Gossypium raimondii];XP_012434479.1 PREDICTED: TMV resistance protein N-like isoform X2 [Gossypium raimondii] &gt;PREDICTED: TMV resistance protein N-like isoform X1 [Gossypium raimondii] &gt	TMV resistance protein N OS=Nicotiana glutinosa GN=N PE=1 SV=1
Gh_A05G2474	1332	1.46	1.34	1.02	4.23	5.47	6.74	2.21617	4.02644e-10	1.72296e-08	ZIFL1	protein zinc induced facilitator-like 1 [Gossypium arboreum]	Protein ZINC INDUCED FACILITATOR-LIKE 1 OS=Arabidopsis thaliana GN=ZIFL1 PE=2 SV=1
novel.18202	1122	1.39	2.58	1.88	9.62	5.73	9.38	2.21554	1.05033e-11	5.84045e-10	-	PREDICTED: uncharacterized protein LOC108472121 [Gossypium arboreum]	-
Gh_A09G1440	2010	2.72	2.34	2.72	9.08	12.74	11.86	2.21541	2.99203e-22	4.97613e-20	LECRK41	PREDICTED: L-type lectin-domain containing receptor kinase IV.1-like [Gossypium hirsutum]	L-type lectin-domain containing receptor kinase IV.1 OS=Arabidopsis thaliana GN=LECRK41 PE=2 SV=1
Gh_D13G0380	1026	2.28	1.43	1.26	7.28	6.25	8.41	2.21523	6.18957e-10	2.57497e-08	-	PREDICTED: uncharacterized protein LOC107918774 [Gossypium hirsutum]	-
Gh_D10G1429	1170	16.45	9.25	7.51	46.05	61.78	39.15	2.21474	4.72129e-15	4.05004e-13	CHS1	ACH56521.1 chalcone synthase [Gossypium hirsutum] &gt;AEO96988.1 chalcone synthase [Gossypium hirsutum];chalcone synthase 1-like [Gossypium hirsutum] &gt	Chalcone synthase 1 OS=Camellia sinensis GN=CHS1 PE=2 SV=1
Gh_A10G1280	1192	4.52	3.99	3.09	20.19	15.75	14.88	2.21254	7.44297e-21	1.13022e-18	BHLH153	PREDICTED: transcription factor bHLH113-like isoform X1 [Gossypium hirsutum];PREDICTED: transcription factor bHLH113-like isoform X4 [Gossypium hirsutum]	Transcription factor bHLH153 OS=Arabidopsis thaliana GN=BHLH153 PE=2 SV=1
Gh_A06G1381	843	0.75	0.32	0.65	3.44	2.28	1.87	2.21228	0.000741383	0.00805093	NUDT2	PREDICTED: nudix hydrolase 2-like [Gossypium hirsutum] &gt;XP_017615581.1 PREDICTED: nudix hydrolase 2-like [Gossypium arboreum]	Nudix hydrolase 2 OS=Arabidopsis thaliana GN=NUDT2 PE=1 SV=1
novel.53422	341	1.99	3.63	8.64	16.26	16.97	27.1	2.21193	0.00609814	0.0462345	-	hypothetical protein B456_011G227400 [Gossypium raimondii]	-
Gh_D11G3392	1831	0.09	0.36	0.29	0.82	1.36	0.83	2.21102	0.000343919	0.00416725	LRR-RLK	hypothetical protein B456_007G330700 [Gossypium raimondii];PREDICTED: probable leucine-rich repeat receptor-like serine/threonine-protein kinase At3g14840 [Gossypium arboreum]	Probable leucine-rich repeat receptor-like serine/threonine-protein kinase At3g14840 OS=Arabidopsis thaliana GN=LRR-RLK PE=2 SV=1
novel.27288	1198	0.84	1.35	0.87	3.81	5.51	3.94	2.21018	3.64483e-08	1.13274e-06	-	Uncharacterized protein TCM_010848 [Theobroma cacao]	-
Gh_A05G2515	1863	0.49	0.82	0.93	2.17	3.19	4.1	2.20814	1.37662e-08	4.58525e-07	MCH1	PREDICTED: protein NUCLEAR FUSION DEFECTIVE 4-like [Gossypium arboreum]	Probable transporter MCH1 OS=Yarrowia lipolytica (strain CLIB 122 / E 150) GN=MCH1 PE=3 SV=1
Gh_D12G0988	1095	0.29	0.65	0.18	1.55	1.43	1.95	2.20379	0.000944706	0.00987579	ATL4	PREDICTED: E3 ubiquitin-protein ligase ATL4-like [Gossypium hirsutum]	E3 ubiquitin-protein ligase ATL4 OS=Arabidopsis thaliana GN=ATL4 PE=1 SV=1
Gh_A03G1095	1233	1.2	1.94	1.55	5.63	7.18	7.1	2.20355	9.59494e-12	5.34886e-10	-	PREDICTED: uncharacterized protein LOC107886460 isoform X1 [Gossypium hirsutum]	-
Gh_D07G0247	2304	0.41	1.6	1.19	3.85	4.54	4.98	2.20277	2.63461e-10	1.16828e-08	B120	PREDICTED: cysteine-rich receptor-like protein kinase 19 [Gossypium hirsutum]	G-type lectin S-receptor-like serine/threonine-protein kinase B120 OS=Arabidopsis thaliana GN=B120 PE=2 SV=1
Gh_A08G1957	1080	0.22	0.89	0.36	1.97	2.25	2.13	2.20143	0.00027586	0.00345209	F6&apos;H2	PREDICTED: feruloyl CoA ortho-hydroxylase 1-like [Gossypium arboreum]	Feruloyl CoA ortho-hydroxylase 2 OS=Arabidopsis thaliana GN=F6&apos;H2 PE=1 SV=1
Gh_A01G1618	1755	0.13	0.17	0.18	0.55	0.78	0.53	2.20087	0.0044832	0.0360544	LECRKS5	PREDICTED: probable L-type lectin-domain containing receptor kinase S.5 [Gossypium arboreum]	Probable L-type lectin-domain containing receptor kinase S.5 OS=Arabidopsis thaliana GN=LECRKS5 PE=2 SV=1
novel.22868	1149	3.38	3.05	2.05	10.5	14.03	11.88	2.20067	7.97125e-15	6.70463e-13	-	PREDICTED: cytochrome P450 CYP749A22-like isoform X1 [Gossypium arboreum]	Cytochrome P450 CYP749A22 OS=Panax ginseng PE=2 SV=1
Gh_A02G1715	621	0.54	1.09	0.65	1.66	5.16	2.99	2.19824	0.00441265	0.0355806	IRE1B	KHG10461.1 Serine/threonine-protein kinase/endoribonuclease IRE1 [Gossypium arboreum];PREDICTED: serine/threonine-protein kinase/endoribonuclease IRE1a-like [Gossypium arboreum] &gt	Serine/threonine-protein kinase/endoribonuclease IRE1b OS=Arabidopsis thaliana GN=IRE1B PE=2 SV=1
Gh_A10G1310	506	1.13	1.42	0.66	2.69	6.92	4.64	2.19785	0.00511855	0.040147	SBT6.1	Site-1 protease, putative isoform 1 [Theobroma cacao];PREDICTED: subtilisin-like protease SBT6.1 [Gossypium hirsutum]	Subtilisin-like protease SBT6.1 OS=Arabidopsis thaliana GN=SBT6.1 PE=1 SV=1
Gh_D07G0931	3197	4.1	5.9	6.73	20.2	27.25	23.32	2.1967	1.70178e-31	6.00073e-29	ECA4	KJB08833.1 hypothetical protein B456_001G106800 [Gossypium raimondii] &gt;PREDICTED: calcium-transporting ATPase 1, endoplasmic reticulum-type-like [Gossypium raimondii] &gt;KJB08835.1 hypothetical protein B456_001G106800 [Gossypium raimondii];XP_012474224.1 PREDICTED: calcium-transporting ATPase 1, endoplasmic reticulum-type-like [Gossypium raimondii] &gt	Calcium-transporting ATPase 4, endoplasmic reticulum-type OS=Arabidopsis thaliana GN=ECA4 PE=2 SV=2
Gh_D05G3753	582	1.11	1.03	0.24	3.08	5.07	2.43	2.19667	0.00555215	0.042883	At3g47110	PREDICTED: probable LRR receptor-like serine/threonine-protein kinase At3g47570 [Gossypium hirsutum]	Putative receptor-like protein kinase At3g47110 OS=Arabidopsis thaliana GN=At3g47110 PE=3 SV=1
Gh_D13G1759	1071	4.56	3.66	3.28	9.37	16.64	23.12	2.19638	3.61288e-11	1.84915e-09	NAC047	NAC domain-containing 29 -like protein [Gossypium arboreum]	NAC transcription factor 47 OS=Arabidopsis thaliana GN=NAC047 PE=2 SV=1
Gh_A01G1443	975	35.11	15.64	20.01	83.99	97	130.21	2.19548	6.76732e-07	1.64134e-05	-	ADI56257.1 class I chitinase [Gossypium hirsutum];Endochitinase 1 [Gossypium arboreum];AAB67842.1 class I chitinase [Gossypium hirsutum] &gt;Q39799.1 RecName: Full=Endochitinase 1; Flags: Precursor &gt;PREDICTED: endochitinase 1 [Gossypium hirsutum] &gt	Endochitinase 1 OS=Gossypium hirsutum PE=3 SV=1
Gh_A11G2140	336	4.84	4.82	11.21	19.41	41.63	35.14	2.1946	0.00104269	0.0107393	-	XP_016672574.1 PREDICTED: uncharacterized protein LOC107892091 [Gossypium hirsutum] &gt;KHG04721.1 Protein disulfide-isomerase [Gossypium arboreum];PREDICTED: uncharacterized protein LOC107892091 [Gossypium hirsutum] &gt	-
Gh_D01G1679	780	21.48	22.6	19.55	81.67	80.43	114.53	2.1938	1.66303e-30	5.37326e-28	EXLA2	PREDICTED: expansin-like A2 [Gossypium hirsutum]	Expansin-like A2 OS=Arabidopsis thaliana GN=EXLA2 PE=2 SV=1
Gh_A03G0955	1383	1.38	1.14	1.59	4.46	7.09	5.67	2.19311	1.23656e-10	5.80258e-09	DTX40	KHG27903.1 Protein TRANSPARENT TESTA 12 -like protein [Gossypium arboreum];PREDICTED: protein DETOXIFICATION 40-like [Gossypium arboreum] &gt	Protein DETOXIFICATION 40 OS=Arabidopsis thaliana GN=DTX40 PE=1 SV=1
Gh_D07G0465	1470	0.44	0.59	1.09	2.63	2.73	3.64	2.19193	3.86458e-07	9.76382e-06	Slc25a24	PREDICTED: calcium-binding mitochondrial carrier protein SCaMC-2-B [Gossypium hirsutum]	Calcium-binding mitochondrial carrier protein SCaMC-1 OS=Mus musculus GN=Slc25a24 PE=1 SV=1
Gh_D08G0432	1743	5.12	3.68	4.19	12.58	18.93	24.49	2.19157	5.66643e-17	5.95414e-15	AAE11	PREDICTED: butyrate--CoA ligase AAE11, peroxisomal-like [Gossypium hirsutum]	Butyrate--CoA ligase AAE11, peroxisomal OS=Arabidopsis thaliana GN=AAE11 PE=1 SV=1
Gh_D05G3435	1929	1.77	1.06	1.25	4.6	5.88	6.94	2.18978	5.60877e-13	3.74654e-11	-	PREDICTED: uncharacterized protein LOC107904243 isoform X1 [Gossypium hirsutum]	-
Gh_A07G0697	465	8.68	9.86	13.77	57.55	34.21	51.85	2.18907	6.04967e-12	3.47733e-10	CML27	PREDICTED: probable calcium-binding protein CML23 [Gossypium hirsutum]	Probable calcium-binding protein CML27 OS=Arabidopsis thaliana GN=CML27 PE=1 SV=1
Gh_A13G1919	795	0.76	0.75	0.57	3.11	2.92	2.74	2.18679	0.000342526	0.0041555	FLA12	PREDICTED: fasciclin-like arabinogalactan protein 12 [Gossypium hirsutum]	Fasciclin-like arabinogalactan protein 12 OS=Arabidopsis thaliana GN=FLA12 PE=2 SV=2
Gh_A08G2525	1572	2.91	0.87	1.48	7.45	6.87	8.6	2.18676	2.73709e-09	1.03746e-07	PTC52	PREDICTED: protochlorophyllide-dependent translocon component 52, chloroplastic-like isoform X1 [Gossypium hirsutum]	Protochlorophyllide-dependent translocon component 52, chloroplastic OS=Arabidopsis thaliana GN=PTC52 PE=2 SV=1
Gh_A11G1835	1290	0.23	0.93	1.15	2.88	3.95	2.76	2.18573	6.48283e-06	0.000127439	VQ22	PREDICTED: mucin-3A-like [Gossypium hirsutum]	VQ motif-containing protein 22 OS=Arabidopsis thaliana GN=VQ22 PE=2 SV=1
Gh_A02G1100	2458	1	0.4	0.47	2.26	2.74	3.08	2.18509	1.51689e-08	5.016e-07	WAK5	PREDICTED: wall-associated receptor kinase 2-like [Gossypium hirsutum]	Wall-associated receptor kinase 5 OS=Arabidopsis thaliana GN=WAK5 PE=2 SV=1;Wall-associated receptor kinase 2 OS=Arabidopsis thaliana GN=WAK2 PE=1 SV=1
Gh_A01G1117	921	1.77	5.04	5.56	16.12	17.1	18.79	2.18351	4.27596e-12	2.51496e-10	SYP121	PREDICTED: syntaxin-121-like [Gossypium hirsutum]	Syntaxin-121 OS=Arabidopsis thaliana GN=SYP121 PE=1 SV=1
Gh_A12G2633	606	1.33	0.57	1.81	5.25	6.26	4.53	2.18287	0.000311445	0.0038288	At4g39670	PREDICTED: ACD11 homolog protein-like [Gossypium hirsutum]	ACD11 homolog protein OS=Arabidopsis thaliana GN=At4g39670 PE=2 SV=1
Gh_D06G1590	2542	7.8	4.19	4.58	22.93	26.29	22.35	2.18271	1.99662e-19	2.67715e-17	CRK25	PREDICTED: putative receptor-like protein kinase At4g00960 [Gossypium hirsutum]	Cysteine-rich receptor-like protein kinase 25 OS=Arabidopsis thaliana GN=CRK25 PE=3 SV=1;Cysteine-rich receptor-like protein kinase 5 OS=Arabidopsis thaliana GN=CRK5 PE=1 SV=1
Gh_A06G1091	1626	0.87	1.31	1.07	3.32	4.42	5.98	2.17791	3.97429e-10	1.70302e-08	NDA1	putative NADH dehydrogenase [Gossypium arboreum]	Internal alternative NAD(P)H-ubiquinone oxidoreductase A1, mitochondrial OS=Arabidopsis thaliana GN=NDA1 PE=2 SV=1
Gh_A13G0339	1026	0.83	0.72	0.58	2.4	3.26	3.32	2.17591	1.83524e-05	0.000322792	-	PREDICTED: uncharacterized protein LOC108463258 [Gossypium arboreum]	-
Gh_A07G2064	1347	2.04	1.66	0.68	7.28	4.72	7.01	2.17577	4.05136e-09	1.49393e-07	RGLG2	PREDICTED: E3 ubiquitin-protein ligase RGLG2-like [Gossypium hirsutum]	E3 ubiquitin-protein ligase RGLG2 OS=Arabidopsis thaliana GN=RGLG2 PE=1 SV=1
Gh_D01G1037	3039	0.51	0.19	0.23	1.42	1.27	1.33	2.16931	7.65007e-07	1.83782e-05	XA21	PREDICTED: probable LRR receptor-like serine/threonine-protein kinase At3g47570 [Gossypium hirsutum]	Receptor kinase-like protein Xa21 OS=Oryza sativa subsp. japonica GN=XA21 PE=1 SV=1
Gh_A04G0476	1224	0.5	0.5	0.38	1.27	2.23	2.38	2.1689	0.000137756	0.0018871	PUB24	PREDICTED: E3 ubiquitin-protein ligase PUB24-like [Gossypium hirsutum]	E3 ubiquitin-protein ligase PUB24 OS=Arabidopsis thaliana GN=PUB24 PE=1 SV=1
Gh_D02G0799	1119	4.07	3.58	3.83	13.4	15.07	19.75	2.16544	1.38015e-17	1.51991e-15	-	PREDICTED: esterase-like [Gossypium hirsutum]	Esterase OS=Hevea brasiliensis PE=1 SV=1
Gh_D02G0434	600	1.94	1.75	2.99	7.35	8.99	12.13	2.16382	4.64084e-06	9.42091e-05	-	proline-rich protein [Gossypium barbadense]	-
Gh_D12G1850	2103	37.37	20.95	26.03	98.35	119.73	140	2.16156	7.64162e-22	1.22909e-19	SOBIR1	hypothetical protein B456_008G203300 [Gossypium raimondii]	Leucine-rich repeat receptor-like serine/threonine/tyrosine-protein kinase SOBIR1 OS=Arabidopsis thaliana GN=SOBIR1 PE=1 SV=1
Gh_D10G1158	705	2.04	4.02	3.33	15.21	11.48	12.78	2.16022	3.60176e-10	1.55576e-08	PNC1	KJB71565.1 hypothetical protein B456_011G129900 [Gossypium raimondii];PREDICTED: cationic peroxidase 1-like [Gossypium raimondii] &gt	Cationic peroxidase 1 OS=Arachis hypogaea GN=PNC1 PE=1 SV=2
Gh_A04G0571	735	0.67	1.47	0.32	3.49	2.61	4.42	2.15954	0.000705059	0.00770899	-	PREDICTED: uncharacterized protein LOC107931525 [Gossypium hirsutum]	-
Gh_Sca004821G01	2049	0.1	0.03	0.29	0.58	0.44	0.67	2.15932	0.00613968	0.0465039	LECRK91	PREDICTED: L-type lectin-domain containing receptor kinase IX.1-like [Gossypium arboreum]	L-type lectin-domain containing receptor kinase IX.1 OS=Arabidopsis thaliana GN=LECRK91 PE=1 SV=1
Gh_D04G0849	663	15.85	9.72	8.33	40.25	44.58	60.57	2.15919	3.70877e-14	2.86936e-12	HSP26-A	PREDICTED: probable glutathione S-transferase [Gossypium hirsutum]	Probable glutathione S-transferase OS=Glycine max GN=HSP26-A PE=2 SV=1
Gh_D05G1530	1944	0.35	0.21	0.35	0.92	1.16	1.73	2.15915	6.12399e-05	0.0009338	LUH	XP_016688032.1 PREDICTED: transcriptional corepressor LEUNIG-like isoform X1 [Gossypium hirsutum];PREDICTED: transcriptional corepressor LEUNIG-like isoform X1 [Gossypium hirsutum] &gt	Transcriptional corepressor LEUNIG_HOMOLOG OS=Arabidopsis thaliana GN=LUH PE=1 SV=1
Gh_D01G0260	3025	1.03	1.49	2.04	6.21	6.14	6.66	2.15809	2.5475e-20	3.67802e-18	SD113	PREDICTED: G-type lectin S-receptor-like serine/threonine-protein kinase At1g11330 isoform X1 [Gossypium raimondii] &gt;XP_012453595.1 PREDICTED: G-type lectin S-receptor-like serine/threonine-protein kinase At1g11330 isoform X1 [Gossypium raimondii]	G-type lectin S-receptor-like serine/threonine-protein kinase SD1-13 OS=Arabidopsis thaliana GN=SD113 PE=1 SV=2
Gh_D02G1423	1173	5.75	5.6	3.15	24.32	19.08	22.52	2.15794	3.27051e-22	5.40252e-20	CRRSP12	PREDICTED: cysteine-rich repeat secretory protein 12-like isoform X1 [Gossypium hirsutum];PREDICTED: cysteine-rich repeat secretory protein 12-like isoform X2 [Gossypium hirsutum]	Cysteine-rich repeat secretory protein 12 OS=Arabidopsis thaliana GN=CRRSP12 PE=1 SV=2
novel.12509	1110	26.27	26.99	26.37	90.44	69.07	176.51	2.15772	1.87019e-16	1.85361e-14	XTH22	PREDICTED: xyloglucan endotransglucosylase/hydrolase protein 22-like [Gossypium arboreum]	Xyloglucan endotransglucosylase/hydrolase protein 22 OS=Arabidopsis thaliana GN=XTH22 PE=1 SV=1
Gh_D11G1805	1548	0.6	0.51	1.08	2.97	3.27	2.58	2.15661	1.45025e-07	3.99727e-06	CYP84A1	PREDICTED: cytochrome P450 84A1-like [Gossypium hirsutum]	Cytochrome P450 84A1 OS=Arabidopsis thaliana GN=CYP84A1 PE=1 SV=1
Gh_D05G1776	1854	2.42	2.01	2.25	7.47	9.17	11.28	2.1564	5.29135e-18	6.07338e-16	-	PREDICTED: uncharacterized protein LOC107905509 [Gossypium hirsutum]	-
Gh_D12G0146	1005	9.9	12.67	12.31	44.62	54.63	45.74	2.1556	1.50448e-32	5.62983e-30	PA1024	PREDICTED: nitronate monooxygenase-like [Gossypium hirsutum]	Nitronate monooxygenase OS=Pseudomonas aeruginosa (strain ATCC 15692 / DSM 22644 / CIP 104116 / JCM 14847 / LMG 12228 / 1C / PRS 101 / PAO1) GN=PA1024 PE=1 SV=1
novel.29252	731	6.01	4.4	2.29	19.29	24.14	19.71	2.15533	9.48311e-12	5.29725e-10	N	PREDICTED: TMV resistance protein N-like [Gossypium raimondii];PREDICTED: TMV resistance protein N-like [Gossypium hirsutum]	TMV resistance protein N OS=Nicotiana glutinosa GN=N PE=1 SV=1
Gh_D09G0238	966	37.96	25.9	34.34	128.24	133.19	177.16	2.1553	1.86275e-25	3.96004e-23	-	PREDICTED: uncharacterized protein LOC107892307 [Gossypium hirsutum]	-
Gh_A07G1775	2280	8.22	6.57	7.56	28.22	30.3	37.28	2.15437	2.51584e-30	7.98797e-28	At5g48380	PREDICTED: probably inactive leucine-rich repeat receptor-like protein kinase At5g48380 isoform X2 [Gossypium hirsutum];XP_016746640.1 PREDICTED: probably inactive leucine-rich repeat receptor-like protein kinase At5g48380 isoform X1 [Gossypium hirsutum];PREDICTED: probably inactive leucine-rich repeat receptor-like protein kinase At5g48380 isoform X1 [Gossypium hirsutum] &gt	Probably inactive leucine-rich repeat receptor-like protein kinase At5g48380 OS=Arabidopsis thaliana GN=At5g48380 PE=1 SV=1
novel.51353	1021	15.02	10.99	11.31	47.2	54.36	55.62	2.1523	3.83062e-27	9.30309e-25	PDR1	PREDICTED: ABC transporter G family member 40-like [Gossypium hirsutum]	Pleiotropic drug resistance protein 1 OS=Nicotiana tabacum GN=PDR1 PE=2 SV=1
Gh_A07G2011	1596	8.96	14.36	8.68	33.68	49.19	49.26	2.15069	1.70581e-23	3.10449e-21	ALDH2B7	PREDICTED: aldehyde dehydrogenase family 2 member B7, mitochondrial-like [Gossypium hirsutum]	Aldehyde dehydrogenase family 2 member B7, mitochondrial OS=Arabidopsis thaliana GN=ALDH2B7 PE=2 SV=2
Gh_D02G1773	1001	9.32	8.5	7.35	34.45	30.95	40.64	2.14854	1.36301e-26	3.20413e-24	-	PREDICTED: uncharacterized protein LOC107909528 [Gossypium hirsutum]	-
Gh_A08G1667	945	0.72	0.09	0.33	1.28	1.84	1.74	2.14832	0.00541507	0.0420012	CLH1	PREDICTED: chlorophyllase-1 [Gossypium arboreum]	Chlorophyllase-1 OS=Arabidopsis thaliana GN=CLH1 PE=1 SV=1
Gh_A03G1031	964	6.25	5.71	7.02	28.43	22.02	30.08	2.14829	3.25228e-22	5.38454e-20	CRRSP12	PREDICTED: cysteine-rich repeat secretory protein 12-like isoform X1 [Gossypium hirsutum];PREDICTED: cysteine-rich repeat secretory protein 12-like isoform X2 [Gossypium hirsutum]	Cysteine-rich repeat secretory protein 12 OS=Arabidopsis thaliana GN=CRRSP12 PE=1 SV=2
Gh_A05G2721	1944	5.62	6.19	6.34	20.86	26.44	27.72	2.14723	1.25126e-33	4.96069e-31	CRK2	XP_016748110.1 PREDICTED: cysteine-rich receptor-like protein kinase 2 [Gossypium hirsutum];PREDICTED: cysteine-rich receptor-like protein kinase 2 [Gossypium hirsutum] &gt	Cysteine-rich receptor-like protein kinase 2 OS=Arabidopsis thaliana GN=CRK2 PE=2 SV=1
Gh_D02G1665	2035	0.6	1	0.86	3.26	2.88	3.99	2.14334	5.74155e-11	2.8434e-09	ALDH2B4	PREDICTED: aldehyde dehydrogenase family 2 member B7, mitochondrial-like [Gossypium hirsutum];hypothetical protein B456_005G183300 [Gossypium raimondii]	Aldehyde dehydrogenase family 2 member B4, mitochondrial OS=Arabidopsis thaliana GN=ALDH2B4 PE=2 SV=1
Gh_A01G0347	552	1.61	1.85	1.9	7.12	7.61	8.03	2.1404	5.26366e-05	0.000818945	DIR4	PREDICTED: dirigent protein 4-like [Gossypium hirsutum] &gt;XP_017641321.1 PREDICTED: dirigent protein 4-like [Gossypium arboreum]	Dirigent protein 4 OS=Arabidopsis thaliana GN=DIR4 PE=2 SV=1
Gh_A08G0694	303	12.91	6.36	16.84	41.75	37.66	82.91	2.14001	0.0017472	0.01655	SAG21	PREDICTED: protein SENESCENCE-ASSOCIATED GENE 21, mitochondrial-like [Gossypium hirsutum] &gt;XP_017616249.1 PREDICTED: protein SENESCENCE-ASSOCIATED GENE 21, mitochondrial-like [Gossypium arboreum]	Protein SENESCENCE-ASSOCIATED GENE 21, mitochondrial OS=Arabidopsis thaliana GN=SAG21 PE=2 SV=1
Gh_D10G0190	1873	12.81	10.27	7.55	42.61	51.18	41.28	2.13931	3.89596e-23	6.90205e-21	STC	PREDICTED: sugar carrier protein C-like [Gossypium hirsutum]	Sugar carrier protein C OS=Ricinus communis GN=STC PE=2 SV=1
Gh_A08G2407	1014	3.36	2.09	1.33	8.01	8.56	11.68	2.13904	4.32711e-09	1.58446e-07	DMR6	PREDICTED: protein DOWNY MILDEW RESISTANCE 6-like [Gossypium hirsutum]	Protein DOWNY MILDEW RESISTANCE 6 OS=Arabidopsis thaliana GN=DMR6 PE=1 SV=1
novel.3318	706	1.43	0.29	0.52	2.33	5.34	1.84	2.13878	0.0049791	0.0392379	-	-	-
Gh_D10G2193	1506	8.77	7.17	2.69	16.23	29.87	31.29	2.13862	0.000231625	0.00296613	BAD1	PREDICTED: ankyrin repeat-containing protein At5g02620-like [Gossypium hirsutum]	Ankyrin repeat-containing protein BDA1 OS=Arabidopsis thaliana GN=BAD1 PE=1 SV=1
Gh_D04G0504	945	2.43	1.2	1.81	7.36	6.72	8.44	2.13794	1.08243e-08	3.70808e-07	-	PREDICTED: uncharacterized protein LOC107925998 [Gossypium hirsutum]	-
novel.3140	1201	0.45	0.19	0.47	0.68	1.43	2.5	2.13769	0.002504	0.0222853	-	hypothetical protein B456_003G001700 [Gossypium raimondii]	-
Gh_D12G0913	1707	0.74	0.88	0.49	2.05	3.4	3.14	2.13736	1.72731e-07	4.69736e-06	-	PREDICTED: L-ascorbate oxidase-like [Gossypium hirsutum]	L-ascorbate oxidase OS=Cucumis sativus PE=1 SV=1
Gh_A12G2147	969	86.83	83.86	71.07	273.15	337.87	393.04	2.13586	1.72898e-35	8.11714e-33	-	PREDICTED: B2 protein-like [Gossypium hirsutum]	B2 protein OS=Daucus carota PE=2 SV=1
Gh_A01G1234	993	3	2.59	2.44	7.56	11.53	14.29	2.13463	1.08132e-10	5.13462e-09	PCR2	plant cadmium resistance 2 -like protein [Gossypium arboreum];PREDICTED: protein PLANT CADMIUM RESISTANCE 2-like [Gossypium hirsutum]	Protein PLANT CADMIUM RESISTANCE 2 OS=Arabidopsis thaliana GN=PCR2 PE=1 SV=1
Gh_A13G0138	2385	8.89	10.16	8.64	34.46	29.08	50.29	2.13449	6.22448e-28	1.64219e-25	At2g40140	PREDICTED: zinc finger CCCH domain-containing protein 29-like [Gossypium hirsutum]	Zinc finger CCCH domain-containing protein 29 OS=Arabidopsis thaliana GN=At2g40140 PE=2 SV=1
novel.61419	1796	1.31	1.23	1.48	5.4	4.78	6.42	2.13343	2.19826e-14	1.76207e-12	CRD	PREDICTED: 12S seed storage protein CRD-like [Gossypium hirsutum]	12S seed storage protein CRD OS=Arabidopsis thaliana GN=CRD PE=1 SV=1
Gh_D02G0837	1056	2.98	6.73	3.74	12.73	13.24	28.87	2.13342	1.2845e-09	5.13128e-08	EXO	hypothetical protein B456_005G094300 [Gossypium raimondii]	Protein EXORDIUM OS=Arabidopsis thaliana GN=EXO PE=2 SV=1
novel.63583	576	2.16	1.23	2.64	7.32	7.88	8.89	2.13288	4.05349e-05	0.000652114	At4g20830	PREDICTED: reticuline oxidase-like protein [Gossypium raimondii] &gt;KJB69142.1 hypothetical protein B456_011G007800 [Gossypium raimondii]	Berberine bridge enzyme-like 19 OS=Arabidopsis thaliana GN=At4g20830 PE=1 SV=2
Gh_D09G1565	858	3.16	2.58	4.33	6.54	11.87	22.52	2.13107	4.73e-07	1.17679e-05	GT-3B	PREDICTED: trihelix transcription factor GT-3b-like [Gossypium hirsutum]	Trihelix transcription factor GT-3b OS=Arabidopsis thaliana GN=GT-3B PE=1 SV=1
Gh_D11G0323	3263	2.87	4.14	3.02	11.67	15.64	13.39	2.12997	5.95292e-29	1.7122e-26	ABCA2	PREDICTED: ABC transporter A family member 2 [Gossypium hirsutum]	ABC transporter A family member 2 OS=Arabidopsis thaliana GN=ABCA2 PE=2 SV=1
novel.52558	384	5.24	3.68	8.78	12.06	17.95	42.63	2.12975	0.00109779	0.0111921	PGSIP8	Glycogenin-2 [Gossypium arboreum]	Putative glucuronosyltransferase PGSIP8 OS=Arabidopsis thaliana GN=PGSIP8 PE=2 SV=1
Gh_A10G1799	693	3.54	3.1	2.3	14.46	13.02	10.38	2.12826	1.9788e-09	7.65873e-08	-	PREDICTED: uncharacterized protein LOC108488735 [Gossypium arboreum]	-
Gh_A03G0871	780	29.66	27.34	25.81	109.23	121.42	112.29	2.1257	7.70537e-40	5.09138e-37	SBH2	KHG25861.1 Sphingoid base hydroxylase 2 -like protein [Gossypium arboreum];PREDICTED: sphinganine C4-monooxygenase 2-like [Gossypium arboreum] &gt	Sphinganine C4-monooxygenase 2 OS=Arabidopsis thaliana GN=SBH2 PE=1 SV=1
novel.17465	1716	0.73	0.37	0.7	1.75	2	3.67	2.12489	4.9647e-06	0.000100209	SD25	PREDICTED: G-type lectin S-receptor-like serine/threonine-protein kinase SD2-5 isoform X1 [Gossypium raimondii]	G-type lectin S-receptor-like serine/threonine-protein kinase SD2-5 OS=Arabidopsis thaliana GN=SD25 PE=1 SV=1
Gh_A11G0868	999	6.21	5.22	6.96	17.49	17.77	40.68	2.12457	3.65007e-11	1.86558e-09	WRKY46	probable WRKY transcription factor 46 [Gossypium hirsutum] &gt;AGV75970.1 WRKY transcription factor 90 [Gossypium hirsutum]	Probable WRKY transcription factor 46 OS=Arabidopsis thaliana GN=WRKY46 PE=2 SV=1
Gh_D02G2280	783	1.2	2.88	2.17	10.57	5.13	10.08	2.12427	6.23936e-07	1.52489e-05	EXLA1	KJB32722.1 hypothetical protein B456_005G257500 [Gossypium raimondii];XP_016691340.1 PREDICTED: expansin-like A1 [Gossypium hirsutum] &gt;PREDICTED: expansin-like A1 [Gossypium raimondii] &gt	Expansin-like A1 OS=Arabidopsis thaliana GN=EXLA1 PE=2 SV=1
novel.56512	245	361.55	267.73	365.99	1646.03	1306.01	1398.67	2.12373	1.04666e-13	7.65366e-12	-	KHG22088.1 Putative methyltransferase [Gossypium arboreum];PREDICTED: putative methyltransferase DDB_G0268948 [Gossypium arboreum] &gt	-
Gh_A11G1011	562	12.47	11.17	12.59	59.96	40.64	52.95	2.12271	1.02568e-18	1.2714e-16	-	PREDICTED: uncharacterized protein LOC107924593 [Gossypium hirsutum]	-
Gh_D01G0065	2382	5.69	5.07	5.12	19.55	22.58	22.42	2.12174	4.36765e-37	2.33826e-34	Zadh2	PREDICTED: probable quinone oxidoreductase [Gossypium hirsutum]	Prostaglandin reductase-3 OS=Mus musculus GN=Zadh2 PE=1 SV=1
Gh_D03G1156	711	0.74	1.49	1.68	6.19	4.62	4.41	2.1213	5.15579e-05	0.000804225	GSTU7	XP_012471261.1	Glutathione S-transferase U7 OS=Arabidopsis thaliana GN=GSTU7 PE=2 SV=1
Gh_D01G1841	1974	1.8	1.9	1.72	5.94	7.18	8.93	2.12101	6.21314e-17	6.4914e-15	LECRKS5	PREDICTED: probable L-type lectin-domain containing receptor kinase S.5 [Gossypium hirsutum]	Probable L-type lectin-domain containing receptor kinase S.5 OS=Arabidopsis thaliana GN=LECRKS5 PE=2 SV=1
Gh_A10G2346	1638	1.86	1.81	1.75	5.71	7.11	9.34	2.12096	6.17704e-14	4.64665e-12	SYT3	PREDICTED: synaptotagmin-3 isoform X1 [Gossypium hirsutum]	Synaptotagmin-3 OS=Arabidopsis thaliana GN=SYT3 PE=2 SV=1
Gh_D08G0482	3278	2.18	0.93	1.39	4.6	6.83	7.95	2.12074	3.98149e-11	2.02687e-09	-	PREDICTED: LRR receptor-like serine/threonine-protein kinase GSO1 [Gossypium hirsutum];hypothetical protein B456_004G054100, partial [Gossypium raimondii]	-
Gh_A04G1260	1410	0.78	1.46	0.96	3.57	4.31	5.12	2.12062	5.81648e-09	2.08303e-07	UGT89A2	PREDICTED: UDP-glycosyltransferase 89A2-like [Gossypium arboreum]	UDP-glycosyltransferase 89A2 OS=Arabidopsis thaliana GN=UGT89A2 PE=2 SV=1
Gh_A05G3860	1464	1.97	1.43	1.59	3.84	3.64	12.82	2.11911	2.24932e-06	4.89828e-05	-	PREDICTED: uncharacterized protein LOC107941090 [Gossypium hirsutum]	-
novel.62037	421	2.38	1.92	2.14	8.58	11.88	7.28	2.11898	0.00239293	0.0214687	-	PREDICTED: uncharacterized protein LOC107890364 [Gossypium hirsutum]	-
novel.54662	286	23.69	18.15	28.03	70.55	111.4	111.4	2.11842	0.000253065	0.0032018	-	PREDICTED: uncharacterized protein LOC107959839 [Gossypium hirsutum]	-
Gh_A06G2028	921	1.16	1.06	1.39	2.68	3.96	7.82	2.11838	3.33593e-05	0.000548711	NAC073	PREDICTED: NAC domain-containing protein 73-like [Gossypium hirsutum]	NAC domain-containing protein 73 OS=Arabidopsis thaliana GN=NAC073 PE=2 SV=1
Gh_A13G1254	514	2.9	2.62	3.03	9.43	9.8	15.82	2.11801	1.85664e-05	0.000326411	ERF4	PREDICTED: ethylene-responsive transcription factor 4-like [Gossypium hirsutum]	Ethylene-responsive transcription factor 4 OS=Arabidopsis thaliana GN=ERF4 PE=1 SV=1
Gh_D06G2007	2094	0.8	0.61	0.44	1.85	2.73	3.11	2.11746	7.11667e-08	2.0954e-06	BOR4	PREDICTED: boron transporter 4-like [Gossypium hirsutum]	Boron transporter 4 OS=Arabidopsis thaliana GN=BOR4 PE=2 SV=1
novel.19228	3750	1.34	0.9	1	4.47	3.54	5.21	2.11722	9.85351e-17	1.0136e-14	LRK10L-1.4	PREDICTED: LEAF RUST 10 DISEASE-RESISTANCE LOCUS RECEPTOR-LIKE PROTEIN KINASE-like 1.4 [Gossypium hirsutum]	LEAF RUST 10 DISEASE-RESISTANCE LOCUS RECEPTOR-LIKE PROTEIN KINASE-like 1.4 OS=Arabidopsis thaliana GN=LRK10L-1.4 PE=2 SV=2
Gh_A13G1518	1038	1.63	1.28	1.51	3.78	8.57	2.58	2.1131	6.47747e-05	0.000980872	GID1C	PREDICTED: gibberellin receptor GID1C-like isoform X1 [Gossypium hirsutum];PREDICTED: gibberellin receptor GID1C-like [Gossypium hirsutum]	Gibberellin receptor GID1C OS=Arabidopsis thaliana GN=GID1C PE=1 SV=1
Gh_D05G2162	960	11.78	10.88	10.81	49.95	27.75	60.09	2.11275	4.69073e-17	4.98604e-15	EXO	XP_012446154.1	Protein EXORDIUM OS=Arabidopsis thaliana GN=EXO PE=2 SV=1
Gh_D11G1687	1105	0.94	0.7	0.32	2.35	3.58	4.31	2.11273	3.4544e-06	7.20384e-05	TL1	PREDICTED: pathogenesis-related protein 5-like [Gossypium hirsutum];PREDICTED: LEAF RUST 10 DISEASE-RESISTANCE LOCUS RECEPTOR-LIKE PROTEIN KINASE-like 2.4 [Gossypium hirsutum]	Thaumatin-like protein 1 OS=Pyrus pyrifolia GN=TL1 PE=1 SV=1;LEAF RUST 10 DISEASE-RESISTANCE LOCUS RECEPTOR-LIKE PROTEIN KINASE-like 2.4 OS=Arabidopsis thaliana GN=LRK10L-2.4 PE=3 SV=1
Gh_D13G0264	3333	3.03	2.86	3.73	11.35	12.54	14.86	2.11245	1.01032e-30	3.32291e-28	RDR1	XP_016705254.1 PREDICTED: RNA-dependent RNA polymerase 1-like [Gossypium hirsutum];PREDICTED: RNA-dependent RNA polymerase 1-like [Gossypium hirsutum] &gt	RNA-dependent RNA polymerase 1 OS=Arabidopsis thaliana GN=RDR1 PE=2 SV=1
Gh_A06G1090	1797	9.85	11.18	9.53	31.51	40.47	51.53	2.11066	1.13569e-27	2.90229e-25	NDB2	PREDICTED: external alternative NAD(P)H-ubiquinone oxidoreductase B2, mitochondrial-like [Gossypium hirsutum]	External alternative NAD(P)H-ubiquinone oxidoreductase B2, mitochondrial OS=Arabidopsis thaliana GN=NDB2 PE=1 SV=1
Gh_D13G2490	1274	5.19	3.82	4.37	22.51	13.87	17	2.10881	2.06519e-18	2.47499e-16	RIPK	PREDICTED: serine/threonine-protein kinase At5g01020-like [Gossypium raimondii] &gt;hypothetical protein B456_013G224000 [Gossypium raimondii];KJB82991.1 hypothetical protein B456_013G224000 [Gossypium raimondii]	Serine/threonine-protein kinase RIPK OS=Arabidopsis thaliana GN=RIPK PE=1 SV=1
Gh_D03G0852	854	8.14	5.85	8.2	26.86	30.95	32.67	2.10692	2.19131e-19	2.91158e-17	HIR1	KJB19313.1 hypothetical protein B456_003G094600 [Gossypium raimondii] &gt;KJB19311.1 hypothetical protein B456_003G094600 [Gossypium raimondii] &gt;XP_017639284.1 PREDICTED: hypersensitive-induced response protein 1-like [Gossypium arboreum] &gt;XP_017639285.1 PREDICTED: hypersensitive-induced response protein 1-like [Gossypium arboreum] &gt;XP_012470731.1 PREDICTED: hypersensitive-induced respon…	Hypersensitive-induced reaction 1 protein OS=Capsicum annuum GN=HIR1 PE=1 SV=1
novel.28008	1457	0.5	0.3	0.43	1.58	1.2	2.22	2.10544	0.000122651	0.00170599	-	-	-
Gh_A11G2151	1590	10.08	10.66	7.18	43.91	29.83	50.79	2.10506	2.31232e-37	1.26563e-34	-	PREDICTED: uncharacterized protein LOC107902342 isoform X1 [Gossypium hirsutum];PREDICTED: uncharacterized protein LOC107902342 isoform X2 [Gossypium hirsutum]	-
novel.2917	362	3.5	16.21	10.63	52.09	41.96	36.24	2.10327	1.50826e-05	0.000270703	-	Transmembrane channel-like protein 3 [Gossypium arboreum]	-
Gh_A05G0759	1834	7.54	3.38	3.21	18.44	20.4	19.23	2.10315	6.5166e-13	4.30201e-11	NPF8.1	PREDICTED: protein NRT1/ PTR FAMILY 8.1-like [Gossypium hirsutum]	Protein NRT1/ PTR FAMILY 8.1 OS=Arabidopsis thaliana GN=NPF8.1 PE=1 SV=1
Gh_D12G0097	986	12.92	5.92	10.41	28.57	39.26	51.1	2.10245	6.50719e-13	4.29967e-11	-	XP_012435938.1	Desiccation-related protein PCC13-62 OS=Craterostigma plantagineum PE=2 SV=1
Gh_A12G2071	729	3.22	1.85	1.42	5.02	11.95	8.57	2.10236	1.34403e-05	0.000244061	OSM34	PREDICTED: protein P21-like [Gossypium hirsutum]	Osmotin-like protein OSM34 OS=Arabidopsis thaliana GN=OSM34 PE=2 SV=2
Gh_D03G1709	1536	2.71	2.1	2.99	7.75	10.83	12.8	2.10033	1.93218e-14	1.55901e-12	EOGT	PREDICTED: uncharacterized protein LOC107950638 isoform X2 [Gossypium hirsutum]	EGF domain-specific O-linked N-acetylglucosamine transferase OS=Bos taurus GN=EOGT PE=2 SV=1
novel.19364	1170	1.33	2.13	1.79	3.87	5.45	11.7	2.10028	5.89209e-07	1.44802e-05	At1g43910	PREDICTED: probable mitochondrial chaperone bcs1 isoform X1 [Gossypium raimondii] &gt;KJB43440.1 hypothetical protein B456_007G200200 [Gossypium raimondii]	AAA-ATPase At1g43910 OS=Arabidopsis thaliana GN=At1g43910 PE=1 SV=1
Gh_A12G1246	1491	0.78	0.19	0.12	1.53	1.69	1.35	2.09935	0.0010452	0.0107562	3AT1	&apos;PREDICTED: coumaroyl-CoA:anthocyanidin 3-O-glucoside-6&apos;-O-coumaroyltransferase 1-like [Gossypium hirsutum]	Coumaroyl-CoA:anthocyanidin 3-O-glucoside-6&apos;&apos;-O-coumaroyltransferase 1 OS=Arabidopsis thaliana GN=3AT1 PE=1 SV=1
Gh_D07G0088	1464	2.65	0.53	0.51	4.97	4.84	5.16	2.09814	3.93566e-06	8.10835e-05	At5g64460	hypothetical protein B456_001G009100 [Gossypium raimondii]	Phosphoglycerate mutase-like protein 1 OS=Arabidopsis thaliana GN=At5g64460 PE=2 SV=1
Gh_D07G2215	564	6.7	4.42	7.54	20.31	10.99	45.61	2.09581	5.73554e-06	0.000113848	SAP12	PREDICTED: zinc finger AN1 domain-containing stress-associated protein 12-like [Gossypium hirsutum]	Zinc finger AN1 domain-containing stress-associated protein 12 OS=Arabidopsis thaliana GN=SAP12 PE=2 SV=2
Gh_D08G1269	2115	0.41	0.22	0.47	1.61	1.7	1.09	2.0945	1.22842e-05	0.000225449	HSP83A	KJB24311.1 hypothetical protein B456_004G138600 [Gossypium raimondii];PREDICTED: heat shock protein 83-like [Gossypium raimondii] &gt	Heat shock protein 83 OS=Ipomoea nil GN=HSP83A PE=2 SV=1
Gh_A02G1751	1128	2.02	2.23	2.14	8.46	10.57	6.66	2.09159	2.21468e-11	1.17962e-09	ATL21A	PREDICTED: RING-H2 finger protein ATL20-like [Gossypium hirsutum]	Putative RING-H2 finger protein ATL21A OS=Arabidopsis thaliana GN=ATL21A PE=3 SV=1
Gh_D07G0286	1953	0.52	0.21	0.13	0.9	1.46	1.2	2.09127	0.000389285	0.00464256	At1g56130	PREDICTED: probable LRR receptor-like serine/threonine-protein kinase At1g56130 [Gossypium hirsutum]	Probable LRR receptor-like serine/threonine-protein kinase At1g56130 OS=Arabidopsis thaliana GN=At1g56130 PE=2 SV=2
Gh_D11G1119	1605	0.75	1.02	0.54	2.33	3.43	3.53	2.09085	1.40003e-07	3.86757e-06	SPCC1223.01	PREDICTED: E3 ubiquitin-protein ligase hel2-like [Gossypium hirsutum] &gt;XP_016695883.1 PREDICTED: E3 ubiquitin-protein ligase hel2-like [Gossypium hirsutum]	E3 ubiquitin-protein ligase hel2 OS=Schizosaccharomyces pombe (strain 972 / ATCC 24843) GN=SPCC1223.01 PE=1 SV=2
Gh_A11G0954	1521	1.42	1.47	0.57	3.24	5.73	4.79	2.08851	1.54785e-07	4.2392e-06	WRKY6	XP_017630074.1 PREDICTED: probable WRKY transcription factor 47 [Gossypium arboreum] &gt;probable WRKY transcription factor 47 [Gossypium hirsutum] &gt;AIE43882.1 WRKY transcription factor 51 [Gossypium hirsutum]	WRKY transcription factor 6 OS=Arabidopsis thaliana GN=WRKY6 PE=1 SV=1
Gh_D03G0032	1093	5.08	1.93	1.91	11.91	12.4	10.97	2.08609	7.05232e-08	2.07813e-06	NAC035	protein CUP-SHAPED COTYLEDON 1-like [Gossypium hirsutum] &gt;KJB17527.1 hypothetical protein B456_003G003900 [Gossypium raimondii];KJB17529.1 hypothetical protein B456_003G003900 [Gossypium raimondii];XP_012469248.1 PREDICTED: protein CUP-SHAPED COTYLEDON 1-like isoform X2 [Gossypium raimondii] &gt;PREDICTED: protein CUP-SHAPED COTYLEDON 1-like isoform X1 [Gossypium raimondii] &gt;AHJ79216.1 NAC …	NAC domain-containing protein 35 OS=Arabidopsis thaliana GN=NAC035 PE=1 SV=2
Gh_A12G2449	1287	0.35	0.18	0.65	2.01	1.15	1.47	2.08603	0.000876922	0.00927292	PUB21	PREDICTED: U-box domain-containing protein 21-like [Gossypium hirsutum]	U-box domain-containing protein 21 OS=Arabidopsis thaliana GN=PUB21 PE=2 SV=1
Gh_A07G1705	492	18.79	14.31	26	71.96	59.95	113.48	2.086	1.06168e-11	5.89906e-10	-	XP_016747027.1	-
novel.45413	2236	0.83	0.95	0.43	3.57	3.12	4.68	2.08589	1.15393e-11	6.39712e-10	RPS4	PREDICTED: disease resistance protein RPS4-like [Gossypium raimondii]	Disease resistance protein RPS4 OS=Arabidopsis thaliana GN=RPS4 PE=2 SV=1
Gh_D11G0937	2205	7.79	9.02	6.27	25.04	32.94	33.57	2.08518	9.44187e-29	2.66348e-26	PUB33	PREDICTED: U-box domain-containing protein 33-like isoform X3 [Gossypium hirsutum]	U-box domain-containing protein 33 OS=Arabidopsis thaliana GN=PUB33 PE=2 SV=2
Gh_D03G0058	1837	8.15	8.02	4.97	26.95	29.92	27.55	2.08435	1.00189e-24	2.02431e-22	APF1	KJB17591.1 hypothetical protein B456_003G006500 [Gossypium raimondii];PREDICTED: aspartyl protease family protein 1-like [Gossypium hirsutum];PREDICTED: aspartic proteinase-like protein 1 isoform X1 [Gossypium raimondii] &gt	Aspartyl protease family protein 1 OS=Arabidopsis thaliana GN=APF1 PE=1 SV=1
Gh_A07G1750	1434	1.02	0.41	0.31	1.88	2	3.31	2.0835	7.58554e-05	0.00111988	RLP12	PREDICTED: receptor-like protein 12 [Gossypium arboreum]	Receptor-like protein 12 OS=Arabidopsis thaliana GN=RLP12 PE=2 SV=2
Gh_A12G1464	2105	3.68	2.54	2.82	12.07	12.52	13.1	2.08331	2.34149e-20	3.39395e-18	NPF5.6	PREDICTED: protein NRT1/ PTR FAMILY 5.5-like [Gossypium hirsutum]	Protein NRT1/ PTR FAMILY 5.6 OS=Arabidopsis thaliana GN=NPF5.6 PE=2 SV=1
Gh_A09G2435	1782	0.27	0.39	0.34	0.85	1.09	2.03	2.08243	0.000217177	0.0028073	LYSRS	PREDICTED: lysine--tRNA ligase-like isoform X1 [Gossypium hirsutum]	Lysine--tRNA ligase OS=Solanum lycopersicum GN=LYSRS PE=2 SV=1
Gh_D05G1432	975	0.94	1.8	1.36	3.96	6.57	5.69	2.07866	6.94063e-07	1.67838e-05	WRKY28	PREDICTED: probable WRKY transcription factor 71 [Gossypium arboreum]	Probable WRKY transcription factor 28 OS=Arabidopsis thaliana GN=WRKY28 PE=2 SV=1
Gh_D05G2535	714	14.14	15.85	19.54	55.34	69.74	72.93	2.07788	1.3317e-23	2.43571e-21	AGAP003155	PREDICTED: UPF0483 protein AGAP003155-like [Gossypium hirsutum] &gt;XP_016681952.1 PREDICTED: UPF0483 protein AGAP003155-like [Gossypium hirsutum]	Esterase AGAP003155 OS=Anopheles gambiae GN=AGAP003155 PE=3 SV=3
Gh_D10G0680	1062	2.66	3.04	1.95	10.42	10.28	9.91	2.07514	2.07468e-13	1.47162e-11	At1g80440	PREDICTED: F-box/kelch-repeat protein At1g80440-like [Gossypium hirsutum]	F-box/kelch-repeat protein At1g80440 OS=Arabidopsis thaliana GN=At1g80440 PE=2 SV=1
Gh_D03G1316	1091	17.32	17.45	21.82	40.51	53.1	129.62	2.07459	6.79588e-05	0.00102202	HIPP01	hypothetical protein B456_003G144800 [Gossypium raimondii];PREDICTED: heavy metal-associated isoprenylated plant protein 3-like isoform X2 [Gossypium hirsutum]	Heavy metal-associated isoprenylated plant protein 1 OS=Arabidopsis thaliana GN=HIPP01 PE=2 SV=1;Heavy metal-associated isoprenylated plant protein 3 OS=Arabidopsis thaliana GN=HIPP03 PE=1 SV=1
Gh_D10G2298	1578	2.8	2.8	1.27	8.84	7.21	11.28	2.07304	4.65517e-13	3.14391e-11	LECRKS4	PREDICTED: L-type lectin-domain containing receptor kinase S.4-like isoform X1 [Gossypium hirsutum]	L-type lectin-domain containing receptor kinase S.4 OS=Arabidopsis thaliana GN=LECRKS4 PE=2 SV=1
novel.1143	607	0.95	2.09	0.67	5.06	4.72	5.21	2.07234	0.000591577	0.00663232	-	hypothetical protein F383_22881 [Gossypium arboreum]	-
Gh_A10G0065	1584	0.54	0.75	1.24	3.04	2.93	3.43	2.06919	1.32068e-07	3.67325e-06	At4g20840	PREDICTED: reticuline oxidase-like protein [Gossypium hirsutum]	Berberine bridge enzyme-like 21 OS=Arabidopsis thaliana GN=At4g20840 PE=2 SV=1
Gh_A09G0228	1569	5.71	4.11	4.23	15.16	15.25	25.24	2.06769	7.20695e-16	6.74218e-14	AATP1	PREDICTED: AAA-ATPase ASD, mitochondrial-like [Gossypium hirsutum]	AAA-ATPase ASD, mitochondrial OS=Arabidopsis thaliana GN=AATP1 PE=1 SV=1
Gh_A05G2014	522	1.83	2.37	1.53	6.93	5.6	10.78	2.06758	0.00035477	0.00427754	PLSP1	Chloroplast processing peptidase -like protein [Gossypium arboreum]	Chloroplast processing peptidase OS=Arabidopsis thaliana GN=PLSP1 PE=2 SV=2
Gh_D09G0666	1983	1.47	0.96	0.76	3.22	4.91	4.49	2.06363	1.85311e-09	7.21032e-08	CRK26	PREDICTED: putative receptor-like protein kinase At4g00960 [Gossypium hirsutum]	Cysteine-rich receptor-like protein kinase 26 OS=Arabidopsis thaliana GN=CRK26 PE=2 SV=1
novel.20227	1292	0.52	0.29	0.79	2.1	1.14	3.03	2.06206	0.000325718	0.00398025	N	PREDICTED: toll/interleukin-1 receptor-like protein [Gossypium hirsutum] &gt;XP_016755204.1 PREDICTED: toll/interleukin-1 receptor-like protein [Gossypium hirsutum]	TMV resistance protein N OS=Nicotiana glutinosa GN=N PE=1 SV=1
Gh_A01G0290	1972	28.84	26.52	29.4	77.5	115.8	109.39	2.05802	1.14746e-28	3.22449e-26	At1g29970	PREDICTED: cytochrome P450 72A15-like isoform X1 [Gossypium hirsutum];PREDICTED: 60S ribosomal protein L18a-like protein [Gossypium hirsutum]	60S ribosomal protein L18a-like protein OS=Arabidopsis thaliana GN=At1g29970 PE=2 SV=2;Cytochrome P450 CYP72A219 OS=Panax ginseng PE=2 SV=1;Cytochrome P450 72A15 OS=Arabidopsis thaliana GN=CYP72A15 PE=2 SV=1
Gh_D07G1259	588	5.24	4.45	3.83	15.06	15.28	24.07	2.05708	2.04685e-08	6.66034e-07	-	XP_012479484.1	-
Gh_D01G1963	2016	6.34	14.72	11.19	34.04	42.39	47.01	2.05673	1.65408e-19	2.23419e-17	CAD1-A	PREDICTED: (+)-delta-cadinene synthase isozyme A-like [Gossypium hirsutum]	(+)-delta-cadinene synthase isozyme A OS=Gossypium arboreum GN=CAD1-A PE=2 SV=1
Gh_D04G1544	1723	3.9	2.82	3.35	10.13	12.1	12.9	2.05637	3.90005e-17	4.17584e-15	LECRK91	PREDICTED: L-type lectin-domain containing receptor kinase IX.1-like [Gossypium hirsutum]	L-type lectin-domain containing receptor kinase IX.1 OS=Arabidopsis thaliana GN=LECRK91 PE=1 SV=1
Gh_A12G2733	1442	2.83	1.96	2.21	7.86	10.36	8.87	2.05635	8.07436e-14	5.99399e-12	DTX16	PREDICTED: protein DETOXIFICATION 16-like isoform X1 [Gossypium hirsutum]	Protein DETOXIFICATION 16 OS=Arabidopsis thaliana GN=DTX16 PE=2 SV=1
Gh_D04G1826	2024	3.6	2.78	2.74	9.69	10.3	15.78	2.05585	1.69595e-16	1.69928e-14	ESP3	PREDICTED: pre-mRNA-splicing factor ATP-dependent RNA helicase DEAH1-like [Gossypium hirsutum] &gt;XP_016679610.1 PREDICTED: pre-mRNA-splicing factor ATP-dependent RNA helicase DEAH1-like [Gossypium hirsutum];hypothetical protein B456_012G176400 [Gossypium raimondii]	Pre-mRNA-splicing factor ATP-dependent RNA helicase DEAH1 OS=Arabidopsis thaliana GN=ESP3 PE=1 SV=1
Gh_D08G1056	2426	2.99	3.52	2.82	9.11	10.76	15.89	2.05444	1.02622e-18	1.2714e-16	SLAH3	PREDICTED: S-type anion channel SLAH2-like isoform X1 [Gossypium hirsutum];PREDICTED: S-type anion channel SLAH2-like isoform X2 [Gossypium hirsutum]	S-type anion channel SLAH3 OS=Arabidopsis thaliana GN=SLAH3 PE=1 SV=1
Gh_D06G0208	435	8.59	6.47	12.13	38.66	34	39.48	2.05411	1.16178e-08	3.94307e-07	-	PREDICTED: uncharacterized protein LOC107938313 [Gossypium hirsutum]	-
Gh_A09G0489	2044	0.67	0.74	0.59	1.84	2.25	3.19	2.05385	1.03949e-07	2.9539e-06	LRK10	PREDICTED: rust resistance kinase Lr10-like isoform X1 [Gossypium arboreum]	Rust resistance kinase Lr10 OS=Triticum aestivum GN=LRK10 PE=2 SV=1
Gh_D05G2045	2547	5.62	4.87	5.87	19.03	19.45	22.63	2.05314	6.00326e-35	2.62085e-32	CSLC12	PREDICTED: probable xyloglucan glycosyltransferase 12 [Gossypium hirsutum]	Probable xyloglucan glycosyltransferase 12 OS=Arabidopsis thaliana GN=CSLC12 PE=1 SV=1;Probable xyloglucan glycosyltransferase 1 OS=Oryza sativa subsp. japonica GN=CSLC1 PE=3 SV=1
Gh_A03G0563	1920	7.15	4	4.29	17.62	22.18	20.87	2.05278	9.52739e-17	9.81428e-15	SOBIR1	PREDICTED: leucine-rich repeat receptor-like serine/threonine/tyrosine-protein kinase SOBIR1 [Gossypium hirsutum]	Leucine-rich repeat receptor-like serine/threonine/tyrosine-protein kinase SOBIR1 OS=Arabidopsis thaliana GN=SOBIR1 PE=1 SV=1
Gh_D04G1231	1902	2.16	3.15	2.22	8.75	7.56	12.79	2.05222	1.3706e-15	1.24721e-13	At1g04910	PREDICTED: uncharacterized protein At1g04910 [Gossypium raimondii] &gt;KJB76860.1 hypothetical protein B456_012G110800 [Gossypium raimondii]	Uncharacterized protein At1g04910 OS=Arabidopsis thaliana GN=At1g04910 PE=2 SV=1
Gh_D13G2294	1011	16.85	21.4	23.07	85.35	63.16	91.64	2.05144	3.0166e-32	1.10074e-29	ephA	PREDICTED: bifunctional epoxide hydrolase 2-like [Gossypium hirsutum]	Epoxide hydrolase A OS=Mycobacterium tuberculosis (strain ATCC 25618 / H37Rv) GN=ephA PE=1 SV=1
Gh_D02G1721	1629	8.17	6.82	5.94	23.81	22.57	35.71	2.05072	3.61545e-20	5.15898e-18	-	PREDICTED: uncharacterized protein LOC107909585 [Gossypium hirsutum]	-
Gh_A05G3659	627	0.53	1.6	2.96	5.7	9.02	4.9	2.0506	0.000424402	0.00498516	LBD11	PREDICTED: LOB domain-containing protein 1-like [Gossypium hirsutum]	LOB domain-containing protein 11 OS=Arabidopsis thaliana GN=LBD11 PE=2 SV=2
Gh_A12G1218	966	0.93	2.23	2.14	5.44	5.39	9.08	2.04828	4.68169e-07	1.16595e-05	At5g23160	PREDICTED: uncharacterized protein At5g23160-like [Gossypium arboreum]	Uncharacterized protein At5g23160 OS=Arabidopsis thaliana GN=At5g23160 PE=2 SV=1
Gh_A13G1261	1254	4.84	4.4	3.07	11.03	16.37	20.38	2.04755	4.88574e-13	3.28752e-11	At5g53970	PREDICTED: probable aminotransferase TAT2 [Gossypium hirsutum]	Probable aminotransferase TAT2 OS=Arabidopsis thaliana GN=At5g53970 PE=2 SV=1
Gh_D05G3222	666	28.65	24.34	46.82	112.99	126.13	153.55	2.04716	9.69695e-18	1.08252e-15	-	PREDICTED: probable glutathione S-transferase [Gossypium hirsutum]	Probable glutathione S-transferase OS=Nicotiana tabacum PE=2 SV=1
Gh_A05G1804	813	17.25	13.98	17.59	59.06	71.06	60	2.04347	9.65096e-26	2.12565e-23	VEP1	PREDICTED: 3-oxo-Delta(4,5)-steroid 5-beta-reductase-like [Gossypium hirsutum]	3-oxo-Delta(4,5)-steroid 5-beta-reductase OS=Arabidopsis thaliana GN=VEP1 PE=1 SV=1
[truncated: 1,875 more rows]

## Sheet: downregulated DEGs
GeneID	Length	SCK_1	SCK_2	SCK_3	ST_1	ST_2	ST_3	logFC	Pvalue	FDR	genename	NR_def	Swiss-Prot_Annotation
novel.1827	972	0	15.5	0	0	0	0	-22.3851	1.0201e-08	3.51258e-07	-	Endonuclease V [Gossypium arboreum]	-
[truncated: 1,288 more rows]
