# Supplementary material for: GhCNGC13 and 32 Act as Critical Links between Growth and Immunity in Cotton
Source: Int J Mol Sci. 2023 Dec 19;25(1):1. doi: 10.3390/ijms25010001 (PMC10778622; doi:10.3390/ijms25010001)
Supplement: Supplementary file 1 [file ijms-25-00001-s001.zip › Supplementary Table S3 GO enrichment analysis.xlsx]

## Sheet: upregulated DEGs
GO_class	GO ID	GO_term	Hit_number	Background number	P-Value	Q-Value	Gene IDs
Biological Process	GO:0006468	protein phosphorylation	335	3420	1.35062e-43	8.88705e-41	evm.TU.Gh_D09G0666,evm.TU.Gh_D05G0128,evm.TU.Gh_A10G2123,evm.TU.Gh_A02G1532,evm.TU.Gh_A07G1471,evm.TU.Gh_A11G3154,evm.TU.Gh_A09G1440,evm.TU.Gh_A05G0070,evm.TU.Gh_D09G1105,evm.TU.Gh_D09G0680,evm.TU.Gh_A05G1787,evm.TU.Gh_D01G0368,evm.TU.Gh_D02G0201,evm.TU.Gh_A12G1634,evm.TU.Gh_D09G0682,evm.TU.Gh_A06G1113,evm.TU.Gh_D12G2442,evm.TU.Gh_D05G1593,evm.TU.Gh_A09G1001,evm.TU.Gh_A09G2272,novel.39733,novel.5…
Biological Process	GO:0016310	phosphorylation	364	4372	2.15336e-32	7.08457e-30	evm.TU.Gh_A03G0291,evm.TU.Gh_A06G1398,evm.TU.Gh_D01G0538,evm.TU.Gh_D02G1980,evm.TU.Gh_A06G0150,evm.TU.Gh_A08G2358,evm.TU.Gh_D03G1204,evm.TU.Gh_A12G1689,evm.TU.Gh_A09G1584,evm.TU.Gh_D11G2307,evm.TU.Gh_D10G1951,novel.63828,evm.TU.Gh_D12G0126,evm.TU.Gh_A04G0889,evm.TU.Gh_D11G0937,evm.TU.Gh_A09G0673,evm.TU.Gh_A09G1937,novel.50920,evm.TU.Gh_D05G1912,novel.29338,evm.TU.Gh_A10G0498,evm.TU.Gh_D04G1073,ev…
Biological Process	GO:0006464	cellular protein modification process	400	5274	2.42119e-27	5.73621e-25	evm.TU.Gh_D01G1962,evm.TU.Gh_D05G1024,evm.TU.Gh_D08G0243,evm.TU.Gh_A01G1613,evm.TU.Gh_D04G0245,evm.TU.Gh_A04G1245,evm.TU.Gh_D11G1577,evm.TU.Gh_D12G2507,evm.TU.Gh_D10G0667,evm.TU.Gh_D10G0184,evm.TU.Gh_D06G1588,evm.TU.Gh_D01G0371,evm.TU.Gh_A07G1902,evm.TU.Gh_D04G1537,evm.TU.Gh_D01G1437,evm.TU.Gh_A06G1268,evm.TU.Gh_D04G1868,evm.TU.Gh_A01G0621,evm.TU.Gh_A05G0864,novel.50619,evm.TU.Gh_D09G0495,evm.TU.…
Biological Process	GO:0036211	protein modification process	400	5274	2.42119e-27	5.73621e-25	evm.TU.Gh_D05G1368,novel.56421,evm.TU.Gh_D10G1848,evm.TU.Gh_A09G2197,novel.29336,evm.TU.Gh_A13G2081,evm.TU.Gh_Sca004821G02,evm.TU.Gh_D13G0550,evm.TU.Gh_A12G2719,evm.TU.Gh_A02G1715,novel.57401,evm.TU.Gh_A04G0792,evm.TU.Gh_D06G1742,evm.TU.Gh_D07G0247,evm.TU.Gh_A05G2243,evm.TU.Gh_A11G2552,novel.52004,evm.TU.Gh_D01G0188,evm.TU.Gh_A12G0681,evm.TU.Gh_D10G0523,novel.20263,novel.51866,evm.TU.Gh_D07G1856,…
Biological Process	GO:0043412	macromolecule modification	401	5483	2.25716e-24	4.45563e-22	novel.52432,evm.TU.Gh_D11G0278,evm.TU.Gh_D04G1391,evm.TU.Gh_D12G1711,novel.50671,evm.TU.Gh_D01G0262,evm.TU.Gh_A05G3352,evm.TU.Gh_A04G0613,evm.TU.Gh_A06G1427,evm.TU.Gh_A11G2027,evm.TU.Gh_A09G0149,evm.TU.Gh_A01G0328,evm.TU.Gh_D01G2205,evm.TU.Gh_D06G0459,evm.TU.Gh_D02G0677,evm.TU.Gh_D11G0354,evm.TU.Gh_A10G2256,evm.TU.Gh_D07G2002,novel.50327,evm.TU.Gh_A07G1312,evm.TU.Gh_D07G2119,evm.TU.Gh_A09G1666,ev…
Biological Process	GO:0006796	phosphate-containing compound metabolic process	402	5646	2.74728e-22	4.17164e-20	evm.TU.Gh_A13G0579,evm.TU.Gh_D11G1685,evm.TU.Gh_A07G1648,evm.TU.Gh_A06G0113,novel.64333,evm.TU.Gh_D13G2268,evm.TU.Gh_A01G0132,evm.TU.Gh_D08G2020,evm.TU.Gh_A11G2222,evm.TU.Gh_A02G1100,evm.TU.Gh_D08G0401,evm.TU.Gh_A02G1605,evm.TU.Gh_D05G2170,evm.TU.Gh_A06G1272,evm.TU.Gh_A07G1299,evm.TU.Gh_D04G1285,evm.TU.Gh_A04G0005,novel.53632,evm.TU.Gh_A05G2483,evm.TU.Gh_A03G1427,evm.TU.Gh_A05G1720,evm.TU.Gh_D02G…
Biological Process	GO:0006793	phosphorus metabolic process	402	5718	2.66057e-21	3.50131e-19	evm.TU.Gh_A05G0070,evm.TU.Gh_D09G1105,evm.TU.Gh_A09G1440,evm.TU.Gh_A11G3154,evm.TU.Gh_A07G1471,evm.TU.Gh_A06G1093,evm.TU.Gh_A02G1532,evm.TU.Gh_A05G1738,evm.TU.Gh_D05G0128,evm.TU.Gh_D09G0666,evm.TU.Gh_A10G2123,novel.52504,evm.TU.Gh_A13G2104,evm.TU.Gh_A07G0493,evm.TU.Gh_A09G1001,evm.TU.Gh_A09G2272,novel.39733,evm.TU.Gh_D12G2442,evm.TU.Gh_D05G1593,evm.TU.Gh_A06G1113,evm.TU.Gh_D09G0682,evm.TU.Gh_D02G…
Biological Process	GO:0006952	defense response	87	718	3.28655e-17	2.59506e-15	evm.TU.Gh_D06G1833,evm.TU.Gh_D01G1777,evm.TU.Gh_A06G1398,evm.TU.Gh_D05G0314,evm.TU.Gh_A11G2702,evm.TU.Gh_A03G1001,evm.TU.Gh_D12G1232,evm.TU.Gh_A01G1400,evm.TU.Gh_A05G3582,evm.TU.Gh_D13G1902,evm.TU.Gh_D01G0679,evm.TU.Gh_D06G2377,evm.TU.Gh_A10G1509,evm.TU.Gh_A06G1272,evm.TU.Gh_D09G0489,evm.TU.Gh_A12G1865,evm.TU.Gh_D11G1703,evm.TU.Gh_D13G1817,evm.TU.Gh_A10G1513,evm.TU.Gh_A03G1338,evm.TU.Gh_D11G1125,…
Biological Process	GO:0008152	metabolic process	1383	26860	5.10805e-16	3.60118e-14	evm.TU.Gh_A05G3343,novel.63350,evm.TU.Gh_D06G0123,evm.TU.Gh_A09G1845,evm.TU.Gh_A08G2485,evm.TU.Gh_D13G2208,novel.52505,evm.TU.Gh_A11G0727,novel.26187,evm.TU.Gh_D08G1450,evm.TU.Gh_A03G1505,evm.TU.Gh_D01G0318,evm.TU.Gh_D12G2670,novel.9133,evm.TU.Gh_D05G3098,evm.TU.Gh_A10G0114,evm.TU.Gh_D02G1553,evm.TU.Gh_D05G0629,evm.TU.Gh_A05G1381,evm.TU.Gh_A01G0143,evm.TU.Gh_A06G0329,evm.TU.Gh_D07G1113,novel.6053…
Biological Process	GO:0051704	multi-organism process	54	388	1.28904e-13	7.95174e-12	evm.TU.Gh_D09G0489,evm.TU.Gh_A08G1478,evm.TU.Gh_D13G1817,evm.TU.Gh_A01G1528,evm.TU.Gh_A09G0482,evm.TU.Gh_A05G3343,evm.TU.Gh_D11G1125,evm.TU.Gh_D01G1679,evm.TU.Gh_D11G2915,evm.TU.Gh_D01G0268,evm.TU.Gh_D05G3496,evm.TU.Gh_D13G1902,evm.TU.Gh_A03G1427,evm.TU.Gh_D01G0679,evm.TU.Gh_D04G0242,evm.TU.Gh_A01G1439,evm.TU.Gh_A08G2301,evm.TU.Gh_A08G1477,evm.TU.Gh_D10G0184,evm.TU.Gh_D12G1232,evm.TU.Gh_D04G0245,…
Biological Process	GO:0010112	regulation of systemic acquired resistance	11	16	4.51167e-12	2.4739e-10	evm.TU.Gh_A12G2425,evm.TU.Gh_D08G0449,evm.TU.Gh_A11G0974,evm.TU.Gh_D12G2533,evm.TU.Gh_D13G1902,evm.TU.Gh_D12G1232,evm.TU.Gh_A09G0482,evm.TU.Gh_D11G1125,evm.TU.Gh_D09G0489,evm.TU.Gh_A08G0351,evm.TU.Gh_A13G1565
Biological Process	GO:0009607	response to biotic stimulus	41	297	1.39088e-10	7.04001e-09	evm.TU.Gh_D09G0489,evm.TU.Gh_D10G1752,evm.TU.Gh_D11G1125,evm.TU.Gh_A09G0482,evm.TU.Gh_A01G1528,evm.TU.Gh_D13G1817,evm.TU.Gh_A10G1513,evm.TU.Gh_A05G3582,evm.TU.Gh_D13G1902,evm.TU.Gh_A10G1509,evm.TU.Gh_D06G1832,evm.TU.Gh_D10G1753,evm.TU.Gh_D06G2377,evm.TU.Gh_D01G0679,evm.TU.Gh_A11G2702,evm.TU.Gh_Sca006331G01,evm.TU.Gh_D07G0177,evm.TU.Gh_D12G1232,evm.TU.Gh_D06G1833,evm.TU.Gh_D01G1777,evm.TU.Gh_A12G2…
Biological Process	GO:0002831	regulation of response to biotic stimulus	12	25	1.69857e-10	8.38246e-09	evm.TU.Gh_A11G0974,evm.TU.Gh_D01G0679,evm.TU.Gh_D08G0449,evm.TU.Gh_A12G2425,evm.TU.Gh_D13G1902,evm.TU.Gh_D12G2533,evm.TU.Gh_D11G1125,evm.TU.Gh_A09G0482,evm.TU.Gh_D12G1232,evm.TU.Gh_A13G1565,evm.TU.Gh_D09G0489,evm.TU.Gh_A08G0351
Biological Process	GO:0032101	regulation of response to external stimulus	13	31	2.40524e-10	1.13046e-08	evm.TU.Gh_D11G1125,evm.TU.Gh_A09G0482,evm.TU.Gh_D11G2664,evm.TU.Gh_D12G1232,evm.TU.Gh_A13G1565,evm.TU.Gh_D09G0489,evm.TU.Gh_A08G0351,evm.TU.Gh_A11G0974,evm.TU.Gh_A12G2425,evm.TU.Gh_D08G0449,evm.TU.Gh_D01G0679,evm.TU.Gh_D13G1902,evm.TU.Gh_D12G2533
Biological Process	GO:0006355	regulation of transcription, DNA-templated	263	4060	3.11837e-10	1.36792e-08	evm.TU.Gh_D03G1371,evm.TU.Gh_D01G0657,evm.TU.Gh_A05G1472,evm.TU.Gh_A04G0868,evm.TU.Gh_A12G0319,evm.TU.Gh_D11G0093,evm.TU.Gh_A07G1251,evm.TU.Gh_D05G2222,evm.TU.Gh_D02G0043,evm.TU.Gh_D04G0293,evm.TU.Gh_D04G1272,evm.TU.Gh_D09G2332,evm.TU.Gh_D08G1470,evm.TU.Gh_A05G3283,evm.TU.Gh_A01G2142,evm.TU.Gh_D02G2086,evm.TU.Gh_D05G2829,evm.TU.Gh_A02G1510,evm.TU.Gh_D07G1086,evm.TU.Gh_A07G0261,evm.TU.Gh_A07G1009,…
Biological Process	GO:1903506	regulation of nucleic acid-templated transcription	263	4060	3.11837e-10	1.36792e-08	evm.TU.Gh_A11G0931,evm.TU.Gh_A05G3499,evm.TU.Gh_A12G0936,evm.TU.Gh_D02G0605,evm.TU.Gh_D01G0703,evm.TU.Gh_A03G0366,evm.TU.Gh_A07G1477,evm.TU.Gh_D02G2283,evm.TU.Gh_D09G0298,novel.62903,evm.TU.Gh_D05G0583,evm.TU.Gh_A10G0348,evm.TU.Gh_D03G1602,evm.TU.Gh_A05G3751,evm.TU.Gh_A04G0481,evm.TU.Gh_D06G1651,evm.TU.Gh_D09G0401,evm.TU.Gh_A09G0294,evm.TU.Gh_A07G0739,novel.28659,evm.TU.Gh_A13G0726,evm.TU.Gh_D09G…
Biological Process	GO:2001141	regulation of RNA biosynthetic process	263	4060	3.11837e-10	1.36792e-08	evm.TU.Gh_A07G0739,evm.TU.Gh_A09G0294,novel.28659,evm.TU.Gh_A05G3751,evm.TU.Gh_D03G1602,evm.TU.Gh_A10G0348,evm.TU.Gh_D09G0401,evm.TU.Gh_D06G1651,evm.TU.Gh_A04G0481,evm.TU.Gh_A03G0366,novel.62903,evm.TU.Gh_D05G0583,evm.TU.Gh_D09G0298,evm.TU.Gh_D02G2283,evm.TU.Gh_A07G1477,evm.TU.Gh_A11G0931,evm.TU.Gh_D01G0703,evm.TU.Gh_D02G0605,evm.TU.Gh_A12G0936,evm.TU.Gh_A05G3499,evm.TU.Gh_D07G2014,evm.TU.Gh_D12G…
Biological Process	GO:0051252	regulation of RNA metabolic process	264	4081	3.27931e-10	1.40725e-08	evm.TU.Gh_A06G1226,evm.TU.Gh_D07G1580,evm.TU.Gh_D12G1027,evm.TU.Gh_D05G1432,novel.57665,evm.TU.Gh_A03G1863,evm.TU.Gh_A05G2553,evm.TU.Gh_A04G0305,evm.TU.Gh_A11G0932,evm.TU.Gh_A12G1428,evm.TU.Gh_D07G1299,evm.TU.Gh_A09G2126,evm.TU.Gh_A08G1743,evm.TU.Gh_A10G0638,evm.TU.Gh_D10G0117,evm.TU.Gh_A11G0454,evm.TU.Gh_A11G1801,evm.TU.Gh_D05G1875,evm.TU.Gh_D09G1773,evm.TU.Gh_D06G1966,evm.TU.Gh_A07G1811,novel.5…
Biological Process	GO:0019219	regulation of nucleobase-containing compound metabolic process	264	4123	8.7566e-10	3.60115e-08	evm.TU.Gh_D11G1073,evm.TU.Gh_A09G2437,evm.TU.Gh_D11G1963,novel.29620,evm.TU.Gh_A09G0414,evm.TU.Gh_A02G0944,evm.TU.Gh_A06G2028,evm.TU.Gh_D09G1965,evm.TU.Gh_A06G1742,evm.TU.Gh_A02G0029,novel.33567,evm.TU.Gh_D09G1338,evm.TU.Gh_D05G3348,evm.TU.Gh_D11G0496,evm.TU.Gh_A07G2274,evm.TU.Gh_D04G1177,evm.TU.Gh_D04G0113,evm.TU.Gh_A01G0682,evm.TU.Gh_A05G1019,evm.TU.Gh_D06G1417,novel.62946,evm.TU.Gh_D02G0671,ev…
Biological Process	GO:0010411	xyloglucan metabolic process	20	89	1.66137e-09	6.30681e-08	novel.12509,evm.TU.Gh_D02G0992,novel.12507,evm.TU.Gh_A05G2724,evm.TU.Gh_A05G3992,evm.TU.Gh_A13G0271,evm.TU.Gh_A03G1432,novel.61670,novel.37515,novel.37513,evm.TU.Gh_D05G3929,evm.TU.Gh_A02G0866,novel.37514,evm.TU.Gh_D13G0290,evm.TU.Gh_D08G0272,evm.TU.Gh_D02G1891,evm.TU.Gh_A08G0195,evm.TU.Gh_D02G0220,evm.TU.Gh_D03G0483,evm.TU.Gh_D05G3030
Biological Process	GO:0031326	regulation of cellular biosynthetic process	272	4310	1.904e-09	7.09151e-08	evm.TU.Gh_A07G1198,evm.TU.Gh_A08G1032,evm.TU.Gh_A12G2192,evm.TU.Gh_A07G0129,evm.TU.Gh_D06G2328,evm.TU.Gh_D11G0160,novel.63820,evm.TU.Gh_A02G0541,evm.TU.Gh_A10G1549,evm.TU.Gh_A07G1274,evm.TU.Gh_A11G0426,evm.TU.Gh_A12G0761,evm.TU.Gh_D06G1121,evm.TU.Gh_Sca115107G01,evm.TU.Gh_A01G0639,evm.TU.Gh_D01G0012,evm.TU.Gh_A05G2378,evm.TU.Gh_D07G1384,evm.TU.Gh_D07G0802,evm.TU.Gh_A10G0760,evm.TU.Gh_D09G1705,evm…
Biological Process	GO:0009889	regulation of biosynthetic process	272	4319	2.32017e-09	8.17861e-08	novel.63820,evm.TU.Gh_A02G0541,evm.TU.Gh_A11G0426,evm.TU.Gh_A07G1274,evm.TU.Gh_A10G1549,evm.TU.Gh_Sca115107G01,evm.TU.Gh_A12G0761,evm.TU.Gh_D06G1121,evm.TU.Gh_A08G1032,evm.TU.Gh_A07G1198,evm.TU.Gh_A12G2192,evm.TU.Gh_D06G2328,evm.TU.Gh_A07G0129,evm.TU.Gh_D11G0160,evm.TU.Gh_A06G0150,evm.TU.Gh_D06G1939,evm.TU.Gh_D02G0430,evm.TU.Gh_D08G2092,evm.TU.Gh_D06G1120,evm.TU.Gh_A10G0753,novel.55947,novel.5410…
Biological Process	GO:0044036	cell wall macromolecule metabolic process	31	204	2.28685e-09	8.17861e-08	evm.TU.Gh_A01G1443,evm.TU.Gh_A03G1432,evm.TU.Gh_A13G0271,evm.TU.Gh_A05G3992,evm.TU.Gh_A05G2724,novel.12507,evm.TU.Gh_D02G0992,evm.TU.Gh_D01G1683,novel.12509,evm.TU.Gh_A06G0439,evm.TU.Gh_D10G1216,novel.37515,novel.61670,novel.37514,evm.TU.Gh_A02G0866,evm.TU.Gh_D05G3929,evm.TU.Gh_D06G0479,novel.37513,evm.TU.Gh_D09G2020,evm.TU.Gh_A10G1271,evm.TU.Gh_D04G1823,evm.TU.Gh_D05G3030,evm.TU.Gh_D03G0483,evm.…
Biological Process	GO:0009627	systemic acquired resistance	11	25	3.17799e-09	1.10059e-07	evm.TU.Gh_A09G0482,evm.TU.Gh_D11G1125,evm.TU.Gh_D12G1232,evm.TU.Gh_A13G1565,evm.TU.Gh_A08G0351,evm.TU.Gh_D09G0489,evm.TU.Gh_D08G0449,evm.TU.Gh_A12G2425,evm.TU.Gh_A11G0974,evm.TU.Gh_D13G1902,evm.TU.Gh_D12G2533
Biological Process	GO:0043900	regulation of multi-organism process	12	32	5.51938e-09	1.87849e-07	evm.TU.Gh_A11G0974,evm.TU.Gh_D08G0449,evm.TU.Gh_D01G0679,evm.TU.Gh_A12G2425,evm.TU.Gh_D12G2533,evm.TU.Gh_D13G1902,evm.TU.Gh_D12G1232,evm.TU.Gh_D11G1125,evm.TU.Gh_A09G0482,evm.TU.Gh_A08G0351,evm.TU.Gh_D09G0489,evm.TU.Gh_A13G1565
Biological Process	GO:0043170	macromolecule metabolic process	837	16043	7.9599e-09	2.6632e-07	evm.TU.Gh_A05G1019,evm.TU.Gh_D03G1283,evm.TU.Gh_D01G1428,evm.TU.Gh_D04G0218,novel.29334,evm.TU.Gh_D02G0671,evm.TU.Gh_D02G0373,evm.TU.Gh_D04G1699,evm.TU.Gh_D03G0968,evm.TU.Gh_D02G1891,evm.TU.Gh_D05G0109,novel.24574,evm.TU.Gh_A12G1330,novel.63687,evm.TU.Gh_Sca005011G01,novel.62376,evm.TU.Gh_A02G0724,evm.TU.Gh_D10G0840,evm.TU.Gh_A09G0839,evm.TU.Gh_D06G2235,evm.TU.Gh_D10G1011,evm.TU.Gh_D04G0112,evm.T…
Biological Process	GO:0098542	defense response to other organism	24	141	1.50949e-08	4.8848e-07	evm.TU.Gh_A06G0764,evm.TU.Gh_D08G0449,evm.TU.Gh_A12G2425,evm.TU.Gh_D01G1777,evm.TU.Gh_A13G1467,evm.TU.Gh_A07G2317,evm.TU.Gh_A07G1822,evm.TU.Gh_D12G1232,evm.TU.Gh_D07G0177,evm.TU.Gh_A08G0351,evm.TU.Gh_A13G1565,evm.TU.Gh_D06G1196,evm.TU.Gh_A11G0974,evm.TU.Gh_D01G0679,evm.TU.Gh_D12G2533,evm.TU.Gh_D13G1902,evm.TU.Gh_A01G1528,evm.TU.Gh_D13G1817,evm.TU.Gh_D13G1816,evm.TU.Gh_D06G2328,evm.TU.Gh_D11G1125,…
Biological Process	GO:0010468	regulation of gene expression	272	4428	2.29483e-08	7.30646e-07	evm.TU.Gh_D07G0318,evm.TU.Gh_A03G0365,novel.50811,evm.TU.Gh_A12G1116,evm.TU.Gh_D07G0317,evm.TU.Gh_D11G0526,evm.TU.Gh_A09G1677,evm.TU.Gh_D02G0047,evm.TU.Gh_A10G2115,evm.TU.Gh_A03G0210,evm.TU.Gh_D10G1003,evm.TU.Gh_D05G1645,evm.TU.Gh_D07G0505,evm.TU.Gh_A01G0419,evm.TU.Gh_D09G1565,evm.TU.Gh_D03G0441,evm.TU.Gh_A08G1051,evm.TU.Gh_A09G1845,evm.TU.Gh_A08G2485,evm.TU.Gh_D08G1333,evm.TU.Gh_D07G1877,novel.2…
Biological Process	GO:0044260	cellular macromolecule metabolic process	753	14337	2.5844e-08	8.09779e-07	evm.TU.Gh_A11G0931,evm.TU.Gh_D12G2113,evm.TU.Gh_D02G0765,evm.TU.Gh_A12G0936,evm.TU.Gh_A05G3499,novel.37515,evm.TU.Gh_D01G0703,evm.TU.Gh_D02G0605,evm.TU.Gh_D05G3546,evm.TU.Gh_A07G1477,evm.TU.Gh_D03G1602,evm.TU.Gh_A10G0348,evm.TU.Gh_D12G1454,evm.TU.Gh_A04G1297,evm.TU.Gh_D06G1651,evm.TU.Gh_A04G0481,evm.TU.Gh_A11G1525,evm.TU.Gh_A02G0870,evm.TU.Gh_D02G0766,evm.TU.Gh_D09G0676,evm.TU.Gh_D12G1367,evm.TU.…
Biological Process	GO:0010556	regulation of macromolecule biosynthetic process	264	4286	2.9867e-08	9.07037e-07	evm.TU.Gh_A03G0210,evm.TU.Gh_D02G0047,evm.TU.Gh_A10G2115,evm.TU.Gh_D10G1003,evm.TU.Gh_D11G0526,evm.TU.Gh_A09G1677,novel.50811,evm.TU.Gh_A12G1116,evm.TU.Gh_D07G0317,evm.TU.Gh_D07G0318,evm.TU.Gh_A03G0365,evm.TU.Gh_D09G1565,evm.TU.Gh_A01G0419,evm.TU.Gh_D03G0441,evm.TU.Gh_A08G1051,evm.TU.Gh_D07G0505,evm.TU.Gh_D05G1645,evm.TU.Gh_D07G1877,novel.26187,evm.TU.Gh_D08G1333,evm.TU.Gh_A08G2485,evm.TU.Gh_A09G…
Biological Process	GO:2000112	regulation of cellular macromolecule biosynthetic process	264	4286	2.9867e-08	9.07037e-07	evm.TU.Gh_D08G2092,evm.TU.Gh_D06G1939,evm.TU.Gh_D02G0430,novel.55947,novel.54106,evm.TU.Gh_D11G0418,evm.TU.Gh_D05G2344,evm.TU.Gh_A01G2064,evm.TU.Gh_A04G1126,evm.TU.Gh_A10G0753,evm.TU.Gh_D06G1120,evm.TU.Gh_A05G2378,evm.TU.Gh_D01G0012,evm.TU.Gh_A01G0639,evm.TU.Gh_D05G3920,evm.TU.Gh_D09G1705,evm.TU.Gh_D07G0802,evm.TU.Gh_A10G0760,evm.TU.Gh_D07G1384,evm.TU.Gh_A02G0541,novel.63820,evm.TU.Gh_Sca115107G0…
Biological Process	GO:0031323	regulation of cellular metabolic process	278	4564	3.37348e-08	1.00353e-06	evm.TU.Gh_D03G1371,evm.TU.Gh_D01G0657,evm.TU.Gh_A05G1472,evm.TU.Gh_A04G0868,evm.TU.Gh_A12G0319,evm.TU.Gh_D11G0093,evm.TU.Gh_D05G2222,evm.TU.Gh_A07G1251,evm.TU.Gh_D02G0043,evm.TU.Gh_D04G0293,evm.TU.Gh_D08G1470,evm.TU.Gh_D04G1272,evm.TU.Gh_D09G2332,evm.TU.Gh_A05G3283,evm.TU.Gh_A01G2142,evm.TU.Gh_D02G2086,evm.TU.Gh_D05G2829,evm.TU.Gh_A02G1510,evm.TU.Gh_D07G1086,evm.TU.Gh_A07G0261,evm.TU.Gh_A07G1009,…
Biological Process	GO:0043207	response to external biotic stimulus	25	158	3.45694e-08	1.00353e-06	evm.TU.Gh_A06G0764,evm.TU.Gh_D08G0449,evm.TU.Gh_A12G2425,evm.TU.Gh_D01G1777,evm.TU.Gh_A13G1467,evm.TU.Gh_A07G1822,evm.TU.Gh_A07G2317,evm.TU.Gh_D12G1232,evm.TU.Gh_D07G0177,evm.TU.Gh_A08G0351,evm.TU.Gh_D06G1196,evm.TU.Gh_A13G1565,evm.TU.Gh_A11G0974,evm.TU.Gh_D01G0679,evm.TU.Gh_D12G2533,evm.TU.Gh_D13G1902,novel.50630,evm.TU.Gh_D13G1816,evm.TU.Gh_D13G1817,evm.TU.Gh_A01G1528,evm.TU.Gh_D11G1125,evm.TU.…
Biological Process	GO:0051707	response to other organism	25	158	3.45694e-08	1.00353e-06	evm.TU.Gh_A13G1467,evm.TU.Gh_D01G1777,evm.TU.Gh_A12G2425,evm.TU.Gh_D08G0449,evm.TU.Gh_A06G0764,evm.TU.Gh_A13G1565,evm.TU.Gh_D06G1196,evm.TU.Gh_A08G0351,evm.TU.Gh_D07G0177,evm.TU.Gh_D12G1232,evm.TU.Gh_A07G2317,evm.TU.Gh_A07G1822,evm.TU.Gh_D13G1902,evm.TU.Gh_D12G2533,evm.TU.Gh_D01G0679,evm.TU.Gh_A11G0974,evm.TU.Gh_D09G0489,evm.TU.Gh_A13G1465,evm.TU.Gh_A09G0482,evm.TU.Gh_D06G2328,evm.TU.Gh_D11G1125,…
Biological Process	GO:0031347	regulation of defense response	20	106	3.95955e-08	1.13277e-06	evm.TU.Gh_D08G0449,evm.TU.Gh_A12G2425,evm.TU.Gh_D02G1773,evm.TU.Gh_A13G1565,evm.TU.Gh_A08G0351,evm.TU.Gh_A07G1822,evm.TU.Gh_A01G1400,evm.TU.Gh_Sca065499G01,evm.TU.Gh_D12G1232,evm.TU.Gh_D13G1902,evm.TU.Gh_D12G2533,evm.TU.Gh_A11G0974,novel.62946,evm.TU.Gh_D02G2247,evm.TU.Gh_D01G0679,evm.TU.Gh_D11G0281,evm.TU.Gh_D09G0489,evm.TU.Gh_D11G1125,evm.TU.Gh_A03G1338,evm.TU.Gh_A09G0482
Biological Process	GO:0045088	regulation of innate immune response	14	54	6.63106e-08	1.81801e-06	evm.TU.Gh_A12G2425,evm.TU.Gh_D08G0449,evm.TU.Gh_A11G0974,evm.TU.Gh_D13G1902,evm.TU.Gh_D12G2533,evm.TU.Gh_A09G0482,evm.TU.Gh_D11G1125,evm.TU.Gh_A03G1338,evm.TU.Gh_D12G1232,evm.TU.Gh_A07G1822,evm.TU.Gh_A13G1565,evm.TU.Gh_D02G1773,evm.TU.Gh_A08G0351,evm.TU.Gh_D09G0489
Biological Process	GO:0050776	regulation of immune response	14	54	6.63106e-08	1.81801e-06	evm.TU.Gh_D12G2533,evm.TU.Gh_D13G1902,evm.TU.Gh_A11G0974,evm.TU.Gh_D08G0449,evm.TU.Gh_A12G2425,evm.TU.Gh_A08G0351,evm.TU.Gh_D09G0489,evm.TU.Gh_D02G1773,evm.TU.Gh_A13G1565,evm.TU.Gh_A07G1822,evm.TU.Gh_D12G1232,evm.TU.Gh_D11G1125,evm.TU.Gh_A03G1338,evm.TU.Gh_A09G0482
Biological Process	GO:0019222	regulation of metabolic process	286	4759	7.07158e-08	1.91223e-06	evm.TU.Gh_A09G1845,evm.TU.Gh_A08G2485,evm.TU.Gh_D08G1333,evm.TU.Gh_D07G1877,novel.26187,evm.TU.Gh_D05G0600,novel.327,evm.TU.Gh_D12G2301,evm.TU.Gh_A12G2425,evm.TU.Gh_A06G0329,evm.TU.Gh_A05G1381,evm.TU.Gh_Sca004760G01,evm.TU.Gh_D05G0579,evm.TU.Gh_D07G0318,evm.TU.Gh_A03G0365,evm.TU.Gh_A05G1190,novel.50811,evm.TU.Gh_A12G1116,evm.TU.Gh_D07G0317,evm.TU.Gh_D11G0526,evm.TU.Gh_A09G1677,evm.TU.Gh_A03G0210,…
Biological Process	GO:0080090	regulation of primary metabolic process	273	4531	1.17104e-07	3.08217e-06	evm.TU.Gh_D10G0228,evm.TU.Gh_A03G1904,evm.TU.Gh_A05G1332,evm.TU.Gh_D04G1600,evm.TU.Gh_D13G1072,evm.TU.Gh_A11G2165,evm.TU.Gh_A11G0080,evm.TU.Gh_Sca010421G01,evm.TU.Gh_D06G1395,novel.369,evm.TU.Gh_A05G2666,evm.TU.Gh_D03G1188,evm.TU.Gh_A13G0828,evm.TU.Gh_A05G1738,evm.TU.Gh_D06G1066,evm.TU.Gh_A12G1953,evm.TU.Gh_D11G2469,evm.TU.Gh_Sca005978G01,evm.TU.Gh_A13G1269,evm.TU.Gh_D10G0757,evm.TU.Gh_D07G0824,e…
Biological Process	GO:0060255	regulation of macromolecule metabolic process	277	4645	2.25983e-07	5.79338e-06	evm.TU.Gh_D11G1073,evm.TU.Gh_A09G0414,novel.29620,evm.TU.Gh_D11G1963,evm.TU.Gh_A09G2437,evm.TU.Gh_D09G1965,evm.TU.Gh_A02G0944,evm.TU.Gh_A06G2028,evm.TU.Gh_A02G0029,evm.TU.Gh_A06G1742,evm.TU.Gh_D05G3348,evm.TU.Gh_D09G1338,novel.33567,evm.TU.Gh_D11G0496,evm.TU.Gh_D04G0113,evm.TU.Gh_D04G1177,evm.TU.Gh_A07G2274,evm.TU.Gh_A01G0682,evm.TU.Gh_A05G1019,novel.62946,evm.TU.Gh_D06G1417,evm.TU.Gh_D02G0671,ev…
Biological Process	GO:0009814	defense response, incompatible interaction	13	51	2.41925e-07	6.04507e-06	evm.TU.Gh_A13G1565,evm.TU.Gh_D09G0489,evm.TU.Gh_A08G0351,evm.TU.Gh_A09G0482,evm.TU.Gh_D11G1125,evm.TU.Gh_D12G1232,evm.TU.Gh_A07G1822,evm.TU.Gh_D13G1902,evm.TU.Gh_D12G2533,evm.TU.Gh_D08G0449,evm.TU.Gh_D01G0679,evm.TU.Gh_A12G2425,evm.TU.Gh_A11G0974
Biological Process	GO:0002682	regulation of immune system process	14	60	2.7604e-07	6.7272e-06	evm.TU.Gh_D12G2533,evm.TU.Gh_D13G1902,evm.TU.Gh_A11G0974,evm.TU.Gh_D08G0449,evm.TU.Gh_A12G2425,evm.TU.Gh_D09G0489,evm.TU.Gh_A08G0351,evm.TU.Gh_D02G1773,evm.TU.Gh_A13G1565,evm.TU.Gh_A07G1822,evm.TU.Gh_D12G1232,evm.TU.Gh_A03G1338,evm.TU.Gh_D11G1125,evm.TU.Gh_A09G0482
Biological Process	GO:0051171	regulation of nitrogen compound metabolic process	269	4498	2.72937e-07	6.7272e-06	evm.TU.Gh_A10G0348,evm.TU.Gh_D03G1602,evm.TU.Gh_A05G3751,evm.TU.Gh_D06G1651,evm.TU.Gh_A04G0481,evm.TU.Gh_D09G0401,evm.TU.Gh_A07G0739,evm.TU.Gh_A09G0294,novel.28659,evm.TU.Gh_A11G0931,evm.TU.Gh_A12G0936,evm.TU.Gh_A05G3499,evm.TU.Gh_D01G0703,evm.TU.Gh_D02G0605,evm.TU.Gh_A03G0366,evm.TU.Gh_A07G1477,novel.62903,evm.TU.Gh_D05G0583,evm.TU.Gh_D09G0298,evm.TU.Gh_D02G2283,novel.64150,evm.TU.Gh_D11G2467,ev…
Biological Process	GO:0080134	regulation of response to stress	21	130	2.92937e-07	6.96697e-06	evm.TU.Gh_D08G0449,evm.TU.Gh_A12G2425,evm.TU.Gh_A13G1565,evm.TU.Gh_D02G1773,evm.TU.Gh_A08G0351,evm.TU.Gh_D12G1232,evm.TU.Gh_Sca065499G01,evm.TU.Gh_A01G1400,evm.TU.Gh_A07G1822,evm.TU.Gh_D13G1902,evm.TU.Gh_D12G2533,evm.TU.Gh_D02G2247,evm.TU.Gh_D01G0679,novel.62946,evm.TU.Gh_A11G0974,evm.TU.Gh_D11G0281,evm.TU.Gh_D09G0489,evm.TU.Gh_A09G0482,evm.TU.Gh_A03G1338,evm.TU.Gh_D11G1125,evm.TU.Gh_D11G2664
Biological Process	GO:0006950	response to stress	143	2107	3.43725e-07	8.07754e-06	evm.TU.Gh_A01G0805,evm.TU.Gh_A07G1822,novel.63157,evm.TU.Gh_D01G1683,evm.TU.Gh_D06G1196,evm.TU.Gh_D10G1762,evm.TU.Gh_A08G0351,evm.TU.Gh_D12G1753,evm.TU.Gh_D04G0497,evm.TU.Gh_A08G0714,evm.TU.Gh_D08G0449,evm.TU.Gh_A13G1467,evm.TU.Gh_A13G1465,novel.53848,evm.TU.Gh_D13G1816,evm.TU.Gh_A10G1317,novel.62946,evm.TU.Gh_A11G0974,evm.TU.Gh_D06G1865,novel.52995,evm.TU.Gh_D10G1754,novel.59076,evm.TU.Gh_D07G01…
Biological Process	GO:0008037	cell recognition	19	112	4.87891e-07	1.10701e-05	evm.TU.Gh_A05G3343,evm.TU.Gh_A05G1787,evm.TU.Gh_D04G0242,evm.TU.Gh_D11G2915,evm.TU.Gh_D05G3496,evm.TU.Gh_D05G1593,evm.TU.Gh_D01G0268,evm.TU.Gh_A04G1297,evm.TU.Gh_A03G1427,evm.TU.Gh_D04G0245,evm.TU.Gh_A05G2243,evm.TU.Gh_A11G2552,evm.TU.Gh_A08G2301,evm.TU.Gh_D10G0184,evm.TU.Gh_D12G1367,evm.TU.Gh_A12G2719,evm.TU.Gh_D01G0262,evm.TU.Gh_D02G0677,evm.TU.Gh_A04G0207
Biological Process	GO:0009875	pollen-pistil interaction	19	112	4.87891e-07	1.10701e-05	evm.TU.Gh_D12G1367,evm.TU.Gh_A12G2719,evm.TU.Gh_D01G0262,evm.TU.Gh_D02G0677,evm.TU.Gh_A04G0207,evm.TU.Gh_D04G0245,evm.TU.Gh_A05G2243,evm.TU.Gh_A11G2552,evm.TU.Gh_A08G2301,evm.TU.Gh_D10G0184,evm.TU.Gh_D04G0242,evm.TU.Gh_D11G2915,evm.TU.Gh_D05G3496,evm.TU.Gh_D01G0268,evm.TU.Gh_D05G1593,evm.TU.Gh_A04G1297,evm.TU.Gh_A03G1427,evm.TU.Gh_A05G3343,evm.TU.Gh_A05G1787
Biological Process	GO:0048544	recognition of pollen	19	112	4.87891e-07	1.10701e-05	evm.TU.Gh_D04G0242,evm.TU.Gh_A04G1297,evm.TU.Gh_A03G1427,evm.TU.Gh_D11G2915,evm.TU.Gh_D05G1593,evm.TU.Gh_D05G3496,evm.TU.Gh_D01G0268,evm.TU.Gh_A05G3343,evm.TU.Gh_A05G1787,evm.TU.Gh_D01G0262,evm.TU.Gh_A12G2719,evm.TU.Gh_D12G1367,evm.TU.Gh_A04G0207,evm.TU.Gh_D02G0677,evm.TU.Gh_A05G2243,evm.TU.Gh_A11G2552,evm.TU.Gh_D04G0245,evm.TU.Gh_D10G0184,evm.TU.Gh_A08G2301
Biological Process	GO:0032103	positive regulation of response to external stimulus	6	9	5.64036e-07	1.26524e-05	evm.TU.Gh_D09G0489,evm.TU.Gh_D12G2533,evm.TU.Gh_D11G2664,evm.TU.Gh_A12G2425,evm.TU.Gh_D01G0679,evm.TU.Gh_A09G0482
Biological Process	GO:0019538	protein metabolic process	494	9152	8.92615e-07	1.9798e-05	evm.TU.Gh_D02G0201,evm.TU.Gh_A12G1634,novel.50202,evm.TU.Gh_D03G1560,evm.TU.Gh_D09G0682,evm.TU.Gh_A05G3803,evm.TU.Gh_D09G0680,evm.TU.Gh_D01G0368,evm.TU.Gh_A05G1787,evm.TU.Gh_A09G1001,evm.TU.Gh_A05G0678,novel.39733,evm.TU.Gh_A09G2272,novel.52504,evm.TU.Gh_A13G2104,evm.TU.Gh_A06G1113,evm.TU.Gh_D12G2442,evm.TU.Gh_A10G1310,evm.TU.Gh_D05G1593,evm.TU.Gh_A07G1471,evm.TU.Gh_D09G0144,evm.TU.Gh_D05G1369,ev…
Biological Process	GO:0006351	transcription, DNA-templated	266	4522	1.20061e-06	2.60441e-05	evm.TU.Gh_D09G0298,evm.TU.Gh_D02G2283,evm.TU.Gh_D05G0583,novel.62903,evm.TU.Gh_A07G1477,evm.TU.Gh_A03G0366,evm.TU.Gh_D02G0605,evm.TU.Gh_D01G0703,evm.TU.Gh_A12G0936,evm.TU.Gh_A05G3499,evm.TU.Gh_A11G0931,novel.28659,evm.TU.Gh_A09G0294,evm.TU.Gh_A07G0739,evm.TU.Gh_D09G0401,evm.TU.Gh_A04G0481,evm.TU.Gh_D06G1651,evm.TU.Gh_A05G3751,evm.TU.Gh_D03G1602,evm.TU.Gh_A10G0348,evm.TU.Gh_D02G0748,novel.50051,ev…
Biological Process	GO:0097659	nucleic acid-templated transcription	266	4522	1.20061e-06	2.60441e-05	evm.TU.Gh_D02G0128,evm.TU.Gh_A05G0483,evm.TU.Gh_A09G0361,evm.TU.Gh_D04G1754,novel.33577,evm.TU.Gh_D03G0032,novel.56961,evm.TU.Gh_A06G0906,novel.63039,evm.TU.Gh_A04G1141,evm.TU.Gh_A13G0059,evm.TU.Gh_D01G0409,evm.TU.Gh_D03G0226,evm.TU.Gh_D06G0030,evm.TU.Gh_D05G2073,evm.TU.Gh_D11G0086,evm.TU.Gh_D13G1759,evm.TU.Gh_D10G1726,evm.TU.Gh_D11G1068,evm.TU.Gh_D05G0601,evm.TU.Gh_A05G2091,evm.TU.Gh_A12G2541,ev…
Biological Process	GO:0032774	RNA biosynthetic process	266	4526	1.28631e-06	2.75996e-05	evm.TU.Gh_D06G1417,novel.62946,evm.TU.Gh_D02G0671,evm.TU.Gh_A01G0682,evm.TU.Gh_A05G1019,evm.TU.Gh_D10G1011,evm.TU.Gh_D04G0112,evm.TU.Gh_D11G1074,evm.TU.Gh_A05G2509,evm.TU.Gh_D06G2235,novel.53534,evm.TU.Gh_Sca005011G01,evm.TU.Gh_D01G1788,evm.TU.Gh_D06G1196,evm.TU.Gh_A09G0159,evm.TU.Gh_D09G1965,evm.TU.Gh_A02G0944,evm.TU.Gh_A06G2028,evm.TU.Gh_A02G0029,evm.TU.Gh_A06G1742,evm.TU.Gh_D11G1073,evm.TU.Gh_…
Biological Process	GO:0006030	chitin metabolic process	14	68	1.4061e-06	2.86148e-05	evm.TU.Gh_A10G1271,evm.TU.Gh_D12G1158,evm.TU.Gh_D01G1683,evm.TU.Gh_D09G2020,evm.TU.Gh_D06G0479,evm.TU.Gh_A12G1039,evm.TU.Gh_D07G0247,evm.TU.Gh_A01G1443,novel.42166,evm.TU.Gh_D07G0249,evm.TU.Gh_D10G1214,evm.TU.Gh_A09G2318,evm.TU.Gh_D10G1216,evm.TU.Gh_A06G0439
Biological Process	GO:0006032	chitin catabolic process	14	68	1.4061e-06	2.86148e-05	evm.TU.Gh_D07G0247,evm.TU.Gh_A01G1443,evm.TU.Gh_A10G1271,evm.TU.Gh_D12G1158,evm.TU.Gh_D01G1683,evm.TU.Gh_D09G2020,evm.TU.Gh_D06G0479,evm.TU.Gh_A12G1039,evm.TU.Gh_A09G2318,evm.TU.Gh_D10G1216,evm.TU.Gh_A06G0439,novel.42166,evm.TU.Gh_D07G0249,evm.TU.Gh_D10G1214
Biological Process	GO:0046348	amino sugar catabolic process	14	68	1.4061e-06	2.86148e-05	evm.TU.Gh_D12G1158,evm.TU.Gh_A10G1271,evm.TU.Gh_D01G1683,evm.TU.Gh_D09G2020,evm.TU.Gh_D06G0479,evm.TU.Gh_A12G1039,evm.TU.Gh_D07G0247,evm.TU.Gh_A01G1443,novel.42166,evm.TU.Gh_D07G0249,evm.TU.Gh_D10G1214,evm.TU.Gh_A09G2318,evm.TU.Gh_D10G1216,evm.TU.Gh_A06G0439
Biological Process	GO:1901071	glucosamine-containing compound metabolic process	14	68	1.4061e-06	2.86148e-05	novel.42166,evm.TU.Gh_D07G0249,evm.TU.Gh_D10G1214,evm.TU.Gh_A09G2318,evm.TU.Gh_D10G1216,evm.TU.Gh_A06G0439,evm.TU.Gh_D01G1683,evm.TU.Gh_D12G1158,evm.TU.Gh_A10G1271,evm.TU.Gh_D09G2020,evm.TU.Gh_D06G0479,evm.TU.Gh_A12G1039,evm.TU.Gh_D07G0247,evm.TU.Gh_A01G1443
Biological Process	GO:1901072	glucosamine-containing compound catabolic process	14	68	1.4061e-06	2.86148e-05	evm.TU.Gh_A01G1443,evm.TU.Gh_D07G0247,evm.TU.Gh_A12G1039,evm.TU.Gh_D06G0479,evm.TU.Gh_D09G2020,evm.TU.Gh_D12G1158,evm.TU.Gh_A10G1271,evm.TU.Gh_D01G1683,evm.TU.Gh_A06G0439,evm.TU.Gh_D10G1216,evm.TU.Gh_A09G2318,evm.TU.Gh_D10G1214,evm.TU.Gh_D07G0249,novel.42166
Biological Process	GO:0006026	aminoglycan catabolic process	14	69	1.69223e-06	3.3742e-05	evm.TU.Gh_A10G1271,evm.TU.Gh_D12G1158,evm.TU.Gh_D01G1683,evm.TU.Gh_D09G2020,evm.TU.Gh_D06G0479,evm.TU.Gh_A12G1039,evm.TU.Gh_D07G0247,evm.TU.Gh_A01G1443,novel.42166,evm.TU.Gh_D07G0249,evm.TU.Gh_D10G1214,evm.TU.Gh_A09G2318,evm.TU.Gh_A06G0439,evm.TU.Gh_D10G1216
Biological Process	GO:0044267	cellular protein metabolic process	431	7930	2.73976e-06	5.40828e-05	novel.63731,evm.TU.Gh_A08G0047,evm.TU.Gh_A03G1618,evm.TU.Gh_D11G3041,evm.TU.Gh_A12G2449,evm.TU.Gh_A03G2069,evm.TU.Gh_A05G2478,novel.17465,evm.TU.Gh_D08G1986,evm.TU.Gh_D07G1827,evm.TU.Gh_A01G0988,evm.TU.Gh_A13G2082,evm.TU.Gh_D13G2400,evm.TU.Gh_D13G0942,evm.TU.Gh_D11G1865,evm.TU.Gh_A08G1460,evm.TU.Gh_A08G1792,evm.TU.Gh_A11G1522,evm.TU.Gh_D13G0312,evm.TU.Gh_A13G0256,evm.TU.Gh_A05G1737,novel.24611,ev…
Biological Process	GO:0002237	response to molecule of bacterial origin	6	11	2.87214e-06	5.61346e-05	evm.TU.Gh_D12G2533,evm.TU.Gh_D09G0489,evm.TU.Gh_A09G0482,evm.TU.Gh_A12G2425,novel.50630,evm.TU.Gh_A07G1822
Biological Process	GO:0002833	positive regulation of response to biotic stimulus	5	7	3.32011e-06	6.12513e-05	evm.TU.Gh_D09G0489,evm.TU.Gh_D12G2533,evm.TU.Gh_D01G0679,evm.TU.Gh_A12G2425,evm.TU.Gh_A09G0482
Biological Process	GO:0009407	toxin catabolic process	5	7	3.32011e-06	6.12513e-05	evm.TU.Gh_A11G1244,evm.TU.Gh_D11G1391,evm.TU.Gh_D07G2060,evm.TU.Gh_A08G0204,evm.TU.Gh_D13G1032
Biological Process	GO:0043902	positive regulation of multi-organism process	5	7	3.32011e-06	6.12513e-05	evm.TU.Gh_D01G0679,evm.TU.Gh_A12G2425,evm.TU.Gh_A09G0482,evm.TU.Gh_D12G2533,evm.TU.Gh_D09G0489
Biological Process	GO:0090487	secondary metabolite catabolic process	5	7	3.32011e-06	6.12513e-05	evm.TU.Gh_D13G1032,evm.TU.Gh_A11G1244,evm.TU.Gh_D11G1391,evm.TU.Gh_D07G2060,evm.TU.Gh_A08G0204
Biological Process	GO:1900424	regulation of defense response to bacterium	5	7	3.32011e-06	6.12513e-05	evm.TU.Gh_D12G2533,evm.TU.Gh_D09G0489,evm.TU.Gh_A09G0482,evm.TU.Gh_A12G2425,evm.TU.Gh_D01G0679
Biological Process	GO:1900426	positive regulation of defense response to bacterium	5	7	3.32011e-06	6.12513e-05	evm.TU.Gh_A09G0482,evm.TU.Gh_D01G0679,evm.TU.Gh_A12G2425,evm.TU.Gh_D09G0489,evm.TU.Gh_D12G2533
Biological Process	GO:0010410	hemicellulose metabolic process	21	153	4.42999e-06	8.09704e-05	evm.TU.Gh_A05G3992,evm.TU.Gh_A05G2724,novel.12507,evm.TU.Gh_D02G0992,novel.12509,evm.TU.Gh_A03G1432,evm.TU.Gh_A13G0271,novel.61670,novel.37515,novel.37513,evm.TU.Gh_D04G1823,novel.37514,evm.TU.Gh_A02G0866,evm.TU.Gh_D05G3929,evm.TU.Gh_D02G1891,evm.TU.Gh_D08G0272,evm.TU.Gh_D13G0290,evm.TU.Gh_D02G0220,evm.TU.Gh_D03G0483,evm.TU.Gh_D05G3030,evm.TU.Gh_A08G0195
Biological Process	GO:0016567	protein ubiquitination	44	480	5.48094e-06	9.8358e-05	evm.TU.Gh_D09G0974,evm.TU.Gh_A11G3090,novel.52505,evm.TU.Gh_A13G0256,evm.TU.Gh_D13G2139,evm.TU.Gh_A12G2313,novel.26663,evm.TU.Gh_A09G0989,evm.TU.Gh_D12G2576,evm.TU.Gh_D06G1459,evm.TU.Gh_A02G1391,evm.TU.Gh_A04G0476,evm.TU.Gh_A01G0143,novel.63731,evm.TU.Gh_A03G1356,evm.TU.Gh_D09G1761,evm.TU.Gh_A13G2326,evm.TU.Gh_A03G2115,evm.TU.Gh_A12G2449,evm.TU.Gh_D07G1113,novel.25648,evm.TU.Gh_A09G0943,evm.TU.Gh…
Biological Process	GO:0010383	cell wall polysaccharide metabolic process	21	156	6.03951e-06	0.000107405	evm.TU.Gh_D04G1823,novel.37513,evm.TU.Gh_A02G0866,novel.37514,evm.TU.Gh_D05G3929,evm.TU.Gh_D08G0272,evm.TU.Gh_D02G1891,evm.TU.Gh_D13G0290,evm.TU.Gh_D03G0483,evm.TU.Gh_D05G3030,evm.TU.Gh_D02G0220,evm.TU.Gh_A08G0195,novel.12507,evm.TU.Gh_A05G3992,evm.TU.Gh_A05G2724,novel.12509,evm.TU.Gh_D02G0992,evm.TU.Gh_A13G0271,evm.TU.Gh_A03G1432,novel.61670,novel.37515
Biological Process	GO:0009404	toxin metabolic process	5	8	8.52794e-06	0.000148975	evm.TU.Gh_A08G0204,evm.TU.Gh_D07G2060,evm.TU.Gh_D11G1391,evm.TU.Gh_A11G1244,evm.TU.Gh_D13G1032
Biological Process	GO:0006040	amino sugar metabolic process	14	79	8.99414e-06	0.000155741	evm.TU.Gh_D07G0247,evm.TU.Gh_A01G1443,evm.TU.Gh_D09G2020,evm.TU.Gh_D12G1158,evm.TU.Gh_A10G1271,evm.TU.Gh_D01G1683,evm.TU.Gh_A12G1039,evm.TU.Gh_D06G0479,evm.TU.Gh_A09G2318,evm.TU.Gh_A06G0439,evm.TU.Gh_D10G1216,evm.TU.Gh_D07G0249,novel.42166,evm.TU.Gh_D10G1214
Biological Process	GO:0009856	pollination	21	162	1.09348e-05	0.000181388	evm.TU.Gh_A05G1787,evm.TU.Gh_A05G3343,evm.TU.Gh_D11G2915,evm.TU.Gh_D05G3496,evm.TU.Gh_D01G0268,evm.TU.Gh_D05G1593,evm.TU.Gh_A04G1297,evm.TU.Gh_A03G1427,evm.TU.Gh_D04G0242,evm.TU.Gh_A09G2272,evm.TU.Gh_A08G2301,evm.TU.Gh_D10G0184,evm.TU.Gh_D04G0245,evm.TU.Gh_A05G2243,evm.TU.Gh_A11G2552,evm.TU.Gh_D02G0677,evm.TU.Gh_A04G0207,evm.TU.Gh_D12G1367,evm.TU.Gh_D09G2057,evm.TU.Gh_A12G2719,evm.TU.Gh_D01G0262
Biological Process	GO:0044706	multi-multicellular organism process	21	162	1.09348e-05	0.000181388	evm.TU.Gh_A05G3343,evm.TU.Gh_A05G1787,evm.TU.Gh_D04G0242,evm.TU.Gh_A09G2272,evm.TU.Gh_D05G1593,evm.TU.Gh_D05G3496,evm.TU.Gh_D01G0268,evm.TU.Gh_D11G2915,evm.TU.Gh_A03G1427,evm.TU.Gh_A04G1297,evm.TU.Gh_D04G0245,evm.TU.Gh_A11G2552,evm.TU.Gh_A05G2243,evm.TU.Gh_A08G2301,evm.TU.Gh_D10G0184,evm.TU.Gh_D09G2057,evm.TU.Gh_D12G1367,evm.TU.Gh_A12G2719,evm.TU.Gh_D01G0262,evm.TU.Gh_D02G0677,evm.TU.Gh_A04G0207
Biological Process	GO:0006022	aminoglycan metabolic process	14	81	1.2132e-05	0.000197923	evm.TU.Gh_A12G1039,evm.TU.Gh_D06G0479,evm.TU.Gh_D09G2020,evm.TU.Gh_A10G1271,evm.TU.Gh_D12G1158,evm.TU.Gh_D01G1683,evm.TU.Gh_A01G1443,evm.TU.Gh_D07G0247,evm.TU.Gh_D10G1214,evm.TU.Gh_D07G0249,novel.42166,evm.TU.Gh_A06G0439,evm.TU.Gh_D10G1216,evm.TU.Gh_A09G2318
Biological Process	GO:0042546	cell wall biogenesis	24	202	1.20732e-05	0.000197923	evm.TU.Gh_A07G1625,novel.37515,evm.TU.Gh_D02G0577,novel.61670,evm.TU.Gh_A13G0271,evm.TU.Gh_A03G1432,novel.12509,evm.TU.Gh_D02G0992,novel.12507,evm.TU.Gh_A05G2724,evm.TU.Gh_A05G3992,evm.TU.Gh_A08G0195,evm.TU.Gh_D03G0483,evm.TU.Gh_D02G0220,evm.TU.Gh_D05G3030,evm.TU.Gh_D07G1823,evm.TU.Gh_D13G0290,evm.TU.Gh_D02G1891,evm.TU.Gh_D08G0272,evm.TU.Gh_D05G3929,evm.TU.Gh_A02G0866,novel.37514,evm.TU.Gh_D04G18…
Biological Process	GO:0016998	cell wall macromolecule catabolic process	10	44	1.7872e-05	0.000289174	evm.TU.Gh_D10G1216,evm.TU.Gh_A06G0439,evm.TU.Gh_A09G2318,evm.TU.Gh_D10G1214,novel.42166,evm.TU.Gh_A01G1443,evm.TU.Gh_D06G0479,evm.TU.Gh_A10G1271,evm.TU.Gh_D01G1683,evm.TU.Gh_D09G2020
Biological Process	GO:0055114	oxidation-reduction process	256	4496	1.99982e-05	0.000320947	evm.TU.Gh_D06G2009,novel.668,evm.TU.Gh_A01G1605,evm.TU.Gh_A11G0090,evm.TU.Gh_D12G2181,evm.TU.Gh_D05G2589,evm.TU.Gh_A13G2343,evm.TU.Gh_D02G2054,evm.TU.Gh_A11G0819,evm.TU.Gh_D05G0358,evm.TU.Gh_A11G3132,evm.TU.Gh_D13G2160,evm.TU.Gh_A02G1466,evm.TU.Gh_D06G1339,evm.TU.Gh_A12G1863,evm.TU.Gh_A03G0199,evm.TU.Gh_A13G2046,evm.TU.Gh_D08G1164,evm.TU.Gh_A02G1734,evm.TU.Gh_D09G0471,evm.TU.Gh_D07G1829,evm.TU.Gh…
Biological Process	GO:0042537	benzene-containing compound metabolic process	10	46	2.70803e-05	0.000431101	evm.TU.Gh_A06G0667,evm.TU.Gh_A12G2425,evm.TU.Gh_A13G0376,evm.TU.Gh_D12G2533,evm.TU.Gh_A01G1839,evm.TU.Gh_D06G0758,evm.TU.Gh_A09G0482,evm.TU.Gh_D09G0489,evm.TU.Gh_D01G2080,novel.59232
Biological Process	GO:0009617	response to bacterium	13	76	2.76185e-05	0.000436151	evm.TU.Gh_D01G0679,evm.TU.Gh_A12G2425,evm.TU.Gh_D12G2533,evm.TU.Gh_D01G1777,evm.TU.Gh_A13G1467,evm.TU.Gh_A09G0482,evm.TU.Gh_A13G1465,evm.TU.Gh_A01G1528,evm.TU.Gh_D13G1817,evm.TU.Gh_D13G1816,evm.TU.Gh_A07G1822,novel.50630,evm.TU.Gh_D09G0489
Biological Process	GO:0044238	primary metabolic process	997	20369	3.00567e-05	0.000470888	novel.369,evm.TU.Gh_A01G1100,evm.TU.Gh_A02G1119,evm.TU.Gh_A11G0430,evm.TU.Gh_A05G2666,evm.TU.Gh_D03G1188,evm.TU.Gh_D05G0128,evm.TU.Gh_A13G0828,evm.TU.Gh_A10G2123,evm.TU.Gh_D09G0144,evm.TU.Gh_A07G1471,evm.TU.Gh_A05G3992,evm.TU.Gh_D12G2442,evm.TU.Gh_A03G2183,evm.TU.Gh_A03G1904,evm.TU.Gh_D05G1593,evm.TU.Gh_A06G1113,evm.TU.Gh_D10G0228,evm.TU.Gh_D03G0189,evm.TU.Gh_A13G2104,novel.52504,evm.TU.Gh_A07G04…
Biological Process	GO:0032446	protein modification by small protein conjugation	44	517	3.3894e-05	0.000526825	novel.52504,evm.TU.Gh_D02G2247,evm.TU.Gh_D01G1847,evm.TU.Gh_A07G1312,evm.TU.Gh_A09G1666,evm.TU.Gh_A06G1172,evm.TU.Gh_A01G1463,evm.TU.Gh_D01G0188,evm.TU.Gh_D13G0048,evm.TU.Gh_A11G0799,evm.TU.Gh_A05G1190,evm.TU.Gh_D11G0281,evm.TU.Gh_D05G0246,evm.TU.Gh_D02G1796,evm.TU.Gh_D05G1368,evm.TU.Gh_Sca065499G01,evm.TU.Gh_D05G1369,evm.TU.Gh_D13G2139,novel.52505,evm.TU.Gh_A11G3090,evm.TU.Gh_D09G0974,evm.TU.Gh_…
Biological Process	GO:0010044	response to aluminum ion	5	10	3.56089e-05	0.000549156	evm.TU.Gh_D02G0671,evm.TU.Gh_D04G1129,novel.57665,evm.TU.Gh_A04G0664,evm.TU.Gh_D04G0305
Biological Process	GO:0045792	negative regulation of cell size	4	6	5.37507e-05	0.000791821	evm.TU.Gh_D02G2283,evm.TU.Gh_A03G1843,evm.TU.Gh_D01G0012,evm.TU.Gh_A12G0319
Biological Process	GO:0071216	cellular response to biotic stimulus	4	6	5.37507e-05	0.000791821	evm.TU.Gh_D09G0489,evm.TU.Gh_D12G2533,evm.TU.Gh_A12G2425,evm.TU.Gh_A09G0482
Biological Process	GO:0071219	cellular response to molecule of bacterial origin	4	6	5.37507e-05	0.000791821	evm.TU.Gh_A09G0482,evm.TU.Gh_A12G2425,evm.TU.Gh_D12G2533,evm.TU.Gh_D09G0489
Biological Process	GO:0080142	regulation of salicylic acid biosynthetic process	4	6	5.37507e-05	0.000791821	evm.TU.Gh_D09G0489,evm.TU.Gh_D12G2533,evm.TU.Gh_A09G0482,evm.TU.Gh_A12G2425
Biological Process	GO:0006955	immune response	15	109	9.56683e-05	0.00134892	evm.TU.Gh_D13G1902,evm.TU.Gh_D12G2533,evm.TU.Gh_A11G0974,evm.TU.Gh_D08G0449,evm.TU.Gh_A12G2425,evm.TU.Gh_D01G0679,evm.TU.Gh_D02G1773,evm.TU.Gh_A13G1565,evm.TU.Gh_D09G0489,evm.TU.Gh_A08G0351,evm.TU.Gh_A03G1338,evm.TU.Gh_D11G1125,evm.TU.Gh_A09G0482,evm.TU.Gh_A07G1822,evm.TU.Gh_D12G1232
Biological Process	GO:0042742	defense response to bacterium	12	74	9.54059e-05	0.00134892	evm.TU.Gh_A13G1465,evm.TU.Gh_A09G0482,evm.TU.Gh_A07G1822,evm.TU.Gh_D13G1816,evm.TU.Gh_D13G1817,evm.TU.Gh_A01G1528,evm.TU.Gh_D09G0489,evm.TU.Gh_D01G0679,evm.TU.Gh_A12G2425,evm.TU.Gh_A13G1467,evm.TU.Gh_D12G2533,evm.TU.Gh_D01G1777
Biological Process	GO:0045087	innate immune response	15	109	9.56683e-05	0.00134892	evm.TU.Gh_A13G1565,evm.TU.Gh_D02G1773,evm.TU.Gh_A08G0351,evm.TU.Gh_D09G0489,evm.TU.Gh_A09G0482,evm.TU.Gh_D11G1125,evm.TU.Gh_A03G1338,evm.TU.Gh_D12G1232,evm.TU.Gh_A07G1822,evm.TU.Gh_D13G1902,evm.TU.Gh_D12G2533,evm.TU.Gh_D01G0679,evm.TU.Gh_D08G0449,evm.TU.Gh_A12G2425,evm.TU.Gh_A11G0974
Biological Process	GO:0071704	organic substance metabolic process	1035	21371	0.000104049	0.00144643	evm.TU.Gh_D06G1188,evm.TU.Gh_D05G3023,novel.57213,evm.TU.Gh_D13G0048,evm.TU.Gh_D04G0668,novel.58433,evm.TU.Gh_D06G1196,evm.TU.Gh_D01G1788,evm.TU.Gh_D01G1683,evm.TU.Gh_A09G1099,evm.TU.Gh_A01G1085,evm.TU.Gh_D03G0058,evm.TU.Gh_D11G1074,evm.TU.Gh_A08G0704,novel.62790,evm.TU.Gh_D11G1963,evm.TU.Gh_D01G1133,evm.TU.Gh_A02G0029,evm.TU.Gh_A02G0944,evm.TU.Gh_A06G2028,evm.TU.Gh_D05G1776,evm.TU.Gh_A08G2405,no…
Biological Process	GO:0050832	defense response to fungus	9	45	0.000135488	0.00186797	evm.TU.Gh_A06G0764,evm.TU.Gh_A13G1467,evm.TU.Gh_D06G2328,evm.TU.Gh_D07G0177,evm.TU.Gh_A13G1465,evm.TU.Gh_A07G2317,evm.TU.Gh_D13G1816,evm.TU.Gh_D13G1817,evm.TU.Gh_D06G1196
Biological Process	GO:0034654	nucleobase-containing compound biosynthetic process	275	5027	0.000150565	0.00204975	evm.TU.Gh_A02G1510,evm.TU.Gh_D05G2829,evm.TU.Gh_D07G1086,evm.TU.Gh_A01G1537,evm.TU.Gh_A07G0261,evm.TU.Gh_A07G1009,evm.TU.Gh_D08G1310,evm.TU.Gh_D13G1573,evm.TU.Gh_A05G1264,evm.TU.Gh_D10G0987,evm.TU.Gh_D06G0289,evm.TU.Gh_D09G0376,evm.TU.Gh_A12G2606,evm.TU.Gh_D11G1011,evm.TU.Gh_A12G1084,evm.TU.Gh_D01G0657,evm.TU.Gh_D03G1371,evm.TU.Gh_A05G1472,evm.TU.Gh_A04G0868,evm.TU.Gh_A12G0319,evm.TU.Gh_A07G1251,…
Biological Process	GO:0009605	response to external stimulus	26	268	0.000172538	0.0023123	evm.TU.Gh_A06G0764,evm.TU.Gh_D08G0449,evm.TU.Gh_A12G2425,evm.TU.Gh_D01G1777,evm.TU.Gh_A13G1467,evm.TU.Gh_A07G2317,evm.TU.Gh_A07G1822,evm.TU.Gh_D12G1232,evm.TU.Gh_D07G0177,evm.TU.Gh_A08G0351,evm.TU.Gh_D06G1196,evm.TU.Gh_A13G1565,evm.TU.Gh_A11G0974,evm.TU.Gh_D01G0679,evm.TU.Gh_D12G2533,evm.TU.Gh_D13G1902,evm.TU.Gh_D11G2664,novel.50630,evm.TU.Gh_D13G1817,evm.TU.Gh_D13G1816,evm.TU.Gh_A01G1528,evm.TU.…
Biological Process	GO:0002376	immune system process	15	115	0.000176181	0.00231854	evm.TU.Gh_D12G2533,evm.TU.Gh_D13G1902,evm.TU.Gh_A12G2425,evm.TU.Gh_D08G0449,evm.TU.Gh_D01G0679,evm.TU.Gh_A11G0974,evm.TU.Gh_A08G0351,evm.TU.Gh_D09G0489,evm.TU.Gh_A13G1565,evm.TU.Gh_D02G1773,evm.TU.Gh_D12G1232,evm.TU.Gh_A07G1822,evm.TU.Gh_A09G0482,evm.TU.Gh_D11G1125,evm.TU.Gh_A03G1338
Biological Process	GO:1901136	carbohydrate derivative catabolic process	15	115	0.000176181	0.00231854	evm.TU.Gh_D10G1214,novel.42166,evm.TU.Gh_D07G0249,evm.TU.Gh_A06G0439,evm.TU.Gh_D10G1420,evm.TU.Gh_D10G1216,evm.TU.Gh_A09G2318,evm.TU.Gh_D06G0479,evm.TU.Gh_A12G1039,evm.TU.Gh_D12G1158,evm.TU.Gh_D01G1683,evm.TU.Gh_A10G1271,evm.TU.Gh_D09G2020,evm.TU.Gh_A01G1443,evm.TU.Gh_D07G0247
Biological Process	GO:0006807	nitrogen compound metabolic process	848	17326	0.000206252	0.00266105	evm.TU.Gh_A11G1244,evm.TU.Gh_A04G0476,evm.TU.Gh_D07G1030,evm.TU.Gh_A10G0760,evm.TU.Gh_D05G3920,evm.TU.Gh_D09G1705,novel.29338,novel.42166,evm.TU.Gh_D08G0089,evm.TU.Gh_D01G0012,evm.TU.Gh_A01G0639,novel.50920,evm.TU.Gh_A09G1937,evm.TU.Gh_A05G2378,evm.TU.Gh_D11G1675,evm.TU.Gh_A10G0753,evm.TU.Gh_D13G2374,evm.TU.Gh_D06G1120,evm.TU.Gh_D11G0937,evm.TU.Gh_D12G0126,novel.63828,evm.TU.Gh_A01G2064,novel.541…
Biological Process	GO:0010422	regulation of brassinosteroid biosynthetic process	4	8	0.000233455	0.00275953	evm.TU.Gh_A05G1738,novel.50999,evm.TU.Gh_A06G0150,evm.TU.Gh_D05G1933
Biological Process	GO:0010423	negative regulation of brassinosteroid biosynthetic process	4	8	0.000233455	0.00275953	evm.TU.Gh_A06G0150,evm.TU.Gh_D05G1933,novel.50999,evm.TU.Gh_A05G1738
Biological Process	GO:0010894	negative regulation of steroid biosynthetic process	4	8	0.000233455	0.00275953	evm.TU.Gh_D05G1933,evm.TU.Gh_A06G0150,novel.50999,evm.TU.Gh_A05G1738
Biological Process	GO:0019218	regulation of steroid metabolic process	4	8	0.000233455	0.00275953	novel.50999,evm.TU.Gh_D05G1933,evm.TU.Gh_A06G0150,evm.TU.Gh_A05G1738
Biological Process	GO:0032351	negative regulation of hormone metabolic process	4	8	0.000233455	0.00275953	evm.TU.Gh_A05G1738,evm.TU.Gh_D05G1933,evm.TU.Gh_A06G0150,novel.50999
Biological Process	GO:0032353	negative regulation of hormone biosynthetic process	4	8	0.000233455	0.00275953	evm.TU.Gh_A05G1738,evm.TU.Gh_A06G0150,evm.TU.Gh_D05G1933,novel.50999
Biological Process	GO:0045833	negative regulation of lipid metabolic process	4	8	0.000233455	0.00275953	evm.TU.Gh_A05G1738,novel.50999,evm.TU.Gh_A06G0150,evm.TU.Gh_D05G1933
Biological Process	GO:0045939	negative regulation of steroid metabolic process	4	8	0.000233455	0.00275953	evm.TU.Gh_D05G1933,evm.TU.Gh_A06G0150,novel.50999,evm.TU.Gh_A05G1738
Biological Process	GO:0046885	regulation of hormone biosynthetic process	4	8	0.000233455	0.00275953	evm.TU.Gh_A05G1738,novel.50999,evm.TU.Gh_A06G0150,evm.TU.Gh_D05G1933
Biological Process	GO:0050810	regulation of steroid biosynthetic process	4	8	0.000233455	0.00275953	evm.TU.Gh_A05G1738,evm.TU.Gh_A06G0150,evm.TU.Gh_D05G1933,novel.50999
Biological Process	GO:0051055	negative regulation of lipid biosynthetic process	4	8	0.000233455	0.00275953	evm.TU.Gh_A05G1738,evm.TU.Gh_A06G0150,evm.TU.Gh_D05G1933,novel.50999
Biological Process	GO:0090030	regulation of steroid hormone biosynthetic process	4	8	0.000233455	0.00275953	evm.TU.Gh_A05G1738,novel.50999,evm.TU.Gh_A06G0150,evm.TU.Gh_D05G1933
Biological Process	GO:0090032	negative regulation of steroid hormone biosynthetic process	4	8	0.000233455	0.00275953	evm.TU.Gh_D05G1933,evm.TU.Gh_A06G0150,novel.50999,evm.TU.Gh_A05G1738
Biological Process	GO:0019357	nicotinate nucleotide biosynthetic process	3	4	0.000336386	0.00386061	evm.TU.Gh_A12G0665,evm.TU.Gh_D12G0669,evm.TU.Gh_D11G1944
Biological Process	GO:0019358	nicotinate nucleotide salvage	3	4	0.000336386	0.00386061	evm.TU.Gh_A12G0665,evm.TU.Gh_D12G0669,evm.TU.Gh_D11G1944
Biological Process	GO:0019365	pyridine nucleotide salvage	3	4	0.000336386	0.00386061	evm.TU.Gh_A12G0665,evm.TU.Gh_D11G1944,evm.TU.Gh_D12G0669
Biological Process	GO:0046497	nicotinate nucleotide metabolic process	3	4	0.000336386	0.00386061	evm.TU.Gh_A12G0665,evm.TU.Gh_D11G1944,evm.TU.Gh_D12G0669
Biological Process	GO:0019748	secondary metabolic process	21	206	0.000359738	0.00410476	evm.TU.Gh_A01G1839,evm.TU.Gh_A05G1710,evm.TU.Gh_A06G0667,evm.TU.Gh_A11G2920,evm.TU.Gh_D03G0709,evm.TU.Gh_D01G2080,novel.59232,evm.TU.Gh_D13G1032,evm.TU.Gh_D06G1188,novel.32621,evm.TU.Gh_A08G0204,evm.TU.Gh_D07G2060,evm.TU.Gh_A11G1244,evm.TU.Gh_A06G0997,evm.TU.Gh_A06G1415,evm.TU.Gh_A13G0279,evm.TU.Gh_D09G1454,evm.TU.Gh_A11G2922,evm.TU.Gh_D06G0758,evm.TU.Gh_D11G1391,evm.TU.Gh_A05G2115
Biological Process	GO:1901564	organonitrogen compound metabolic process	567	11287	0.000393592	0.00446523	evm.TU.Gh_A06G0113,evm.TU.Gh_D04G0198,evm.TU.Gh_D08G2020,evm.TU.Gh_D12G1017,evm.TU.Gh_D08G0401,evm.TU.Gh_A13G0579,evm.TU.Gh_D11G1685,evm.TU.Gh_A07G1648,evm.TU.Gh_A03G1427,evm.TU.Gh_A05G1720,evm.TU.Gh_A09G1021,evm.TU.Gh_D02G1973,evm.TU.Gh_A09G0989,evm.TU.Gh_D01G2080,evm.TU.Gh_A07G1299,evm.TU.Gh_D01G2205,novel.53062,evm.TU.Gh_D02G0924,evm.TU.Gh_A01G0328,evm.TU.Gh_D12G1711,evm.TU.Gh_D11G0278,evm.TU.…
Biological Process	GO:0002229	defense response to oomycetes	4	9	0.000405433	0.0045473	evm.TU.Gh_A12G2425,evm.TU.Gh_A09G0482,evm.TU.Gh_D09G0489,evm.TU.Gh_D12G2533
Biological Process	GO:0009298	GDP-mannose biosynthetic process	4	9	0.000405433	0.0045473	evm.TU.Gh_A11G1514,evm.TU.Gh_D12G1056,evm.TU.Gh_A12G2606,evm.TU.Gh_D11G1675
Biological Process	GO:0009620	response to fungus	9	54	0.00056826	0.00619748	evm.TU.Gh_D06G1196,evm.TU.Gh_A13G1465,evm.TU.Gh_D06G2328,evm.TU.Gh_D07G0177,evm.TU.Gh_D13G1817,evm.TU.Gh_D13G1816,evm.TU.Gh_A07G2317,evm.TU.Gh_A13G1467,evm.TU.Gh_A06G0764
Biological Process	GO:0009867	jasmonic acid mediated signaling pathway	7	34	0.000624055	0.00672476	evm.TU.Gh_D07G0177,evm.TU.Gh_D06G2328,evm.TU.Gh_A03G1365,evm.TU.Gh_A06G0764,evm.TU.Gh_D02G1805,evm.TU.Gh_A07G2317,evm.TU.Gh_D06G1196
Biological Process	GO:0071395	cellular response to jasmonic acid stimulus	7	34	0.000624055	0.00672476	evm.TU.Gh_D02G1805,evm.TU.Gh_A06G0764,evm.TU.Gh_A07G2317,evm.TU.Gh_D07G0177,evm.TU.Gh_D06G2328,evm.TU.Gh_A03G1365,evm.TU.Gh_D06G1196
Biological Process	GO:0048281	inflorescence morphogenesis	4	10	0.000651983	0.00695683	evm.TU.Gh_A12G0319,evm.TU.Gh_D01G0012,evm.TU.Gh_D02G2283,evm.TU.Gh_A03G1843
Biological Process	GO:1901362	organic cyclic compound biosynthetic process	296	5590	0.000685707	0.00727734	evm.TU.Gh_D13G1573,evm.TU.Gh_A05G1264,evm.TU.Gh_D10G0987,evm.TU.Gh_D06G0289,evm.TU.Gh_D09G0376,evm.TU.Gh_A12G2606,evm.TU.Gh_D11G1011,evm.TU.Gh_A12G1084,evm.TU.Gh_D05G2829,evm.TU.Gh_A02G1510,evm.TU.Gh_D07G1086,evm.TU.Gh_A01G1537,evm.TU.Gh_D12G2533,evm.TU.Gh_A07G0261,evm.TU.Gh_A07G1009,evm.TU.Gh_D08G1310,evm.TU.Gh_A07G1251,evm.TU.Gh_D05G2222,evm.TU.Gh_D11G1944,evm.TU.Gh_D11G0093,evm.TU.Gh_D04G0293,…
Biological Process	GO:0007186	G-protein coupled receptor signaling pathway	8	45	0.000731888	0.00764416	evm.TU.Gh_D13G2208,evm.TU.Gh_D01G1777,evm.TU.Gh_D01G0538,evm.TU.Gh_A04G1106,evm.TU.Gh_Sca004822G03,evm.TU.Gh_D04G1714,evm.TU.Gh_A01G1528,evm.TU.Gh_A01G0525
Biological Process	GO:0006542	glutamine biosynthetic process	6	26	0.000806507	0.00837918	evm.TU.Gh_A04G0928,evm.TU.Gh_D13G0620,evm.TU.Gh_D04G1445,evm.TU.Gh_A13G0512,evm.TU.Gh_D07G1773,evm.TU.Gh_A07G1585
Biological Process	GO:0006073	cellular glucan metabolic process	33	415	0.000984837	0.00985612	evm.TU.Gh_D02G1891,evm.TU.Gh_D02G0373,evm.TU.Gh_D01G1428,evm.TU.Gh_A02G0866,novel.17295,novel.61670,novel.37515,evm.TU.Gh_D02G0410,evm.TU.Gh_A05G3992,novel.12507,evm.TU.Gh_D11G0363,novel.12509,evm.TU.Gh_D08G2355,evm.TU.Gh_A11G0308,evm.TU.Gh_A05G1645,evm.TU.Gh_D03G0779,evm.TU.Gh_D08G0272,evm.TU.Gh_D13G0290,evm.TU.Gh_D02G0220,evm.TU.Gh_D05G3030,evm.TU.Gh_D03G0483,evm.TU.Gh_A08G0195,evm.TU.Gh_D11G15…
Biological Process	GO:0009697	salicylic acid biosynthetic process	4	11	0.000988607	0.00985612	evm.TU.Gh_A09G0482,evm.TU.Gh_A12G2425,evm.TU.Gh_D09G0489,evm.TU.Gh_D12G2533
Biological Process	GO:0010224	response to UV-B	4	11	0.000988607	0.00985612	evm.TU.Gh_A09G0482,evm.TU.Gh_A12G2425,evm.TU.Gh_D09G0489,evm.TU.Gh_D12G2533
Biological Process	GO:0019438	aromatic compound biosynthetic process	286	5414	0.000974344	0.00985612	novel.50811,evm.TU.Gh_A12G1116,evm.TU.Gh_D07G0317,evm.TU.Gh_D07G0318,evm.TU.Gh_A03G0365,evm.TU.Gh_D02G0047,evm.TU.Gh_A10G2115,evm.TU.Gh_A03G0210,evm.TU.Gh_D10G1003,evm.TU.Gh_D11G0526,evm.TU.Gh_A09G1677,evm.TU.Gh_D07G0505,evm.TU.Gh_D05G1645,evm.TU.Gh_D09G1565,evm.TU.Gh_A01G0419,evm.TU.Gh_D12G0669,evm.TU.Gh_D03G0441,evm.TU.Gh_A08G1051,evm.TU.Gh_D08G1333,evm.TU.Gh_A08G2485,evm.TU.Gh_A09G1845,evm.TU.…
Biological Process	GO:0046189	phenol-containing compound biosynthetic process	4	11	0.000988607	0.00985612	evm.TU.Gh_D09G0489,evm.TU.Gh_D12G2533,evm.TU.Gh_A12G2425,evm.TU.Gh_A09G0482
Biological Process	GO:0044042	glucan metabolic process	33	417	0.00106694	0.0105836	evm.TU.Gh_A02G0866,novel.17295,evm.TU.Gh_D01G1428,evm.TU.Gh_D02G0373,evm.TU.Gh_D02G1891,evm.TU.Gh_D08G2355,evm.TU.Gh_A11G0308,evm.TU.Gh_A05G1645,evm.TU.Gh_D03G0779,novel.12507,evm.TU.Gh_A05G3992,novel.12509,evm.TU.Gh_D11G0363,novel.37515,evm.TU.Gh_D02G0410,novel.61670,novel.37514,evm.TU.Gh_D12G2049,evm.TU.Gh_D05G3929,evm.TU.Gh_A08G2296,evm.TU.Gh_D11G1583,novel.37513,evm.TU.Gh_D05G3030,evm.TU.Gh_D…
Biological Process	GO:0044237	cellular metabolic process	936	19519	0.00117299	0.0115774	novel.29336,evm.TU.Gh_A13G2081,novel.56421,evm.TU.Gh_D05G1368,evm.TU.Gh_A01G0419,evm.TU.Gh_D03G0246,evm.TU.Gh_Sca004981G03,evm.TU.Gh_D07G0505,evm.TU.Gh_A06G0500,evm.TU.Gh_A06G0772,evm.TU.Gh_A05G1645,evm.TU.Gh_D07G0247,evm.TU.Gh_D06G1742,novel.12507,evm.TU.Gh_A05G2243,evm.TU.Gh_A11G2552,evm.TU.Gh_D11G0363,evm.TU.Gh_A12G0681,evm.TU.Gh_D07G0317,evm.TU.Gh_A12G1116,evm.TU.Gh_A02G0651,evm.TU.Gh_A05G119…
Biological Process	GO:0009800	cinnamic acid biosynthetic process	5	20	0.00151092	0.0144085	evm.TU.Gh_A01G1839,evm.TU.Gh_D01G2080,novel.59232,evm.TU.Gh_D06G0758,evm.TU.Gh_A06G0667
Biological Process	GO:0009803	cinnamic acid metabolic process	5	20	0.00151092	0.0144085	evm.TU.Gh_D01G2080,novel.59232,evm.TU.Gh_A01G1839,evm.TU.Gh_D06G0758,evm.TU.Gh_A06G0667
Biological Process	GO:0010200	response to chitin	3	6	0.00157246	0.0144374	evm.TU.Gh_A11G1957,evm.TU.Gh_A12G0699,evm.TU.Gh_D11G2018
Biological Process	GO:0046519	sphingoid metabolic process	3	6	0.00157246	0.0144374	evm.TU.Gh_D02G1254,evm.TU.Gh_A12G1518,evm.TU.Gh_A03G0871
Biological Process	GO:0046520	sphingoid biosynthetic process	3	6	0.00157246	0.0144374	evm.TU.Gh_A03G0871,evm.TU.Gh_A12G1518,evm.TU.Gh_D02G1254
Biological Process	GO:0009753	response to jasmonic acid	7	40	0.00171534	0.0156763	evm.TU.Gh_D06G1196,evm.TU.Gh_D06G2328,evm.TU.Gh_D07G0177,evm.TU.Gh_A03G1365,evm.TU.Gh_D02G1805,evm.TU.Gh_A07G2317,evm.TU.Gh_A06G0764
Biological Process	GO:0048583	regulation of response to stimulus	26	314	0.00183605	0.0167022	evm.TU.Gh_D09G0489,evm.TU.Gh_D11G0281,evm.TU.Gh_D11G2664,evm.TU.Gh_D11G1125,evm.TU.Gh_A03G1338,evm.TU.Gh_A09G0482,evm.TU.Gh_D12G2533,evm.TU.Gh_D13G1902,evm.TU.Gh_A11G0974,novel.62946,evm.TU.Gh_D02G0417,evm.TU.Gh_D02G2247,evm.TU.Gh_A02G0358,evm.TU.Gh_D01G0679,evm.TU.Gh_A09G2272,evm.TU.Gh_A08G0351,novel.55947,evm.TU.Gh_D02G1773,evm.TU.Gh_A13G1565,evm.TU.Gh_A07G1822,evm.TU.Gh_Sca065499G01,evm.TU.Gh_…
Biological Process	GO:0009877	nodulation	2	2	0.00196397	0.016783	evm.TU.Gh_D09G1139,evm.TU.Gh_A09G1134
Biological Process	GO:0015942	formate metabolic process	2	2	0.00196397	0.016783	evm.TU.Gh_A07G2014,evm.TU.Gh_D07G2235
Biological Process	GO:0030001	metal ion transport	46	660	0.00188723	0.016783	evm.TU.Gh_A08G0413,evm.TU.Gh_D11G1596,evm.TU.Gh_A09G0709,evm.TU.Gh_D01G1760,evm.TU.Gh_A11G1441,evm.TU.Gh_A08G1780,evm.TU.Gh_D03G0256,novel.45727,evm.TU.Gh_D05G0913,evm.TU.Gh_D08G0133,evm.TU.Gh_A05G0564,evm.TU.Gh_A03G0168,evm.TU.Gh_A05G1306,evm.TU.Gh_A11G0578,evm.TU.Gh_A02G1457,evm.TU.Gh_A07G2269,evm.TU.Gh_A12G2298,novel.12427,evm.TU.Gh_D12G2433,evm.TU.Gh_D09G2471,evm.TU.Gh_D05G1476,evm.TU.Gh_A09G…
Biological Process	GO:0042183	formate catabolic process	2	2	0.00196397	0.016783	evm.TU.Gh_D07G2235,evm.TU.Gh_A07G2014
Biological Process	GO:0051819	induction of tumor, nodule, or growth in other organism involved in symbiotic interaction	2	2	0.00196397	0.016783	evm.TU.Gh_D09G1139,evm.TU.Gh_A09G1134
Biological Process	GO:0090333	regulation of stomatal closure	2	2	0.00196397	0.016783	evm.TU.Gh_A05G2474,evm.TU.Gh_D05G2746
Biological Process	GO:0009411	response to UV	4	13	0.0019947	0.0168993	evm.TU.Gh_A12G2425,evm.TU.Gh_A09G0482,evm.TU.Gh_D09G0489,evm.TU.Gh_D12G2533
Biological Process	GO:0031349	positive regulation of defense response	6	31	0.00213414	0.0180034	evm.TU.Gh_D09G0489,evm.TU.Gh_D12G2533,evm.TU.Gh_A09G0482,evm.TU.Gh_A07G1822,evm.TU.Gh_D01G0679,evm.TU.Gh_A12G2425
Biological Process	GO:0009698	phenylpropanoid metabolic process	15	147	0.00232681	0.0194624	evm.TU.Gh_D06G0758,evm.TU.Gh_A11G2922,novel.32621,evm.TU.Gh_A05G2115,evm.TU.Gh_D03G0709,evm.TU.Gh_D09G1454,evm.TU.Gh_D06G1188,evm.TU.Gh_A13G0279,novel.59232,evm.TU.Gh_D01G2080,evm.TU.Gh_A06G0667,evm.TU.Gh_A06G0997,evm.TU.Gh_A06G1415,evm.TU.Gh_A11G2920,evm.TU.Gh_A01G1839
Biological Process	GO:0042744	hydrogen peroxide catabolic process	20	223	0.00235287	0.0195973	evm.TU.Gh_A08G0347,evm.TU.Gh_A02G0651,evm.TU.Gh_A11G3132,evm.TU.Gh_A02G1466,evm.TU.Gh_D08G2167,evm.TU.Gh_D10G1157,evm.TU.Gh_A10G1317,evm.TU.Gh_A03G0199,novel.64404,novel.13369,evm.TU.Gh_D08G0442,evm.TU.Gh_D08G0832,evm.TU.Gh_A05G3489,evm.TU.Gh_D10G1158,evm.TU.Gh_D08G0445,evm.TU.Gh_A08G0714,evm.TU.Gh_D04G0130,evm.TU.Gh_A08G1806,evm.TU.Gh_D03G0246,evm.TU.Gh_D02G0695
Biological Process	GO:0006559	L-phenylalanine catabolic process	5	22	0.00238383	0.0196891	evm.TU.Gh_D06G0758,evm.TU.Gh_A06G0667,evm.TU.Gh_A01G1839,evm.TU.Gh_D01G2080,novel.59232
Biological Process	GO:1902222	erythrose 4-phosphate/phosphoenolpyruvate family amino acid catabolic process	5	22	0.00238383	0.0196891	evm.TU.Gh_D06G0758,evm.TU.Gh_A06G0667,novel.59232,evm.TU.Gh_D01G2080,evm.TU.Gh_A01G1839
Biological Process	GO:0044703	multi-organism reproductive process	8	54	0.00248446	0.0204347	evm.TU.Gh_D09G2057,evm.TU.Gh_A09G2272,evm.TU.Gh_D08G1775,evm.TU.Gh_A01G1439,evm.TU.Gh_A08G1478,evm.TU.Gh_A08G1477,evm.TU.Gh_D02G2280,evm.TU.Gh_D01G1679
Biological Process	GO:0006749	glutathione metabolic process	7	43	0.00264155	0.0215472	evm.TU.Gh_D13G1032,evm.TU.Gh_A10G1090,evm.TU.Gh_A11G1244,evm.TU.Gh_D11G1391,evm.TU.Gh_D07G2060,evm.TU.Gh_D10G1419,evm.TU.Gh_A08G0204
Biological Process	GO:0032350	regulation of hormone metabolic process	4	14	0.00269511	0.0218038	evm.TU.Gh_A06G0150,evm.TU.Gh_D05G1933,novel.50999,evm.TU.Gh_A05G1738
Biological Process	GO:0046890	regulation of lipid biosynthetic process	4	14	0.00269511	0.0218038	evm.TU.Gh_A05G1738,novel.50999,evm.TU.Gh_D05G1933,evm.TU.Gh_A06G0150
Biological Process	GO:0009074	aromatic amino acid family catabolic process	6	33	0.00297686	0.023985	evm.TU.Gh_A06G0667,evm.TU.Gh_D06G0758,evm.TU.Gh_A13G0376,evm.TU.Gh_A01G1839,novel.59232,evm.TU.Gh_D01G2080
Biological Process	GO:0070647	protein modification by small protein conjugation or removal	44	644	0.00335735	0.0267235	evm.TU.Gh_A01G1463,evm.TU.Gh_D13G0048,evm.TU.Gh_D01G0188,novel.52504,evm.TU.Gh_D02G2247,evm.TU.Gh_D01G1847,evm.TU.Gh_A07G1312,evm.TU.Gh_A06G1172,evm.TU.Gh_A09G1666,evm.TU.Gh_A05G1190,evm.TU.Gh_D11G0281,evm.TU.Gh_A11G0799,evm.TU.Gh_D05G1368,evm.TU.Gh_D05G0246,evm.TU.Gh_D02G1796,evm.TU.Gh_Sca065499G01,evm.TU.Gh_D05G1369,evm.TU.Gh_D09G0974,evm.TU.Gh_A11G3090,novel.52505,evm.TU.Gh_A13G0256,evm.TU.Gh_…
Biological Process	GO:0002239	response to oomycetes	4	15	0.00354707	0.0276756	evm.TU.Gh_A09G0482,evm.TU.Gh_A12G2425,evm.TU.Gh_D09G0489,evm.TU.Gh_D12G2533
Biological Process	GO:0009696	salicylic acid metabolic process	4	15	0.00354707	0.0276756	evm.TU.Gh_A12G2425,evm.TU.Gh_A09G0482,evm.TU.Gh_D09G0489,evm.TU.Gh_D12G2533
Biological Process	GO:0010337	regulation of salicylic acid metabolic process	4	15	0.00354707	0.0276756	evm.TU.Gh_A12G2425,evm.TU.Gh_A09G0482,evm.TU.Gh_D12G2533,evm.TU.Gh_D09G0489
Biological Process	GO:0018958	phenol-containing compound metabolic process	4	15	0.00354707	0.0276756	evm.TU.Gh_A12G2425,evm.TU.Gh_A09G0482,evm.TU.Gh_D09G0489,evm.TU.Gh_D12G2533
Biological Process	GO:0042743	hydrogen peroxide metabolic process	20	232	0.00369938	0.0287503	evm.TU.Gh_D08G0445,evm.TU.Gh_D10G1158,evm.TU.Gh_A05G3489,evm.TU.Gh_D08G0832,evm.TU.Gh_D02G0695,evm.TU.Gh_D03G0246,evm.TU.Gh_A08G1806,evm.TU.Gh_D04G0130,evm.TU.Gh_A08G0714,evm.TU.Gh_A02G0651,evm.TU.Gh_A08G0347,evm.TU.Gh_D08G0442,novel.13369,novel.64404,evm.TU.Gh_A03G0199,evm.TU.Gh_D10G1157,evm.TU.Gh_A10G1317,evm.TU.Gh_D08G2167,evm.TU.Gh_A02G1466,evm.TU.Gh_A11G3132
Biological Process	GO:0009965	leaf morphogenesis	6	35	0.00404598	0.0313206	evm.TU.Gh_D01G0012,evm.TU.Gh_A12G0319,evm.TU.Gh_D11G1818,evm.TU.Gh_A03G2052,evm.TU.Gh_A03G1843,evm.TU.Gh_D02G2283
Biological Process	GO:0018130	heterocycle biosynthetic process	278	5390	0.00412529	0.0318099	evm.TU.Gh_D02G0043,evm.TU.Gh_D04G0293,evm.TU.Gh_D11G0093,evm.TU.Gh_A07G1251,evm.TU.Gh_D11G1944,evm.TU.Gh_D05G2222,evm.TU.Gh_A01G2142,evm.TU.Gh_D02G2086,evm.TU.Gh_D04G1272,evm.TU.Gh_D09G2332,evm.TU.Gh_D08G1470,evm.TU.Gh_A05G3283,evm.TU.Gh_A05G1472,evm.TU.Gh_D03G1371,evm.TU.Gh_D01G0657,evm.TU.Gh_A12G0319,evm.TU.Gh_A04G0868,evm.TU.Gh_A05G1264,evm.TU.Gh_D13G1573,evm.TU.Gh_A12G1084,evm.TU.Gh_D11G1011,…
Biological Process	GO:0009435	NAD biosynthetic process	4	16	0.00456489	0.034658	evm.TU.Gh_A07G0493,evm.TU.Gh_A12G0665,evm.TU.Gh_D12G0669,evm.TU.Gh_D11G1944
Biological Process	GO:0019673	GDP-mannose metabolic process	4	16	0.00456489	0.034658	evm.TU.Gh_A12G2606,evm.TU.Gh_D11G1675,evm.TU.Gh_D12G1056,evm.TU.Gh_A11G1514
Biological Process	GO:0050789	regulation of biological process	348	6888	0.00461404	0.034897	evm.TU.Gh_A08G1032,evm.TU.Gh_D02G2247,evm.TU.Gh_A07G1198,evm.TU.Gh_A12G2192,evm.TU.Gh_D06G2328,evm.TU.Gh_A07G0129,evm.TU.Gh_D11G0160,evm.TU.Gh_D09G2057,novel.63820,evm.TU.Gh_A02G0541,evm.TU.Gh_D11G1089,evm.TU.Gh_A07G1274,evm.TU.Gh_A11G0426,evm.TU.Gh_A10G1549,evm.TU.Gh_A12G0761,evm.TU.Gh_D06G1121,evm.TU.Gh_Sca115107G01,evm.TU.Gh_A01G0639,evm.TU.Gh_D01G0012,evm.TU.Gh_A05G2378,evm.TU.Gh_A09G1937,evm…
Biological Process	GO:0098754	detoxification	6	36	0.00467592	0.03523	evm.TU.Gh_A08G0204,evm.TU.Gh_A11G1244,evm.TU.Gh_A02G0946,evm.TU.Gh_D07G2060,evm.TU.Gh_D11G1391,evm.TU.Gh_D13G1032
Biological Process	GO:0060548	negative regulation of cell death	5	26	0.00514069	0.0381493	evm.TU.Gh_A13G0813,evm.TU.Gh_D02G1773,evm.TU.Gh_A07G1822,evm.TU.Gh_A03G1338,evm.TU.Gh_D13G1054
Biological Process	GO:0044710	single-organism metabolic process	425	8563	0.00554269	0.0406739	evm.TU.Gh_A04G0831,evm.TU.Gh_D11G2602,evm.TU.Gh_Sca004981G01,evm.TU.Gh_D07G1679,evm.TU.Gh_A07G0951,evm.TU.Gh_D04G1609,evm.TU.Gh_A03G1229,evm.TU.Gh_D06G0414,evm.TU.Gh_A05G3137,evm.TU.Gh_D13G0261,evm.TU.Gh_A04G1054,evm.TU.Gh_A01G0269,evm.TU.Gh_A05G2328,evm.TU.Gh_A12G1912,evm.TU.Gh_A04G0163,evm.TU.Gh_A08G0204,evm.TU.Gh_D12G0534,evm.TU.Gh_D07G2009,evm.TU.Gh_D09G1582,evm.TU.Gh_A10G0562,evm.TU.Gh_A03G2…
Biological Process	GO:0044264	cellular polysaccharide metabolic process	34	482	0.00568505	0.041564	evm.TU.Gh_A03G1432,evm.TU.Gh_A13G0271,evm.TU.Gh_A12G1874,evm.TU.Gh_D02G0992,evm.TU.Gh_A05G2724,evm.TU.Gh_A08G0195,evm.TU.Gh_D02G0220,evm.TU.Gh_D05G3030,evm.TU.Gh_D03G0483,evm.TU.Gh_D13G0290,evm.TU.Gh_D08G0272,evm.TU.Gh_D05G3929,novel.37514,evm.TU.Gh_D12G2049,novel.37513,evm.TU.Gh_D04G1823,evm.TU.Gh_D11G1583,evm.TU.Gh_A08G2296,novel.37515,evm.TU.Gh_D02G0410,novel.61670,evm.TU.Gh_A05G1645,evm.TU.Gh…
Biological Process	GO:0007205	protein kinase C-activating G-protein coupled receptor signaling pathway	4	17	0.00576213	0.0416647	evm.TU.Gh_Sca004822G03,evm.TU.Gh_A01G0525,evm.TU.Gh_D13G2208,evm.TU.Gh_D01G0538
Biological Process	GO:0010117	photoprotection	3	9	0.00597371	0.0428804	novel.16910,novel.42458,novel.52995
Biological Process	GO:0010229	inflorescence development	4	18	0.00715158	0.0493609	evm.TU.Gh_A03G1843,evm.TU.Gh_D02G2283,evm.TU.Gh_A12G0319,evm.TU.Gh_D01G0012
Biological Process	GO:0070588	calcium ion transmembrane transport	7	51	0.00698554	0.0493609	evm.TU.Gh_D03G0256,evm.TU.Gh_D10G2430,evm.TU.Gh_A08G0413,evm.TU.Gh_D09G2141,evm.TU.Gh_A09G1923,evm.TU.Gh_A11G2248,evm.TU.Gh_A02G1457
Biological Process	GO:0030148	sphingolipid biosynthetic process	3	10	0.00825445	0.055648	evm.TU.Gh_A03G0871,evm.TU.Gh_D02G1254,evm.TU.Gh_A12G1518
Biological Process	GO:0034051	negative regulation of plant-type hypersensitive response	3	10	0.00825445	0.055648	evm.TU.Gh_A03G1338,evm.TU.Gh_A07G1822,evm.TU.Gh_D02G1773
Biological Process	GO:0009636	response to toxic substance	6	41	0.00894867	0.059477	evm.TU.Gh_D13G1032,evm.TU.Gh_A08G0204,evm.TU.Gh_A02G0946,evm.TU.Gh_A11G1244,evm.TU.Gh_D07G2060,evm.TU.Gh_D11G1391
Biological Process	GO:0042787	protein ubiquitination involved in ubiquitin-dependent protein catabolic process	7	54	0.00953091	0.0631343	evm.TU.Gh_D13G2139,evm.TU.Gh_D01G1847,evm.TU.Gh_A01G1613,evm.TU.Gh_A05G1190,evm.TU.Gh_D05G1368,evm.TU.Gh_A13G2326,evm.TU.Gh_A09G0989
Biological Process	GO:0044712	single-organism catabolic process	46	725	0.0102419	0.0661466	evm.TU.Gh_D06G0124,evm.TU.Gh_D01G0186,novel.53228,evm.TU.Gh_D06G0758,evm.TU.Gh_A07G2014,evm.TU.Gh_D13G2268,evm.TU.Gh_D08G2020,evm.TU.Gh_A13G0726,evm.TU.Gh_A06G1415,evm.TU.Gh_D13G0850,evm.TU.Gh_D01G2080,evm.TU.Gh_A06G0143,evm.TU.Gh_A11G1244,evm.TU.Gh_D06G0123,evm.TU.Gh_D05G0274,evm.TU.Gh_A01G1272,evm.TU.Gh_D08G1911,evm.TU.Gh_D09G2442,evm.TU.Gh_A11G2920,evm.TU.Gh_A06G0144,evm.TU.Gh_A06G0667,evm.TU.…
Biological Process	GO:0048585	negative regulation of response to stimulus	8	68	0.0102537	0.0661466	evm.TU.Gh_A09G2272,evm.TU.Gh_A02G0358,novel.62946,evm.TU.Gh_D02G0417,evm.TU.Gh_D09G2057,evm.TU.Gh_D02G1773,evm.TU.Gh_A03G1338,evm.TU.Gh_A07G1822
Biological Process	GO:0050794	regulation of cellular process	324	6476	0.0103436	0.0665092	evm.TU.Gh_D04G1600,evm.TU.Gh_A07G0493,evm.TU.Gh_A09G2272,evm.TU.Gh_A05G1332,evm.TU.Gh_A03G1904,evm.TU.Gh_D10G0228,evm.TU.Gh_Sca010421G01,evm.TU.Gh_A11G0080,evm.TU.Gh_A11G2165,evm.TU.Gh_D13G1072,evm.TU.Gh_A05G2666,evm.TU.Gh_D03G1188,evm.TU.Gh_A05G0217,novel.369,evm.TU.Gh_D06G1395,evm.TU.Gh_D06G1066,evm.TU.Gh_A05G1738,evm.TU.Gh_A13G0828,evm.TU.Gh_D07G0824,evm.TU.Gh_D10G0757,evm.TU.Gh_A05G2474,evm.T…
Biological Process	GO:0006984	ER-nucleus signaling pathway	2	4	0.0110995	0.066597	evm.TU.Gh_A13G0726,evm.TU.Gh_D13G0850
Biological Process	GO:0006991	response to sterol depletion	2	4	0.0110995	0.066597	evm.TU.Gh_D13G0850,evm.TU.Gh_A13G0726
Biological Process	GO:0010077	maintenance of inflorescence meristem identity	2	4	0.0110995	0.066597	evm.TU.Gh_A12G0936,evm.TU.Gh_D12G1027
Biological Process	GO:0016129	phytosteroid biosynthetic process	5	31	0.0110619	0.066597	evm.TU.Gh_A05G1738,evm.TU.Gh_A06G0150,evm.TU.Gh_D05G1933,novel.50999,evm.TU.Gh_D11G1818
Biological Process	GO:0016132	brassinosteroid biosynthetic process	5	31	0.0110619	0.066597	evm.TU.Gh_A05G1738,evm.TU.Gh_A06G0150,evm.TU.Gh_D05G1933,evm.TU.Gh_D11G1818,novel.50999
Biological Process	GO:0032933	SREBP signaling pathway	2	4	0.0110995	0.066597	evm.TU.Gh_A13G0726,evm.TU.Gh_D13G0850
Biological Process	GO:0043091	L-arginine import	2	4	0.0110995	0.066597	evm.TU.Gh_A12G0457,evm.TU.Gh_D12G0460
Biological Process	GO:0043092	L-amino acid import	2	4	0.0110995	0.066597	evm.TU.Gh_A12G0457,evm.TU.Gh_D12G0460
Biological Process	GO:0051817	modification of morphology or physiology of other organism involved in symbiotic interaction	2	4	0.0110995	0.066597	evm.TU.Gh_D09G1139,evm.TU.Gh_A09G1134
Biological Process	GO:0051938	L-glutamate import	2	4	0.0110995	0.066597	evm.TU.Gh_A12G0457,evm.TU.Gh_D12G0460
Biological Process	GO:0071501	cellular response to sterol depletion	2	4	0.0110995	0.066597	evm.TU.Gh_D13G0850,evm.TU.Gh_A13G0726
Biological Process	GO:0090467	arginine import	2	4	0.0110995	0.066597	evm.TU.Gh_D12G0460,evm.TU.Gh_A12G0457
Biological Process	GO:0098755	maintenance of seed dormancy by absisic acid	2	4	0.0110995	0.066597	evm.TU.Gh_D02G1774,evm.TU.Gh_A03G1339
Biological Process	GO:1902022	L-lysine transport	2	4	0.0110995	0.066597	evm.TU.Gh_A12G0457,evm.TU.Gh_D12G0460
Biological Process	GO:1902023	L-arginine transport	2	4	0.0110995	0.066597	evm.TU.Gh_D12G0460,evm.TU.Gh_A12G0457
Biological Process	GO:1902475	L-alpha-amino acid transmembrane transport	2	4	0.0110995	0.066597	evm.TU.Gh_D12G0460,evm.TU.Gh_A12G0457
Biological Process	GO:1903401	L-lysine transmembrane transport	2	4	0.0110995	0.066597	evm.TU.Gh_A12G0457,evm.TU.Gh_D12G0460
Biological Process	GO:0071554	cell wall organization or biogenesis	52	851	0.0131637	0.0780337	novel.61670,evm.TU.Gh_D02G0577,evm.TU.Gh_D10G1216,evm.TU.Gh_A07G1625,novel.37515,evm.TU.Gh_D02G0410,evm.TU.Gh_A13G0185,novel.12507,evm.TU.Gh_A12G2265,evm.TU.Gh_A05G3992,novel.12509,evm.TU.Gh_D01G1683,evm.TU.Gh_D08G2355,evm.TU.Gh_D12G1297,evm.TU.Gh_A12G0564,evm.TU.Gh_D02G1891,evm.TU.Gh_A11G2155,evm.TU.Gh_D05G0373,evm.TU.Gh_A05G0272,evm.TU.Gh_A10G1271,evm.TU.Gh_D09G2020,evm.TU.Gh_A02G0866,evm.TU.Gh…
Biological Process	GO:0009699	phenylpropanoid biosynthetic process	7	58	0.0138993	0.0796454	novel.59232,evm.TU.Gh_A13G0279,evm.TU.Gh_D01G2080,evm.TU.Gh_A01G1839,evm.TU.Gh_D03G0709,evm.TU.Gh_D06G0758,evm.TU.Gh_A06G0667
Biological Process	GO:0009773	photosynthetic electron transport in photosystem I	3	12	0.0141619	0.0796454	novel.52995,novel.16910,novel.42458
Biological Process	GO:0032434	regulation of proteasomal ubiquitin-dependent protein catabolic process	3	12	0.0141619	0.0796454	evm.TU.Gh_D05G1368,evm.TU.Gh_A05G1190,evm.TU.Gh_A09G0989
Biological Process	GO:0032436	positive regulation of proteasomal ubiquitin-dependent protein catabolic process	3	12	0.0141619	0.0796454	evm.TU.Gh_D05G1368,evm.TU.Gh_A05G1190,evm.TU.Gh_A09G0989
Biological Process	GO:0045732	positive regulation of protein catabolic process	3	12	0.0141619	0.0796454	evm.TU.Gh_A05G1190,evm.TU.Gh_D05G1368,evm.TU.Gh_A09G0989
Biological Process	GO:0045862	positive regulation of proteolysis	3	12	0.0141619	0.0796454	evm.TU.Gh_A09G0989,evm.TU.Gh_A05G1190,evm.TU.Gh_D05G1368
Biological Process	GO:0061136	regulation of proteasomal protein catabolic process	3	12	0.0141619	0.0796454	evm.TU.Gh_A09G0989,evm.TU.Gh_A05G1190,evm.TU.Gh_D05G1368
Biological Process	GO:0071484	cellular response to light intensity	3	12	0.0141619	0.0796454	novel.52995,novel.42458,novel.16910
Biological Process	GO:1901800	positive regulation of proteasomal protein catabolic process	3	12	0.0141619	0.0796454	evm.TU.Gh_A09G0989,evm.TU.Gh_A05G1190,evm.TU.Gh_D05G1368
Biological Process	GO:1903050	regulation of proteolysis involved in cellular protein catabolic process	3	12	0.0141619	0.0796454	evm.TU.Gh_A05G1190,evm.TU.Gh_D05G1368,evm.TU.Gh_A09G0989
Biological Process	GO:1903052	positive regulation of proteolysis involved in cellular protein catabolic process	3	12	0.0141619	0.0796454	evm.TU.Gh_A05G1190,evm.TU.Gh_D05G1368,evm.TU.Gh_A09G0989
Biological Process	GO:1903362	regulation of cellular protein catabolic process	3	12	0.0141619	0.0796454	evm.TU.Gh_A09G0989,evm.TU.Gh_D05G1368,evm.TU.Gh_A05G1190
Biological Process	GO:1903364	positive regulation of cellular protein catabolic process	3	12	0.0141619	0.0796454	evm.TU.Gh_A09G0989,evm.TU.Gh_A05G1190,evm.TU.Gh_D05G1368
Biological Process	GO:0006012	galactose metabolic process	5	33	0.014368	0.0803465	evm.TU.Gh_D08G1205,evm.TU.Gh_D11G2664,evm.TU.Gh_A06G1599,evm.TU.Gh_A08G2405,evm.TU.Gh_A05G3413
Biological Process	GO:0010243	response to organonitrogen compound	5	33	0.014368	0.0803465	evm.TU.Gh_A12G0699,evm.TU.Gh_A11G1957,evm.TU.Gh_D13G0850,evm.TU.Gh_A13G0726,evm.TU.Gh_D11G2018
Biological Process	GO:0031348	negative regulation of defense response	4	22	0.0148546	0.0828332	evm.TU.Gh_D02G1773,evm.TU.Gh_A03G1338,novel.62946,evm.TU.Gh_A07G1822
Biological Process	GO:0019953	sexual reproduction	6	46	0.0154703	0.0857818	evm.TU.Gh_A01G1439,evm.TU.Gh_A08G1477,evm.TU.Gh_D02G2280,evm.TU.Gh_A08G1478,evm.TU.Gh_D08G1775,evm.TU.Gh_D01G1679
Biological Process	GO:0000003	reproduction	36	557	0.0163863	0.0903534	evm.TU.Gh_A08G1477,evm.TU.Gh_D10G0184,evm.TU.Gh_A01G1439,evm.TU.Gh_A08G2301,evm.TU.Gh_D04G0245,evm.TU.Gh_A04G0207,evm.TU.Gh_D12G1367,evm.TU.Gh_A03G1843,evm.TU.Gh_A08G1478,evm.TU.Gh_A05G3343,evm.TU.Gh_D01G1679,evm.TU.Gh_D12G1027,evm.TU.Gh_A03G1427,evm.TU.Gh_D11G2915,evm.TU.Gh_D05G3496,evm.TU.Gh_D01G0268,evm.TU.Gh_D01G0012,evm.TU.Gh_A12G0319,evm.TU.Gh_D04G0242,evm.TU.Gh_D02G2280,evm.TU.Gh_A03G1339,…
Biological Process	GO:0022414	reproductive process	36	557	0.0163863	0.0903534	evm.TU.Gh_D11G1818,evm.TU.Gh_A09G2272,evm.TU.Gh_D08G1775,evm.TU.Gh_D05G1593,evm.TU.Gh_A04G1297,evm.TU.Gh_A05G1787,evm.TU.Gh_D02G1774,evm.TU.Gh_D09G2057,evm.TU.Gh_A12G2719,evm.TU.Gh_D01G0262,evm.TU.Gh_D02G0677,evm.TU.Gh_A12G0936,evm.TU.Gh_A05G2243,evm.TU.Gh_A11G2552,evm.TU.Gh_A03G1339,evm.TU.Gh_D02G2283,evm.TU.Gh_D02G2280,evm.TU.Gh_D04G0242,evm.TU.Gh_D01G0012,evm.TU.Gh_A12G0319,evm.TU.Gh_D05G3496,…
Biological Process	GO:0048584	positive regulation of response to stimulus	8	74	0.016594	0.0912442	novel.55947,evm.TU.Gh_D09G0489,evm.TU.Gh_A09G0482,evm.TU.Gh_D11G2664,evm.TU.Gh_A07G1822,evm.TU.Gh_D12G2533,evm.TU.Gh_A12G2425,evm.TU.Gh_D01G0679
Biological Process	GO:0000060	protein import into nucleus, translocation	2	5	0.0179571	0.0937759	evm.TU.Gh_D12G1027,evm.TU.Gh_A12G0936
Biological Process	GO:0010231	maintenance of seed dormancy	2	5	0.0179571	0.0937759	evm.TU.Gh_D02G1774,evm.TU.Gh_A03G1339
Biological Process	GO:0015807	L-amino acid transport	2	5	0.0179571	0.0937759	evm.TU.Gh_A12G0457,evm.TU.Gh_D12G0460
Biological Process	GO:0065007	biological regulation	359	7300	0.0173391	0.0937759	evm.TU.Gh_D04G0113,evm.TU.Gh_A07G2274,evm.TU.Gh_D04G1177,evm.TU.Gh_D11G0496,evm.TU.Gh_D11G1865,evm.TU.Gh_D05G2746,novel.45727,evm.TU.Gh_D09G1338,evm.TU.Gh_D05G3348,evm.TU.Gh_D11G2903,novel.33567,evm.TU.Gh_A02G0029,evm.TU.Gh_A13G0813,evm.TU.Gh_A06G1742,evm.TU.Gh_D09G1965,evm.TU.Gh_A06G2028,evm.TU.Gh_A02G0944,evm.TU.Gh_D02G0417,novel.29620,evm.TU.Gh_A09G0414,novel.45323,evm.TU.Gh_A09G2437,evm.TU.Gh…
Biological Process	GO:0090332	stomatal closure	2	5	0.0179571	0.0937759	evm.TU.Gh_A05G2474,evm.TU.Gh_D05G2746
Biological Process	GO:0097437	maintenance of dormancy	2	5	0.0179571	0.0937759	evm.TU.Gh_A03G1339,evm.TU.Gh_D02G1774
Biological Process	GO:0006558	L-phenylalanine metabolic process	5	35	0.0182782	0.0949503	evm.TU.Gh_D06G0758,evm.TU.Gh_A06G0667,novel.59232,evm.TU.Gh_D01G2080,evm.TU.Gh_A01G1839
Biological Process	GO:1902221	erythrose 4-phosphate/phosphoenolpyruvate family amino acid metabolic process	5	35	0.0182782	0.0949503	evm.TU.Gh_A06G0667,evm.TU.Gh_D06G0758,novel.59232,evm.TU.Gh_D01G2080,evm.TU.Gh_A01G1839
Biological Process	GO:0046839	phospholipid dephosphorylation	6	48	0.0188163	0.0972342	evm.TU.Gh_D06G0078,evm.TU.Gh_A06G0105,evm.TU.Gh_A12G1916,evm.TU.Gh_D12G2096,evm.TU.Gh_A09G1484,evm.TU.Gh_D09G1494
Biological Process	GO:0046856	phosphatidylinositol dephosphorylation	6	48	0.0188163	0.0972342	evm.TU.Gh_A12G1916,evm.TU.Gh_A06G0105,evm.TU.Gh_D06G0078,evm.TU.Gh_D12G2096,evm.TU.Gh_A09G1484,evm.TU.Gh_D09G1494
Biological Process	GO:0008361	regulation of cell size	4	24	0.0201216	0.102902	evm.TU.Gh_D02G2283,evm.TU.Gh_A03G1843,evm.TU.Gh_A12G0319,evm.TU.Gh_D01G0012
Biological Process	GO:0006665	sphingolipid metabolic process	5	36	0.0204721	0.104154	evm.TU.Gh_A12G1518,evm.TU.Gh_D10G1420,evm.TU.Gh_D02G1254,evm.TU.Gh_A03G0871,evm.TU.Gh_A01G1272
Biological Process	GO:0007064	mitotic sister chromatid cohesion	3	14	0.0219348	0.11074	evm.TU.Gh_D12G0326,evm.TU.Gh_A12G0338,evm.TU.Gh_D02G2249
Biological Process	GO:0045824	negative regulation of innate immune response	3	14	0.0219348	0.11074	evm.TU.Gh_A03G1338,evm.TU.Gh_A07G1822,evm.TU.Gh_D02G1773
Biological Process	GO:0050777	negative regulation of immune response	3	14	0.0219348	0.11074	evm.TU.Gh_A03G1338,evm.TU.Gh_A07G1822,evm.TU.Gh_D02G1773
Biological Process	GO:0055085	transmembrane transport	114	2131	0.0226775	0.114197	evm.TU.Gh_A04G1020,evm.TU.Gh_A02G0434,evm.TU.Gh_A02G1457,evm.TU.Gh_D05G2178,evm.TU.Gh_D04G1298,evm.TU.Gh_A12G2733,evm.TU.Gh_A08G2431,evm.TU.Gh_D08G1056,evm.TU.Gh_D02G1336,evm.TU.Gh_D06G0640,evm.TU.Gh_A06G0589,evm.TU.Gh_D05G3385,evm.TU.Gh_A12G0457,evm.TU.Gh_D11G1596,evm.TU.Gh_A02G1716,evm.TU.Gh_A05G3297,evm.TU.Gh_A11G2399,evm.TU.Gh_D12G1215,evm.TU.Gh_A08G0870,evm.TU.Gh_D09G0052,evm.TU.Gh_A06G0566,…
Biological Process	GO:0006855	drug transmembrane transport	11	125	0.0233806	0.116549	evm.TU.Gh_D03G1484,evm.TU.Gh_A03G0955,novel.57485,evm.TU.Gh_A03G1323,evm.TU.Gh_D02G1336,evm.TU.Gh_A12G2733,evm.TU.Gh_D05G3385,evm.TU.Gh_A09G0073,evm.TU.Gh_D12G2539,evm.TU.Gh_A06G0589,evm.TU.Gh_D02G1762
Biological Process	GO:0015893	drug transport	11	125	0.0233806	0.116549	evm.TU.Gh_D03G1484,novel.57485,evm.TU.Gh_A03G0955,evm.TU.Gh_A03G1323,evm.TU.Gh_D02G1336,evm.TU.Gh_A12G2733,evm.TU.Gh_D05G3385,evm.TU.Gh_A09G0073,evm.TU.Gh_D12G2539,evm.TU.Gh_A06G0589,evm.TU.Gh_D02G1762
Biological Process	GO:0042493	response to drug	11	125	0.0233806	0.116549	evm.TU.Gh_D05G3385,evm.TU.Gh_A09G0073,evm.TU.Gh_D12G2539,evm.TU.Gh_A06G0589,evm.TU.Gh_D02G1762,evm.TU.Gh_D02G1336,evm.TU.Gh_A12G2733,evm.TU.Gh_A03G1323,evm.TU.Gh_D03G1484,novel.57485,evm.TU.Gh_A03G0955
Biological Process	GO:0016070	RNA metabolic process	288	5820	0.0245439	0.122039	evm.TU.Gh_D02G0128,evm.TU.Gh_A05G0483,evm.TU.Gh_A09G0361,evm.TU.Gh_D04G1754,novel.33577,evm.TU.Gh_A05G1189,novel.20191,evm.TU.Gh_D03G0032,novel.56961,evm.TU.Gh_A06G0906,evm.TU.Gh_A10G2163,novel.63039,evm.TU.Gh_A04G1141,evm.TU.Gh_D01G0409,evm.TU.Gh_A13G0059,evm.TU.Gh_D03G0226,evm.TU.Gh_D05G2073,evm.TU.Gh_D06G0030,evm.TU.Gh_D11G0086,evm.TU.Gh_D13G1759,evm.TU.Gh_D11G1068,evm.TU.Gh_D10G1726,evm.TU.Gh…
Biological Process	GO:1901617	organic hydroxy compound biosynthetic process	10	111	0.0258137	0.128031	evm.TU.Gh_A06G0150,evm.TU.Gh_A12G2425,novel.50999,evm.TU.Gh_D11G1818,evm.TU.Gh_D12G2533,evm.TU.Gh_A09G0482,evm.TU.Gh_D05G1933,evm.TU.Gh_A13G1366,evm.TU.Gh_D09G0489,evm.TU.Gh_A05G1738
Biological Process	GO:0010119	regulation of stomatal movement	2	6	0.0261494	0.128405	evm.TU.Gh_A05G2474,evm.TU.Gh_D05G2746
Biological Process	GO:0051090	regulation of sequence-specific DNA binding transcription factor activity	3	15	0.0265317	0.129959	novel.62946,novel.33567,novel.33577
Biological Process	GO:0016128	phytosteroid metabolic process	5	39	0.0280588	0.136761	evm.TU.Gh_A05G1738,evm.TU.Gh_D11G1818,novel.50999,evm.TU.Gh_D05G1933,evm.TU.Gh_A06G0150
Biological Process	GO:0016131	brassinosteroid metabolic process	5	39	0.0280588	0.136761	evm.TU.Gh_A05G1738,evm.TU.Gh_D11G1818,novel.50999,evm.TU.Gh_A06G0150,evm.TU.Gh_D05G1933
Biological Process	GO:0072330	monocarboxylic acid biosynthetic process	29	448	0.0281969	0.137095	evm.TU.Gh_A12G2425,evm.TU.Gh_A03G0871,evm.TU.Gh_A01G2000,evm.TU.Gh_A05G0127,novel.60825,evm.TU.Gh_A01G0045,evm.TU.Gh_D05G0683,evm.TU.Gh_A07G0951,evm.TU.Gh_D01G0046,evm.TU.Gh_D06G0758,evm.TU.Gh_D02G0358,novel.58433,evm.TU.Gh_D13G2098,novel.56046,evm.TU.Gh_D05G0189,evm.TU.Gh_A06G0667,evm.TU.Gh_A12G1518,evm.TU.Gh_D02G1254,evm.TU.Gh_A01G1839,evm.TU.Gh_D12G2533,evm.TU.Gh_A09G0482,evm.TU.Gh_D07G1030,no…
Biological Process	GO:0019216	regulation of lipid metabolic process	4	27	0.0299398	0.144763	evm.TU.Gh_A05G1738,novel.50999,evm.TU.Gh_D05G1933,evm.TU.Gh_A06G0150
Biological Process	GO:0006829	zinc II ion transport	5	40	0.0309343	0.147856	evm.TU.Gh_A07G2269,evm.TU.Gh_A05G0327,evm.TU.Gh_A11G1441,evm.TU.Gh_D05G0432,evm.TU.Gh_D11G1596
Biological Process	GO:0044262	cellular carbohydrate metabolic process	41	681	0.0308927	0.147856	evm.TU.Gh_D02G1891,evm.TU.Gh_D02G0373,evm.TU.Gh_D08G0936,evm.TU.Gh_A10G0562,evm.TU.Gh_D01G1428,novel.17295,evm.TU.Gh_A02G0866,novel.61670,evm.TU.Gh_D02G0410,novel.37515,evm.TU.Gh_D11G0363,novel.12509,novel.12507,evm.TU.Gh_A05G3992,evm.TU.Gh_D03G0779,evm.TU.Gh_A05G1645,evm.TU.Gh_D08G2355,evm.TU.Gh_A11G0308,evm.TU.Gh_D07G0139,evm.TU.Gh_D13G0290,evm.TU.Gh_D12G2695,evm.TU.Gh_D08G0272,evm.TU.Gh_A07G01…
Biological Process	GO:0071577	zinc II ion transmembrane transport	5	40	0.0309343	0.147856	evm.TU.Gh_A07G2269,evm.TU.Gh_D05G0432,evm.TU.Gh_A11G1441,evm.TU.Gh_A05G0327,evm.TU.Gh_D11G1596
Biological Process	GO:0006308	DNA catabolic process	3	16	0.031601	0.149235	evm.TU.Gh_A09G0681,evm.TU.Gh_D01G1713,evm.TU.Gh_A01G1476
Biological Process	GO:0009099	valine biosynthetic process	3	16	0.031601	0.149235	evm.TU.Gh_A02G0121,evm.TU.Gh_A07G0524,evm.TU.Gh_D02G0155
Biological Process	GO:0010363	regulation of plant-type hypersensitive response	3	16	0.031601	0.149235	evm.TU.Gh_D02G1773,evm.TU.Gh_A07G1822,evm.TU.Gh_A03G1338
Biological Process	GO:0043069	negative regulation of programmed cell death	3	16	0.031601	0.149235	evm.TU.Gh_D02G1773,evm.TU.Gh_A03G1338,evm.TU.Gh_A07G1822
Biological Process	GO:0019439	aromatic compound catabolic process	19	269	0.0318324	0.149612	evm.TU.Gh_D01G1713,evm.TU.Gh_A01G1839,evm.TU.Gh_A09G0681,evm.TU.Gh_A11G2920,evm.TU.Gh_A06G0667,evm.TU.Gh_A13G0376,evm.TU.Gh_A01G1476,evm.TU.Gh_D06G1188,evm.TU.Gh_D01G2080,novel.59232,evm.TU.Gh_A08G1667,novel.32621,evm.TU.Gh_D04G1947,evm.TU.Gh_A06G1415,evm.TU.Gh_A06G0997,evm.TU.Gh_D09G1454,evm.TU.Gh_A05G2115,evm.TU.Gh_D06G0758,evm.TU.Gh_A11G2922
Biological Process	GO:0044702	single organism reproductive process	30	472	0.0320479	0.150267	evm.TU.Gh_A05G3343,evm.TU.Gh_A05G1787,evm.TU.Gh_A03G1843,evm.TU.Gh_D02G1774,evm.TU.Gh_D11G1818,evm.TU.Gh_D04G0242,evm.TU.Gh_A09G2272,evm.TU.Gh_A12G0319,evm.TU.Gh_D01G0012,evm.TU.Gh_D11G2915,evm.TU.Gh_D01G0268,evm.TU.Gh_D05G3496,evm.TU.Gh_D05G1593,evm.TU.Gh_A04G1297,evm.TU.Gh_D12G1027,evm.TU.Gh_A03G1427,evm.TU.Gh_D04G0245,evm.TU.Gh_A05G2243,evm.TU.Gh_A11G2552,evm.TU.Gh_A08G2301,evm.TU.Gh_D02G2283,…
Biological Process	GO:0005996	monosaccharide metabolic process	17	234	0.0323898	0.151511	novel.8567,evm.TU.Gh_A05G3413,evm.TU.Gh_D08G1205,evm.TU.Gh_A06G1599,novel.62790,evm.TU.Gh_A03G1124,novel.63350,evm.TU.Gh_D11G2664,evm.TU.Gh_D02G1553,evm.TU.Gh_D13G0417,evm.TU.Gh_D09G0331,evm.TU.Gh_D03G1441,evm.TU.Gh_D08G0816,evm.TU.Gh_A13G0374,evm.TU.Gh_A08G2405,evm.TU.Gh_D04G0459,evm.TU.Gh_A09G0329
Biological Process	GO:0072593	reactive oxygen species metabolic process	20	288	0.0328951	0.153511	novel.13369,evm.TU.Gh_D08G0442,evm.TU.Gh_A03G0199,novel.64404,evm.TU.Gh_D10G1157,evm.TU.Gh_A10G1317,evm.TU.Gh_A11G3132,evm.TU.Gh_A02G1466,evm.TU.Gh_D08G2167,evm.TU.Gh_A02G0651,evm.TU.Gh_A08G0347,evm.TU.Gh_D02G0695,evm.TU.Gh_D03G0246,evm.TU.Gh_A08G1806,evm.TU.Gh_D04G0130,evm.TU.Gh_A08G0714,evm.TU.Gh_A05G3489,evm.TU.Gh_D10G1158,evm.TU.Gh_D08G0445,evm.TU.Gh_D08G0832
Biological Process	GO:0030162	regulation of proteolysis	5	41	0.0339879	0.157493	evm.TU.Gh_D09G1042,evm.TU.Gh_A09G0989,evm.TU.Gh_A09G1021,evm.TU.Gh_A05G1190,evm.TU.Gh_D05G1368
Biological Process	GO:0009268	response to pH	2	7	0.0355447	0.159467	novel.57665,evm.TU.Gh_D02G0671
Biological Process	GO:0009863	salicylic acid mediated signaling pathway	2	7	0.0355447	0.159467	evm.TU.Gh_A03G1365,evm.TU.Gh_D02G1805
Biological Process	GO:0010447	response to acidic pH	2	7	0.0355447	0.159467	novel.57665,evm.TU.Gh_D02G0671
Biological Process	GO:0043090	amino acid import	2	7	0.0355447	0.159467	evm.TU.Gh_A12G0457,evm.TU.Gh_D12G0460
Biological Process	GO:0070838	divalent metal ion transport	12	150	0.0352968	0.159467	evm.TU.Gh_A11G2248,evm.TU.Gh_A11G1441,evm.TU.Gh_D09G2141,evm.TU.Gh_D03G0256,evm.TU.Gh_D10G2430,evm.TU.Gh_A07G2269,evm.TU.Gh_A02G1457,evm.TU.Gh_D05G0432,evm.TU.Gh_A09G1923,evm.TU.Gh_A05G0327,evm.TU.Gh_A08G0413,evm.TU.Gh_D11G1596
Biological Process	GO:0071446	cellular response to salicylic acid stimulus	2	7	0.0355447	0.159467	evm.TU.Gh_D02G1805,evm.TU.Gh_A03G1365
Biological Process	GO:0072511	divalent inorganic cation transport	12	150	0.0352968	0.159467	evm.TU.Gh_A11G2248,evm.TU.Gh_A11G1441,evm.TU.Gh_D03G0256,evm.TU.Gh_D10G2430,evm.TU.Gh_D09G2141,evm.TU.Gh_A07G2269,evm.TU.Gh_A02G1457,evm.TU.Gh_A05G0327,evm.TU.Gh_A09G1923,evm.TU.Gh_D05G0432,evm.TU.Gh_D11G1596,evm.TU.Gh_A08G0413
Biological Process	GO:0019318	hexose metabolic process	11	134	0.0363918	0.162896	evm.TU.Gh_D02G1553,novel.8567,evm.TU.Gh_A05G3413,evm.TU.Gh_D08G1205,evm.TU.Gh_D09G0331,evm.TU.Gh_A06G1599,evm.TU.Gh_A08G2405,evm.TU.Gh_A03G1124,evm.TU.Gh_A09G0329,evm.TU.Gh_D04G0459,evm.TU.Gh_D11G2664
Biological Process	GO:0009896	positive regulation of catabolic process	3	17	0.0371379	0.164373	evm.TU.Gh_A09G0989,evm.TU.Gh_D05G1368,evm.TU.Gh_A05G1190
Biological Process	GO:0031331	positive regulation of cellular catabolic process	3	17	0.0371379	0.164373	evm.TU.Gh_D05G1368,evm.TU.Gh_A05G1190,evm.TU.Gh_A09G0989
Biological Process	GO:0006816	calcium ion transport	7	71	0.0376619	0.165851	evm.TU.Gh_A02G1457,evm.TU.Gh_A11G2248,evm.TU.Gh_A09G1923,evm.TU.Gh_A08G0413,evm.TU.Gh_D09G2141,evm.TU.Gh_D03G0256,evm.TU.Gh_D10G2430
Biological Process	GO:0019359	nicotinamide nucleotide biosynthetic process	4	29	0.0378079	0.165851	evm.TU.Gh_A07G0493,evm.TU.Gh_A12G0665,evm.TU.Gh_D11G1944,evm.TU.Gh_D12G0669
Biological Process	GO:0019363	pyridine nucleotide biosynthetic process	4	29	0.0378079	0.165851	evm.TU.Gh_D12G0669,evm.TU.Gh_D11G1944,evm.TU.Gh_A12G0665,evm.TU.Gh_A07G0493
Biological Process	GO:0019674	NAD metabolic process	4	29	0.0378079	0.165851	evm.TU.Gh_A07G0493,evm.TU.Gh_D12G0669,evm.TU.Gh_D11G1944,evm.TU.Gh_A12G0665
Biological Process	GO:0010038	response to metal ion	6	58	0.042916	0.187425	evm.TU.Gh_A02G0946,evm.TU.Gh_A04G0664,evm.TU.Gh_D04G0305,evm.TU.Gh_D04G1129,novel.57665,evm.TU.Gh_D02G0671
Biological Process	GO:0002683	negative regulation of immune system process	3	18	0.0431352	0.187553	evm.TU.Gh_A07G1822,evm.TU.Gh_A03G1338,evm.TU.Gh_D02G1773
Biological Process	GO:0009644	response to high light intensity	3	18	0.0431352	0.187553	novel.52995,novel.42458,novel.16910
Biological Process	GO:0006968	cellular defense response	1	1	0.0443255	0.189802	novel.62946
Biological Process	GO:0008202	steroid metabolic process	8	89	0.0438668	0.189802	evm.TU.Gh_A05G1738,novel.60825,evm.TU.Gh_D05G1933,novel.11023,novel.50999,evm.TU.Gh_D07G0734,evm.TU.Gh_D11G1818,evm.TU.Gh_A06G0150
Biological Process	GO:0010185	regulation of cellular defense response	1	1	0.0443255	0.189802	novel.62946
Biological Process	GO:0043433	negative regulation of sequence-specific DNA binding transcription factor activity	1	1	0.0443255	0.189802	novel.62946
Biological Process	GO:0051245	negative regulation of cellular defense response	1	1	0.0443255	0.189802	novel.62946
Biological Process	GO:0006694	steroid biosynthetic process	7	74	0.0455557	0.193698	evm.TU.Gh_D05G1933,evm.TU.Gh_A06G0150,evm.TU.Gh_D11G1818,novel.50999,evm.TU.Gh_D07G0734,novel.11023,evm.TU.Gh_A05G1738
Biological Process	GO:0010162	seed dormancy process	2	8	0.0460205	0.193698	evm.TU.Gh_D02G1774,evm.TU.Gh_A03G1339
Biological Process	GO:0010483	pollen tube reception	2	8	0.0460205	0.193698	evm.TU.Gh_A09G2272,evm.TU.Gh_D09G2057
Biological Process	GO:0022611	dormancy process	2	8	0.0460205	0.193698	evm.TU.Gh_D02G1774,evm.TU.Gh_A03G1339
Biological Process	GO:0051703	intraspecies interaction between organisms	2	8	0.0460205	0.193698	evm.TU.Gh_D09G2057,evm.TU.Gh_A09G2272
Biological Process	GO:0009226	nucleotide-sugar biosynthetic process	4	31	0.046749	0.196346	evm.TU.Gh_A11G1514,evm.TU.Gh_A12G2606,evm.TU.Gh_D11G1675,evm.TU.Gh_D12G1056
Biological Process	GO:0009808	lignin metabolic process	9	107	0.0483658	0.202705	evm.TU.Gh_A13G0279,evm.TU.Gh_D09G1454,evm.TU.Gh_D06G1188,evm.TU.Gh_A11G2922,novel.32621,evm.TU.Gh_A05G2115,evm.TU.Gh_A06G0997,evm.TU.Gh_A11G2920,evm.TU.Gh_A06G1415
Biological Process	GO:0071555	cell wall organization	41	706	0.0494026	0.206175	novel.61670,evm.TU.Gh_D02G0577,novel.37515,evm.TU.Gh_A07G1625,evm.TU.Gh_D02G0410,evm.TU.Gh_A13G0185,novel.12507,evm.TU.Gh_A05G3992,evm.TU.Gh_A12G2265,novel.12509,evm.TU.Gh_D08G2355,evm.TU.Gh_D12G1297,evm.TU.Gh_A12G0564,evm.TU.Gh_D02G1891,evm.TU.Gh_A11G2155,evm.TU.Gh_D05G0373,evm.TU.Gh_A05G0272,evm.TU.Gh_A02G0866,evm.TU.Gh_A05G2724,evm.TU.Gh_A05G0808,evm.TU.Gh_D02G0992,evm.TU.Gh_A12G1874,evm.TU.Gh…
Biological Process	GO:1901698	response to nitrogen compound	6	60	0.0493339	0.206175	evm.TU.Gh_A13G0726,evm.TU.Gh_D11G2018,evm.TU.Gh_D13G0850,novel.55947,evm.TU.Gh_A11G1957,evm.TU.Gh_A12G0699
Biological Process	GO:0006541	glutamine metabolic process	6	61	0.052752	0.219689	evm.TU.Gh_A04G0928,evm.TU.Gh_D04G1445,evm.TU.Gh_D13G0620,evm.TU.Gh_A13G0512,evm.TU.Gh_D07G1773,evm.TU.Gh_A07G1585
Biological Process	GO:0071229	cellular response to acid chemical	10	126	0.0538908	0.223959	evm.TU.Gh_A09G2272,evm.TU.Gh_A03G1365,evm.TU.Gh_A06G0764,evm.TU.Gh_D09G2057,evm.TU.Gh_D07G0177,evm.TU.Gh_D06G2328,evm.TU.Gh_D02G1805,evm.TU.Gh_A07G2317,evm.TU.Gh_D11G1865,evm.TU.Gh_D06G1196
Biological Process	GO:1901361	organic cyclic compound catabolic process	19	287	0.0546704	0.225773	evm.TU.Gh_D09G1454,evm.TU.Gh_A05G2115,evm.TU.Gh_D06G0758,evm.TU.Gh_A11G2922,evm.TU.Gh_D04G1947,evm.TU.Gh_A06G1415,evm.TU.Gh_A06G0997,evm.TU.Gh_D06G1188,evm.TU.Gh_A01G1476,evm.TU.Gh_D01G2080,novel.59232,evm.TU.Gh_A08G1667,novel.32621,evm.TU.Gh_D01G1713,evm.TU.Gh_A01G1839,evm.TU.Gh_A09G0681,evm.TU.Gh_A11G2920,evm.TU.Gh_A06G0667,evm.TU.Gh_A13G0376
Biological Process	GO:0006573	valine metabolic process	3	20	0.0564709	0.230794	evm.TU.Gh_D02G0155,evm.TU.Gh_A07G0524,evm.TU.Gh_A02G0121
Biological Process	GO:0031329	regulation of cellular catabolic process	3	20	0.0564709	0.230794	evm.TU.Gh_A09G0989,evm.TU.Gh_A05G1190,evm.TU.Gh_D05G1368
Biological Process	GO:0044248	cellular catabolic process	76	1425	0.0567948	0.231638	novel.32621,evm.TU.Gh_A08G0204,evm.TU.Gh_A08G1667,evm.TU.Gh_D07G2060,evm.TU.Gh_A10G0562,novel.59232,evm.TU.Gh_A01G1476,evm.TU.Gh_D13G1032,evm.TU.Gh_A11G3132,evm.TU.Gh_D01G1847,evm.TU.Gh_A02G1466,evm.TU.Gh_D08G2167,evm.TU.Gh_A09G0681,evm.TU.Gh_A01G1839,evm.TU.Gh_A03G0199,novel.13369,evm.TU.Gh_D10G1420,evm.TU.Gh_A05G2115,evm.TU.Gh_D03G0779,evm.TU.Gh_D04G0130,evm.TU.Gh_A04G1054,evm.TU.Gh_D04G1947,ev…
Biological Process	GO:0030308	negative regulation of cell growth	2	9	0.0574624	0.23218	evm.TU.Gh_D09G2057,evm.TU.Gh_A09G2272
Biological Process	GO:0006063	uronic acid metabolic process	6	63	0.0600098	0.239796	novel.63350,evm.TU.Gh_D13G0417,novel.62790,evm.TU.Gh_A13G0374,evm.TU.Gh_D08G0816,evm.TU.Gh_D03G1441
Biological Process	GO:0010016	shoot system morphogenesis	6	63	0.0600098	0.239796	evm.TU.Gh_D01G0012,evm.TU.Gh_A12G0319,evm.TU.Gh_A03G2052,evm.TU.Gh_D11G1818,evm.TU.Gh_A03G1843,evm.TU.Gh_D02G2283
Biological Process	GO:0019585	glucuronate metabolic process	6	63	0.0600098	0.239796	novel.63350,evm.TU.Gh_D13G0417,novel.62790,evm.TU.Gh_D08G0816,evm.TU.Gh_A13G0374,evm.TU.Gh_D03G1441
Biological Process	GO:0052695	cellular glucuronidation	6	63	0.0600098	0.239796	novel.63350,evm.TU.Gh_D13G0417,novel.62790,evm.TU.Gh_A13G0374,evm.TU.Gh_D08G0816,evm.TU.Gh_D03G1441
Biological Process	GO:0052696	flavonoid glucuronidation	6	63	0.0600098	0.239796	novel.62790,evm.TU.Gh_A13G0374,evm.TU.Gh_D08G0816,evm.TU.Gh_D03G1441,novel.63350,evm.TU.Gh_D13G0417
Biological Process	GO:0015914	phospholipid transport	5	48	0.0604878	0.240732	evm.TU.Gh_D12G1708,evm.TU.Gh_A12G1577,evm.TU.Gh_A05G3422,evm.TU.Gh_D04G0168,evm.TU.Gh_D05G1300
Biological Process	GO:0072488	ammonium transmembrane transport	4	34	0.0621618	0.245415	evm.TU.Gh_D04G1298,evm.TU.Gh_A02G0434,evm.TU.Gh_D02G0484,novel.54022
Biological Process	GO:0080135	regulation of cellular response to stress	4	34	0.0621618	0.245415	evm.TU.Gh_D02G1773,evm.TU.Gh_A03G1338,evm.TU.Gh_A07G1822,evm.TU.Gh_D11G2664
Biological Process	GO:0046271	phenylpropanoid catabolic process	8	96	0.0632174	0.248094	evm.TU.Gh_A06G0997,evm.TU.Gh_A06G1415,evm.TU.Gh_A11G2920,evm.TU.Gh_D06G1188,evm.TU.Gh_D09G1454,evm.TU.Gh_A11G2922,novel.32621,evm.TU.Gh_A05G2115
Biological Process	GO:0046274	lignin catabolic process	8	96	0.0632174	0.248094	evm.TU.Gh_A05G2115,novel.32621,evm.TU.Gh_A11G2922,evm.TU.Gh_D09G1454,evm.TU.Gh_D06G1188,evm.TU.Gh_A06G1415,evm.TU.Gh_A11G2920,evm.TU.Gh_A06G0997
Biological Process	GO:0005976	polysaccharide metabolic process	49	887	0.0689705	0.2696	evm.TU.Gh_D02G0410,novel.37515,evm.TU.Gh_A03G0560,novel.61670,evm.TU.Gh_D12G1297,evm.TU.Gh_A05G1645,evm.TU.Gh_D03G0779,evm.TU.Gh_D08G2355,evm.TU.Gh_A11G0308,novel.12509,evm.TU.Gh_D01G1683,evm.TU.Gh_D11G0363,novel.12507,evm.TU.Gh_A12G2265,evm.TU.Gh_A05G3992,evm.TU.Gh_A09G0309,evm.TU.Gh_D05G0373,evm.TU.Gh_D02G0373,evm.TU.Gh_A05G0272,evm.TU.Gh_A12G0564,evm.TU.Gh_D02G1891,novel.17295,evm.TU.Gh_A02G08…
Biological Process	GO:0009911	positive regulation of flower development	2	10	0.0697644	0.270029	evm.TU.Gh_D12G1027,evm.TU.Gh_A12G0936
Biological Process	GO:0009056	catabolic process	112	2201	0.0724193	0.278666	evm.TU.Gh_A02G0651,evm.TU.Gh_D06G1188,evm.TU.Gh_A05G1190,evm.TU.Gh_D05G1926,evm.TU.Gh_A05G0198,evm.TU.Gh_D01G1428,evm.TU.Gh_A05G3355,evm.TU.Gh_A10G1271,evm.TU.Gh_D09G2020,evm.TU.Gh_D13G0048,evm.TU.Gh_D03G0189,evm.TU.Gh_A05G0272,evm.TU.Gh_A09G0309,evm.TU.Gh_A10G1317,evm.TU.Gh_D02G0922,evm.TU.Gh_D09G1454,evm.TU.Gh_D08G0445,evm.TU.Gh_D07G0247,evm.TU.Gh_D11G1391,evm.TU.Gh_A11G2922,evm.TU.Gh_D01G1683,…
Biological Process	GO:0009813	flavonoid biosynthetic process	7	83	0.0752348	0.288937	novel.63350,evm.TU.Gh_D13G0417,novel.62790,evm.TU.Gh_D13G0211,evm.TU.Gh_D08G0816,evm.TU.Gh_A13G0374,evm.TU.Gh_D03G1441
Biological Process	GO:0009812	flavonoid metabolic process	7	84	0.0790976	0.303182	evm.TU.Gh_D03G1441,novel.62790,evm.TU.Gh_D13G0211,evm.TU.Gh_D08G0816,evm.TU.Gh_A13G0374,novel.63350,evm.TU.Gh_D13G0417
Biological Process	GO:0007062	sister chromatid cohesion	3	23	0.0796327	0.304538	evm.TU.Gh_D12G0326,evm.TU.Gh_D02G2249,evm.TU.Gh_A12G0338
Biological Process	GO:0015696	ammonium transport	4	37	0.0799144	0.304538	evm.TU.Gh_A02G0434,evm.TU.Gh_D04G1298,novel.54022,evm.TU.Gh_D02G0484
Biological Process	GO:0044550	secondary metabolite biosynthetic process	8	101	0.079846	0.304538	evm.TU.Gh_A06G0667,evm.TU.Gh_A05G1710,evm.TU.Gh_A01G1839,evm.TU.Gh_D06G0758,evm.TU.Gh_D01G2080,evm.TU.Gh_A13G0279,novel.59232,evm.TU.Gh_D03G0709
Biological Process	GO:0016042	lipid catabolic process	14	208	0.0803333	0.305545	evm.TU.Gh_A06G0144,evm.TU.Gh_A08G1600,evm.TU.Gh_D08G1911,evm.TU.Gh_D03G0189,evm.TU.Gh_D10G1420,evm.TU.Gh_D06G0123,evm.TU.Gh_A01G1272,evm.TU.Gh_D09G0354,evm.TU.Gh_A06G0143,evm.TU.Gh_D05G1926,novel.53228,evm.TU.Gh_D01G0186,evm.TU.Gh_D02G0922,evm.TU.Gh_D06G0124
Biological Process	GO:0010431	seed maturation	2	11	0.0828278	0.311432	evm.TU.Gh_A03G1339,evm.TU.Gh_D02G1774
Biological Process	GO:0030417	nicotianamine metabolic process	2	11	0.0828278	0.311432	novel.50320,evm.TU.Gh_D11G2812
Biological Process	GO:0030418	nicotianamine biosynthetic process	2	11	0.0828278	0.311432	evm.TU.Gh_D11G2812,novel.50320
Biological Process	GO:0072351	tricarboxylic acid biosynthetic process	2	11	0.0828278	0.311432	evm.TU.Gh_D11G2812,novel.50320
Biological Process	GO:0009968	negative regulation of signal transduction	4	38	0.0863327	0.314559	evm.TU.Gh_A02G0358,evm.TU.Gh_D09G2057,evm.TU.Gh_D02G0417,evm.TU.Gh_A09G2272
Biological Process	GO:0010565	regulation of cellular ketone metabolic process	4	38	0.0863327	0.314559	evm.TU.Gh_A12G2425,evm.TU.Gh_A09G0482,evm.TU.Gh_D12G2533,evm.TU.Gh_D09G0489
Biological Process	GO:0010648	negative regulation of cell communication	4	38	0.0863327	0.314559	evm.TU.Gh_A09G2272,evm.TU.Gh_D02G0417,evm.TU.Gh_D09G2057,evm.TU.Gh_A02G0358
Biological Process	GO:0019628	urate catabolic process	1	2	0.0866871	0.314559	evm.TU.Gh_D04G1947
Biological Process	GO:0023057	negative regulation of signaling	4	38	0.0863327	0.314559	evm.TU.Gh_A02G0358,evm.TU.Gh_D09G2057,evm.TU.Gh_D02G0417,evm.TU.Gh_A09G2272
Biological Process	GO:0032106	positive regulation of response to extracellular stimulus	1	2	0.0866871	0.314559	evm.TU.Gh_D11G2664
Biological Process	GO:0032109	positive regulation of response to nutrient levels	1	2	0.0866871	0.314559	evm.TU.Gh_D11G2664
Biological Process	GO:0045229	external encapsulating structure organization	41	740	0.0863252	0.314559	evm.TU.Gh_A02G0866,evm.TU.Gh_D02G1891,evm.TU.Gh_A12G0564,evm.TU.Gh_A05G0272,evm.TU.Gh_D05G0373,evm.TU.Gh_A11G2155,evm.TU.Gh_A12G2265,evm.TU.Gh_A05G3992,evm.TU.Gh_A13G0185,novel.12507,novel.12509,evm.TU.Gh_D08G2355,evm.TU.Gh_D12G1297,novel.61670,evm.TU.Gh_D02G0577,novel.37515,evm.TU.Gh_D02G0410,evm.TU.Gh_A07G1625,evm.TU.Gh_D11G1583,evm.TU.Gh_D13G0200,evm.TU.Gh_A08G2296,novel.37513,evm.TU.Gh_D12G24…
Biological Process	GO:0046415	urate metabolic process	1	2	0.0866871	0.314559	evm.TU.Gh_D04G1947
Biological Process	GO:0080040	positive regulation of cellular response to phosphate starvation	1	2	0.0866871	0.314559	evm.TU.Gh_D11G2664
Biological Process	GO:0009640	photomorphogenesis	3	24	0.0881343	0.319224	evm.TU.Gh_A03G0871,evm.TU.Gh_A12G1518,evm.TU.Gh_D02G1254
Biological Process	GO:0097164	ammonium ion metabolic process	6	70	0.08984	0.324806	evm.TU.Gh_A03G0871,evm.TU.Gh_A08G1600,evm.TU.Gh_A04G1054,evm.TU.Gh_D08G1911,evm.TU.Gh_A12G1518,evm.TU.Gh_D02G1254
Biological Process	GO:0006302	double-strand break repair	5	54	0.0903746	0.326142	novel.64150,evm.TU.Gh_A11G0426,evm.TU.Gh_D11G0496,evm.TU.Gh_D03G0203,evm.TU.Gh_A02G1510
Biological Process	GO:0006811	ion transport	84	1645	0.100723	0.359542	evm.TU.Gh_D03G0414,evm.TU.Gh_D12G0460,evm.TU.Gh_D12G1507,evm.TU.Gh_A03G0250,evm.TU.Gh_D09G2141,evm.TU.Gh_D03G0209,evm.TU.Gh_A03G1923,evm.TU.Gh_D06G1817,evm.TU.Gh_D07G1377,evm.TU.Gh_D03G1316,evm.TU.Gh_D05G0432,evm.TU.Gh_A09G1923,evm.TU.Gh_D03G1416,evm.TU.Gh_D04G0168,evm.TU.Gh_A03G2159,evm.TU.Gh_D05G1300,evm.TU.Gh_A06G1962,evm.TU.Gh_D06G1695,evm.TU.Gh_A07G0283,evm.TU.Gh_D13G2537,evm.TU.Gh_D12G1182,…
Biological Process	GO:0010941	regulation of cell death	5	56	0.101758	0.361928	evm.TU.Gh_D13G1054,evm.TU.Gh_A03G1338,evm.TU.Gh_A07G1822,evm.TU.Gh_D02G1773,evm.TU.Gh_A13G0813
Biological Process	GO:0010118	stomatal movement	2	13	0.110879	0.384666	evm.TU.Gh_A05G2474,evm.TU.Gh_D05G2746
Biological Process	GO:0030149	sphingolipid catabolic process	2	13	0.110879	0.384666	evm.TU.Gh_D10G1420,evm.TU.Gh_A01G1272
Biological Process	GO:0035821	modification of morphology or physiology of other organism	2	13	0.110879	0.384666	evm.TU.Gh_A09G1134,evm.TU.Gh_D09G1139
Biological Process	GO:0046466	membrane lipid catabolic process	2	13	0.110879	0.384666	evm.TU.Gh_A01G1272,evm.TU.Gh_D10G1420
Biological Process	GO:0046836	glycolipid transport	2	13	0.110879	0.384666	evm.TU.Gh_D12G1667,evm.TU.Gh_A12G2633
Biological Process	GO:0031407	oxylipin metabolic process	4	42	0.114359	0.393968	evm.TU.Gh_D05G0683,evm.TU.Gh_D10G2595,evm.TU.Gh_A10G0504,evm.TU.Gh_D02G0358
Biological Process	GO:0031408	oxylipin biosynthetic process	4	42	0.114359	0.393968	evm.TU.Gh_D05G0683,evm.TU.Gh_A10G0504,evm.TU.Gh_D10G2595,evm.TU.Gh_D02G0358
Biological Process	GO:0000209	protein polyubiquitination	5	60	0.126523	0.412212	evm.TU.Gh_D13G2139,evm.TU.Gh_A09G0989,evm.TU.Gh_A13G2326,evm.TU.Gh_A05G1190,evm.TU.Gh_D05G1368
Biological Process	GO:0006549	isoleucine metabolic process	3	28	0.125579	0.412212	evm.TU.Gh_D02G0155,evm.TU.Gh_A02G0121,evm.TU.Gh_A07G0524
Biological Process	GO:0006627	protein processing involved in protein targeting to mitochondrion	1	3	0.127172	0.412212	evm.TU.Gh_A05G2014
Biological Process	GO:0006869	lipid transport	10	148	0.122656	0.412212	evm.TU.Gh_D11G1293,evm.TU.Gh_D12G1667,evm.TU.Gh_A12G1577,evm.TU.Gh_A12G2633,novel.53840,evm.TU.Gh_D05G1300,evm.TU.Gh_D04G0168,evm.TU.Gh_A05G3422,evm.TU.Gh_D12G1708,evm.TU.Gh_D13G2459
Biological Process	GO:0009097	isoleucine biosynthetic process	3	28	0.125579	0.412212	evm.TU.Gh_A02G0121,evm.TU.Gh_A07G0524,evm.TU.Gh_D02G0155
Biological Process	GO:0009695	jasmonic acid biosynthetic process	1	3	0.127172	0.412212	novel.60825
Biological Process	GO:0010105	negative regulation of ethylene-activated signaling pathway	2	14	0.125703	0.412212	evm.TU.Gh_A02G0358,evm.TU.Gh_D02G0417
Biological Process	GO:0015766	disaccharide transport	3	28	0.125579	0.412212	evm.TU.Gh_A05G3779,evm.TU.Gh_D05G2074,evm.TU.Gh_A04G0861
Biological Process	GO:0015770	sucrose transport	3	28	0.125579	0.412212	evm.TU.Gh_A04G0861,evm.TU.Gh_D05G2074,evm.TU.Gh_A05G3779
Biological Process	GO:0015772	oligosaccharide transport	3	28	0.125579	0.412212	evm.TU.Gh_D05G2074,evm.TU.Gh_A05G3779,evm.TU.Gh_A04G0861
Biological Process	GO:0019805	quinolinate biosynthetic process	1	3	0.127172	0.412212	evm.TU.Gh_A07G0493
Biological Process	GO:0034982	mitochondrial protein processing	1	3	0.127172	0.412212	evm.TU.Gh_A05G2014
Biological Process	GO:0043173	nucleotide salvage	3	28	0.125579	0.412212	evm.TU.Gh_D12G0669,evm.TU.Gh_D11G1944,evm.TU.Gh_A12G0665
Biological Process	GO:0046874	quinolinate metabolic process	1	3	0.127172	0.412212	evm.TU.Gh_A07G0493
Biological Process	GO:0048518	positive regulation of biological process	21	359	0.121187	0.412212	evm.TU.Gh_D12G1027,evm.TU.Gh_D10G0637,evm.TU.Gh_A05G2553,evm.TU.Gh_D12G2533,evm.TU.Gh_A07G0493,evm.TU.Gh_D01G0679,evm.TU.Gh_A09G0989,evm.TU.Gh_Sca004816G01,evm.TU.Gh_D09G0489,evm.TU.Gh_D05G2829,evm.TU.Gh_A05G1190,evm.TU.Gh_A09G0482,evm.TU.Gh_D11G2664,evm.TU.Gh_A12G0936,evm.TU.Gh_D05G1368,evm.TU.Gh_A13G0726,evm.TU.Gh_D13G0850,evm.TU.Gh_A12G2425,evm.TU.Gh_D13G0299,novel.55947,evm.TU.Gh_A07G1822
Biological Process	GO:0048523	negative regulation of cellular process	18	301	0.123646	0.412212	evm.TU.Gh_A03G1338,evm.TU.Gh_D02G0417,evm.TU.Gh_A02G0358,evm.TU.Gh_A09G2272,evm.TU.Gh_A09G1021,evm.TU.Gh_A13G0813,evm.TU.Gh_A07G1822,evm.TU.Gh_D13G1054,evm.TU.Gh_D05G1933,evm.TU.Gh_A03G1577,evm.TU.Gh_Sca005011G01,evm.TU.Gh_A05G1738,evm.TU.Gh_D02G1773,novel.55947,evm.TU.Gh_D09G1042,novel.50999,evm.TU.Gh_D09G2057,evm.TU.Gh_A06G0150
Biological Process	GO:0070298	negative regulation of phosphorelay signal transduction system	2	14	0.125703	0.412212	evm.TU.Gh_D02G0417,evm.TU.Gh_A02G0358
Biological Process	GO:0080162	intracellular auxin transport	1	3	0.127172	0.412212	evm.TU.Gh_A05G3374
Biological Process	GO:0090502	RNA phosphodiester bond hydrolysis, endonucleolytic	2	14	0.125703	0.412212	evm.TU.Gh_D13G2374,evm.TU.Gh_A05G1189
Biological Process	GO:1905392	plant organ morphogenesis	7	94	0.123835	0.412212	evm.TU.Gh_A12G0319,evm.TU.Gh_D01G0012,novel.50630,evm.TU.Gh_D11G1818,evm.TU.Gh_A03G2052,evm.TU.Gh_A03G1843,evm.TU.Gh_D02G2283
Biological Process	GO:0016053	organic acid biosynthetic process	46	874	0.132392	0.427729	evm.TU.Gh_D10G2595,evm.TU.Gh_A10G0504,novel.59232,evm.TU.Gh_D09G0575,evm.TU.Gh_A02G0121,evm.TU.Gh_D11G2812,evm.TU.Gh_A03G2161,novel.51989,evm.TU.Gh_A12G1518,evm.TU.Gh_A01G1839,evm.TU.Gh_D12G2533,evm.TU.Gh_A07G0493,evm.TU.Gh_D05G3814,evm.TU.Gh_A07G0524,novel.58433,evm.TU.Gh_A07G0951,novel.60825,evm.TU.Gh_A07G1585,evm.TU.Gh_A05G0127,evm.TU.Gh_D07G2235,evm.TU.Gh_A03G0871,evm.TU.Gh_A13G0512,evm.TU.Gh…
Biological Process	GO:0046394	carboxylic acid biosynthetic process	46	874	0.132392	0.427729	evm.TU.Gh_A04G0928,evm.TU.Gh_A12G2425,evm.TU.Gh_A07G2014,evm.TU.Gh_A01G2000,evm.TU.Gh_A01G0045,evm.TU.Gh_D05G0683,evm.TU.Gh_D01G0046,evm.TU.Gh_D06G0758,novel.50320,evm.TU.Gh_D02G0358,evm.TU.Gh_D07G1773,evm.TU.Gh_D13G2098,novel.56046,evm.TU.Gh_D05G0189,evm.TU.Gh_D04G1445,evm.TU.Gh_D13G0620,evm.TU.Gh_A06G0667,evm.TU.Gh_D02G0155,evm.TU.Gh_D02G1254,evm.TU.Gh_A09G0482,evm.TU.Gh_D07G1030,evm.TU.Gh_D01G…
Biological Process	GO:0055065	metal ion homeostasis	7	96	0.134064	0.431717	evm.TU.Gh_A12G1384,evm.TU.Gh_D08G0133,evm.TU.Gh_D12G1507,novel.45727,evm.TU.Gh_D09G1582,evm.TU.Gh_A12G0061,evm.TU.Gh_D03G0414
Biological Process	GO:1901606	alpha-amino acid catabolic process	7	96	0.134064	0.431717	evm.TU.Gh_A01G1839,evm.TU.Gh_A04G1054,novel.59232,evm.TU.Gh_D01G2080,evm.TU.Gh_D06G0758,evm.TU.Gh_A06G0667,evm.TU.Gh_A13G0376
Biological Process	GO:0009084	glutamine family amino acid biosynthetic process	6	79	0.137915	0.442861	evm.TU.Gh_D13G0620,evm.TU.Gh_A13G0512,evm.TU.Gh_D04G1445,evm.TU.Gh_A04G0928,evm.TU.Gh_A07G1585,evm.TU.Gh_D07G1773
Biological Process	GO:0009788	negative regulation of abscisic acid-activated signaling pathway	2	15	0.14096	0.445922	evm.TU.Gh_D09G2057,evm.TU.Gh_A09G2272
Biological Process	GO:0010074	maintenance of meristem identity	2	15	0.14096	0.445922	evm.TU.Gh_D12G1027,evm.TU.Gh_A12G0936
Biological Process	GO:0044403	symbiosis, encompassing mutualism through parasitism	2	15	0.14096	0.445922	evm.TU.Gh_D09G1139,evm.TU.Gh_A09G1134
Biological Process	GO:1901420	negative regulation of response to alcohol	2	15	0.14096	0.445922	evm.TU.Gh_A09G2272,evm.TU.Gh_D09G2057
Biological Process	GO:1905958	negative regulation of cellular response to alcohol	2	15	0.14096	0.445922	evm.TU.Gh_D09G2057,evm.TU.Gh_A09G2272
Biological Process	GO:2000243	positive regulation of reproductive process	2	15	0.14096	0.445922	evm.TU.Gh_D12G1027,evm.TU.Gh_A12G0936
Biological Process	GO:0009723	response to ethylene	4	46	0.145814	0.459067	evm.TU.Gh_A09G2272,evm.TU.Gh_A02G0358,evm.TU.Gh_D02G0417,evm.TU.Gh_D09G2057
Biological Process	GO:0015711	organic anion transport	13	211	0.146046	0.459067	evm.TU.Gh_A12G1577,evm.TU.Gh_D07G1355,evm.TU.Gh_A03G1923,evm.TU.Gh_A02G0959,evm.TU.Gh_A12G0457,evm.TU.Gh_D01G1851,evm.TU.Gh_D12G0460,evm.TU.Gh_A04G1020,evm.TU.Gh_D12G1708,evm.TU.Gh_D04G0168,evm.TU.Gh_D09G0052,evm.TU.Gh_A05G3422,evm.TU.Gh_D05G1300
Biological Process	GO:0008219	cell death	7	99	0.150157	0.469748	evm.TU.Gh_A07G1822,evm.TU.Gh_A01G1613,evm.TU.Gh_D01G1847,evm.TU.Gh_A03G1338,evm.TU.Gh_D13G1054,evm.TU.Gh_D02G1773,evm.TU.Gh_A13G0813
Biological Process	GO:0015748	organophosphate ester transport	5	64	0.153752	0.478718	evm.TU.Gh_A12G1577,evm.TU.Gh_D12G1708,evm.TU.Gh_D05G1300,evm.TU.Gh_D04G0168,evm.TU.Gh_A05G3422
Biological Process	GO:0046916	cellular transition metal ion homeostasis	5	64	0.153752	0.478718	evm.TU.Gh_D12G1507,evm.TU.Gh_D08G0133,evm.TU.Gh_A12G1384,evm.TU.Gh_D09G1582,evm.TU.Gh_D03G0414
Biological Process	GO:0006835	dicarboxylic acid transport	4	47	0.154155	0.479215	evm.TU.Gh_A12G0457,evm.TU.Gh_D07G1355,evm.TU.Gh_A02G0959,evm.TU.Gh_D12G0460
Biological Process	GO:0042176	regulation of protein catabolic process	3	31	0.156747	0.484982	evm.TU.Gh_A09G0989,evm.TU.Gh_D05G1368,evm.TU.Gh_A05G1190
Biological Process	GO:0045926	negative regulation of growth	2	16	0.156583	0.484982	evm.TU.Gh_A09G2272,evm.TU.Gh_D09G2057
Biological Process	GO:1901615	organic hydroxy compound metabolic process	12	195	0.158658	0.490127	evm.TU.Gh_A12G2425,novel.50999,evm.TU.Gh_D11G1818,evm.TU.Gh_A06G0150,evm.TU.Gh_D12G2533,evm.TU.Gh_A13G1366,novel.60825,evm.TU.Gh_A09G0482,evm.TU.Gh_D05G1933,evm.TU.Gh_A10G0562,evm.TU.Gh_A05G1738,evm.TU.Gh_D09G0489
Biological Process	GO:0006775	fat-soluble vitamin metabolic process	1	4	0.165862	0.492349	evm.TU.Gh_A13G1366
Biological Process	GO:0006979	response to oxidative stress	22	394	0.160116	0.492349	evm.TU.Gh_D04G0130,evm.TU.Gh_A08G0714,evm.TU.Gh_D04G0497,evm.TU.Gh_A05G3137,evm.TU.Gh_D02G0695,evm.TU.Gh_A08G1806,evm.TU.Gh_D03G0246,evm.TU.Gh_D08G0832,evm.TU.Gh_D10G1158,evm.TU.Gh_A05G3489,evm.TU.Gh_D08G0445,evm.TU.Gh_D10G1157,evm.TU.Gh_A10G1317,evm.TU.Gh_A11G3132,evm.TU.Gh_A02G1466,evm.TU.Gh_D08G2167,novel.13369,evm.TU.Gh_D08G0442,evm.TU.Gh_A03G0199,novel.64404,evm.TU.Gh_A08G0347,evm.TU.Gh_A02G…
Biological Process	GO:0010189	vitamin E biosynthetic process	1	4	0.165862	0.492349	evm.TU.Gh_A13G1366
Biological Process	GO:0010970	transport along microtubule	1	4	0.165862	0.492349	evm.TU.Gh_A13G0544
Biological Process	GO:0030030	cell projection organization	1	4	0.165862	0.492349	evm.TU.Gh_A13G0544
Biological Process	GO:0030031	cell projection assembly	1	4	0.165862	0.492349	evm.TU.Gh_A13G0544
Biological Process	GO:0030705	cytoskeleton-dependent intracellular transport	1	4	0.165862	0.492349	evm.TU.Gh_A13G0544
Biological Process	GO:0035721	intraciliary retrograde transport	1	4	0.165862	0.492349	evm.TU.Gh_A13G0544
Biological Process	GO:0042073	intraciliary transport	1	4	0.165862	0.492349	evm.TU.Gh_A13G0544
Biological Process	GO:0042360	vitamin E metabolic process	1	4	0.165862	0.492349	evm.TU.Gh_A13G1366
Biological Process	GO:0042362	fat-soluble vitamin biosynthetic process	1	4	0.165862	0.492349	evm.TU.Gh_A13G1366
Biological Process	GO:0044782	cilium organization	1	4	0.165862	0.492349	evm.TU.Gh_A13G0544
Biological Process	GO:0060271	cilium assembly	1	4	0.165862	0.492349	evm.TU.Gh_A13G0544
Biological Process	GO:0060919	auxin influx	1	4	0.165862	0.492349	evm.TU.Gh_A05G3374
Biological Process	GO:0098840	protein transport along microtubule	1	4	0.165862	0.492349	evm.TU.Gh_A13G0544
Biological Process	GO:0099111	microtubule-based transport	1	4	0.165862	0.492349	evm.TU.Gh_A13G0544
Biological Process	GO:0099118	microtubule-based protein transport	1	4	0.165862	0.492349	evm.TU.Gh_A13G0544
Biological Process	GO:0120031	plasma membrane bounded cell projection assembly	1	4	0.165862	0.492349	evm.TU.Gh_A13G0544
Biological Process	GO:0120036	plasma membrane bounded cell projection organization	1	4	0.165862	0.492349	evm.TU.Gh_A13G0544
Biological Process	GO:0048366	leaf development	7	102	0.167105	0.495292	evm.TU.Gh_D02G2283,evm.TU.Gh_A03G1843,evm.TU.Gh_D11G1818,evm.TU.Gh_A04G0861,evm.TU.Gh_A03G2052,evm.TU.Gh_A12G0319,evm.TU.Gh_D01G0012
Biological Process	GO:0009642	response to light intensity	3	32	0.167622	0.496081	novel.42458,novel.16910,novel.52995
Biological Process	GO:0006528	asparagine metabolic process	2	17	0.172509	0.503002	evm.TU.Gh_D07G1030,evm.TU.Gh_A07G0951
Biological Process	GO:0006529	asparagine biosynthetic process	2	17	0.172509	0.503002	evm.TU.Gh_D07G1030,evm.TU.Gh_A07G0951
Biological Process	GO:0010029	regulation of seed germination	2	17	0.172509	0.503002	evm.TU.Gh_D02G1774,evm.TU.Gh_A03G1339
Biological Process	GO:0009063	cellular amino acid catabolic process	7	103	0.172934	0.503498	evm.TU.Gh_D06G0758,evm.TU.Gh_A06G0667,evm.TU.Gh_A13G0376,evm.TU.Gh_D01G2080,novel.59232,evm.TU.Gh_A04G1054,evm.TU.Gh_A01G1839
Biological Process	GO:0010876	lipid localization	10	160	0.174111	0.506177	evm.TU.Gh_D11G1293,evm.TU.Gh_D12G1667,evm.TU.Gh_A12G2633,evm.TU.Gh_A12G1577,evm.TU.Gh_D05G1300,novel.53840,evm.TU.Gh_A05G3422,evm.TU.Gh_D04G0168,evm.TU.Gh_D12G1708,evm.TU.Gh_D13G2459
Biological Process	GO:0032787	monocarboxylic acid metabolic process	45	877	0.175005	0.50803	evm.TU.Gh_D13G0417,evm.TU.Gh_A12G0158,evm.TU.Gh_A12G2425,evm.TU.Gh_A07G2014,evm.TU.Gh_A01G2000,evm.TU.Gh_D13G2268,evm.TU.Gh_D08G2020,evm.TU.Gh_A01G0045,evm.TU.Gh_D05G0683,evm.TU.Gh_D06G0758,evm.TU.Gh_D01G0046,evm.TU.Gh_D03G1441,evm.TU.Gh_D02G0358,novel.56046,evm.TU.Gh_D01G0186,evm.TU.Gh_D13G2098,evm.TU.Gh_D05G0189,evm.TU.Gh_A06G0667,evm.TU.Gh_D02G1254,evm.TU.Gh_D09G2442,novel.63350,evm.TU.Gh_D07G…
Biological Process	GO:0006820	anion transport	23	423	0.184606	0.534329	evm.TU.Gh_A10G1574,evm.TU.Gh_A13G0105,evm.TU.Gh_D10G1831,evm.TU.Gh_D05G1300,evm.TU.Gh_A05G3422,evm.TU.Gh_D09G0052,evm.TU.Gh_D04G0168,evm.TU.Gh_A06G1641,evm.TU.Gh_D13G2537,evm.TU.Gh_D07G2154,evm.TU.Gh_A12G1577,evm.TU.Gh_D01G1851,evm.TU.Gh_A02G0959,evm.TU.Gh_D06G0344,evm.TU.Gh_D07G1355,evm.TU.Gh_A07G1937,evm.TU.Gh_D12G1708,evm.TU.Gh_A04G1020,evm.TU.Gh_D12G0460,evm.TU.Gh_A06G1908,evm.TU.Gh_D06G2007,…
Biological Process	GO:0006814	sodium ion transport	4	51	0.189172	0.542771	novel.45727,evm.TU.Gh_A06G1962,evm.TU.Gh_D06G1695,evm.TU.Gh_A12G0061
Biological Process	GO:0016054	organic acid catabolic process	10	163	0.188356	0.542771	evm.TU.Gh_D06G0758,novel.59232,evm.TU.Gh_D01G2080,evm.TU.Gh_D01G0186,evm.TU.Gh_A13G0376,evm.TU.Gh_A06G0667,evm.TU.Gh_A07G2014,evm.TU.Gh_A01G1839,evm.TU.Gh_A04G1054,evm.TU.Gh_D07G2235
Biological Process	GO:0046395	carboxylic acid catabolic process	10	163	0.188356	0.542771	evm.TU.Gh_D06G0758,evm.TU.Gh_D01G2080,novel.59232,evm.TU.Gh_D01G0186,evm.TU.Gh_A13G0376,evm.TU.Gh_A06G0667,evm.TU.Gh_A07G2014,evm.TU.Gh_A04G1054,evm.TU.Gh_A01G1839,evm.TU.Gh_D07G2235
Biological Process	GO:0072525	pyridine-containing compound biosynthetic process	4	51	0.189172	0.542771	evm.TU.Gh_D11G1944,evm.TU.Gh_D12G0669,evm.TU.Gh_A12G0665,evm.TU.Gh_A07G0493
Biological Process	GO:1900140	regulation of seedling development	2	18	0.18868	0.542771	evm.TU.Gh_A03G1339,evm.TU.Gh_D02G1774
Biological Process	GO:0001558	regulation of cell growth	3	34	0.189987	0.544317	evm.TU.Gh_A11G0568,evm.TU.Gh_D09G2057,evm.TU.Gh_A09G2272
Biological Process	GO:0008643	carbohydrate transport	11	183	0.190587	0.545118	evm.TU.Gh_D06G0640,novel.63195,evm.TU.Gh_A09G1721,evm.TU.Gh_A12G0946,evm.TU.Gh_D05G2074,evm.TU.Gh_A04G0861,evm.TU.Gh_D09G0536,evm.TU.Gh_A06G0566,evm.TU.Gh_D09G1834,evm.TU.Gh_A05G0096,evm.TU.Gh_A05G3779
Biological Process	GO:0055076	transition metal ion homeostasis	5	69	0.190819	0.545118	evm.TU.Gh_D03G0414,evm.TU.Gh_D09G1582,evm.TU.Gh_D12G1507,evm.TU.Gh_A12G1384,evm.TU.Gh_D08G0133
Biological Process	GO:0006629	lipid metabolic process	76	1554	0.202289	0.563949	evm.TU.Gh_A08G1167,evm.TU.Gh_D08G0196,evm.TU.Gh_A10G0114,evm.TU.Gh_D01G0046,evm.TU.Gh_D07G2218,evm.TU.Gh_D05G1933,evm.TU.Gh_A01G0045,evm.TU.Gh_D05G0683,novel.53228,evm.TU.Gh_D13G2098,evm.TU.Gh_D01G0186,evm.TU.Gh_A01G0616,evm.TU.Gh_D02G0358,evm.TU.Gh_Sca010773G01,evm.TU.Gh_D11G1322,evm.TU.Gh_A08G0141,evm.TU.Gh_A11G1166,evm.TU.Gh_D06G0123,evm.TU.Gh_D10G0490,evm.TU.Gh_A06G0143,evm.TU.Gh_D01G0758,evm…
Biological Process	GO:0009903	chloroplast avoidance movement	1	5	0.202839	0.563949	evm.TU.Gh_D03G1801
Biological Process	GO:0010299	detoxification of cobalt ion	1	5	0.202839	0.563949	evm.TU.Gh_A02G0946
Biological Process	GO:0010312	detoxification of zinc ion	1	5	0.202839	0.563949	evm.TU.Gh_A02G0946
Biological Process	GO:0015840	urea transport	1	5	0.202839	0.563949	evm.TU.Gh_A03G1576
Biological Process	GO:0042180	cellular ketone metabolic process	6	89	0.202436	0.563949	novel.46766,evm.TU.Gh_A09G0482,evm.TU.Gh_A13G0376,evm.TU.Gh_A12G2425,evm.TU.Gh_D09G0489,evm.TU.Gh_D12G2533
Biological Process	GO:0061687	detoxification of inorganic compound	1	5	0.202839	0.563949	evm.TU.Gh_A02G0946
Biological Process	GO:0071918	urea transmembrane transport	1	5	0.202839	0.563949	evm.TU.Gh_A03G1576
Biological Process	GO:0097501	stress response to metal ion	1	5	0.202839	0.563949	evm.TU.Gh_A02G0946
Biological Process	GO:1990359	stress response to zinc ion	1	5	0.202839	0.563949	evm.TU.Gh_A02G0946
Biological Process	GO:0042446	hormone biosynthetic process	5	71	0.20646	0.57321	novel.50999,evm.TU.Gh_D11G1818,evm.TU.Gh_A06G0150,evm.TU.Gh_D05G1933,evm.TU.Gh_A05G1738
Biological Process	GO:0030244	cellulose biosynthetic process	8	128	0.208293	0.577488	evm.TU.Gh_D11G0363,evm.TU.Gh_D11G1583,evm.TU.Gh_A08G2296,evm.TU.Gh_A12G1874,evm.TU.Gh_A11G0308,evm.TU.Gh_D12G2049,evm.TU.Gh_D08G2355,evm.TU.Gh_D02G0410
Biological Process	GO:0044282	small molecule catabolic process	12	207	0.20975	0.579896	evm.TU.Gh_A06G0667,evm.TU.Gh_A13G0376,evm.TU.Gh_A07G2014,evm.TU.Gh_D04G1947,evm.TU.Gh_D07G2235,evm.TU.Gh_A04G1054,evm.TU.Gh_A01G1839,evm.TU.Gh_A10G0562,evm.TU.Gh_D06G0758,novel.59232,evm.TU.Gh_D01G2080,evm.TU.Gh_D01G0186
Biological Process	GO:0009845	seed germination	3	36	0.213049	0.586961	evm.TU.Gh_A03G1339,evm.TU.Gh_D02G1774,evm.TU.Gh_D11G1865
Biological Process	GO:0051274	beta-glucan biosynthetic process	10	168	0.213197	0.586961	evm.TU.Gh_D11G0363,evm.TU.Gh_D11G1583,evm.TU.Gh_A08G2296,evm.TU.Gh_A12G1874,novel.17295,evm.TU.Gh_D12G2049,evm.TU.Gh_D08G2355,evm.TU.Gh_A11G0308,evm.TU.Gh_D02G0410,evm.TU.Gh_D02G0373
Biological Process	GO:0009751	response to salicylic acid	2	20	0.221553	0.604904	evm.TU.Gh_A03G1365,evm.TU.Gh_D02G1805
Biological Process	GO:0009787	regulation of abscisic acid-activated signaling pathway	2	20	0.221553	0.604904	evm.TU.Gh_D09G2057,evm.TU.Gh_A09G2272
Biological Process	GO:0010104	regulation of ethylene-activated signaling pathway	2	20	0.221553	0.604904	evm.TU.Gh_D02G0417,evm.TU.Gh_A02G0358
Biological Process	GO:0070297	regulation of phosphorelay signal transduction system	2	20	0.221553	0.604904	evm.TU.Gh_A02G0358,evm.TU.Gh_D02G0417
Biological Process	GO:1901419	regulation of response to alcohol	2	20	0.221553	0.604904	evm.TU.Gh_A09G2272,evm.TU.Gh_D09G2057
Biological Process	GO:1905957	regulation of cellular response to alcohol	2	20	0.221553	0.604904	evm.TU.Gh_D09G2057,evm.TU.Gh_A09G2272
Biological Process	GO:0043161	proteasome-mediated ubiquitin-dependent protein catabolic process	9	150	0.222347	0.606232	evm.TU.Gh_A01G1613,evm.TU.Gh_A09G0989,evm.TU.Gh_A05G1190,evm.TU.Gh_A13G0726,evm.TU.Gh_D13G0850,evm.TU.Gh_D13G2139,evm.TU.Gh_D01G1847,evm.TU.Gh_A13G2326,evm.TU.Gh_D05G1368
Biological Process	GO:0090351	seedling development	3	37	0.224796	0.611222	evm.TU.Gh_A03G1339,evm.TU.Gh_D02G1774,evm.TU.Gh_D11G1865
Biological Process	GO:0006465	signal peptide processing	3	38	0.236664	0.619447	evm.TU.Gh_A05G2014,evm.TU.Gh_A06G0482,evm.TU.Gh_D06G0536
Biological Process	GO:0006643	membrane lipid metabolic process	7	113	0.235588	0.619447	evm.TU.Gh_A01G1272,evm.TU.Gh_A03G0871,evm.TU.Gh_A08G1167,evm.TU.Gh_D08G1450,evm.TU.Gh_D10G1420,evm.TU.Gh_A12G1518,evm.TU.Gh_D02G1254
Biological Process	GO:0006865	amino acid transport	6	93	0.230867	0.619447	evm.TU.Gh_A04G1020,evm.TU.Gh_D12G0460,evm.TU.Gh_A03G1923,evm.TU.Gh_D09G0052,evm.TU.Gh_A12G0457,evm.TU.Gh_D01G1851
Biological Process	GO:0009064	glutamine family amino acid metabolic process	9	152	0.233515	0.619447	evm.TU.Gh_A03G0997,evm.TU.Gh_D07G1773,evm.TU.Gh_D02G1390,evm.TU.Gh_A04G1054,evm.TU.Gh_A07G1585,evm.TU.Gh_A13G0512,evm.TU.Gh_D13G0620,evm.TU.Gh_D04G1445,evm.TU.Gh_A04G0928
Biological Process	GO:0010043	response to zinc ion	1	6	0.238177	0.619447	evm.TU.Gh_A02G0946
Biological Process	GO:0010498	proteasomal protein catabolic process	9	152	0.233515	0.619447	evm.TU.Gh_A01G1613,evm.TU.Gh_A05G1190,evm.TU.Gh_A09G0989,evm.TU.Gh_D13G0850,evm.TU.Gh_D13G2139,evm.TU.Gh_D01G1847,evm.TU.Gh_A13G0726,evm.TU.Gh_D05G1368,evm.TU.Gh_A13G2326
Biological Process	GO:0019827	stem cell population maintenance	2	21	0.23816	0.619447	evm.TU.Gh_D12G1027,evm.TU.Gh_A12G0936
Biological Process	GO:0032104	regulation of response to extracellular stimulus	1	6	0.238177	0.619447	evm.TU.Gh_D11G2664
Biological Process	GO:0032107	regulation of response to nutrient levels	1	6	0.238177	0.619447	evm.TU.Gh_D11G2664
Biological Process	GO:0036092	phosphatidylinositol-3-phosphate biosynthetic process	1	6	0.238177	0.619447	evm.TU.Gh_A06G1710
Biological Process	GO:0051176	positive regulation of sulfur metabolic process	1	6	0.238177	0.619447	evm.TU.Gh_A07G0493
Biological Process	GO:0060148	positive regulation of posttranscriptional gene silencing	1	6	0.238177	0.619447	novel.55947
Biological Process	GO:0070920	regulation of production of small RNA involved in gene silencing by RNA	1	6	0.238177	0.619447	novel.55947
Biological Process	GO:0080188	RNA-directed DNA methylation	1	6	0.238177	0.619447	novel.55947
Biological Process	GO:0090698	post-embryonic plant morphogenesis	4	56	0.235997	0.619447	evm.TU.Gh_D02G2283,evm.TU.Gh_A03G1843,evm.TU.Gh_A12G0319,evm.TU.Gh_D01G0012
Biological Process	GO:0098727	maintenance of cell number	2	21	0.23816	0.619447	evm.TU.Gh_D12G1027,evm.TU.Gh_A12G0936
Biological Process	GO:1902532	negative regulation of intracellular signal transduction	2	21	0.23816	0.619447	evm.TU.Gh_D02G0417,evm.TU.Gh_A02G0358
Biological Process	GO:1903798	regulation of production of miRNAs involved in gene silencing by miRNA	1	6	0.238177	0.619447	novel.55947
Biological Process	GO:1903800	positive regulation of production of miRNAs involved in gene silencing by miRNA	1	6	0.238177	0.619447	novel.55947
Biological Process	GO:2000628	regulation of miRNA metabolic process	1	6	0.238177	0.619447	novel.55947
Biological Process	GO:2000630	positive regulation of miRNA metabolic process	1	6	0.238177	0.619447	novel.55947
Biological Process	GO:2000634	regulation of primary miRNA processing	1	6	0.238177	0.619447	novel.55947
Biological Process	GO:2000636	positive regulation of primary miRNA processing	1	6	0.238177	0.619447	novel.55947
Biological Process	GO:2000637	positive regulation of gene silencing by miRNA	1	6	0.238177	0.619447	novel.55947
Biological Process	GO:0005975	carbohydrate metabolic process	116	2455	0.248846	0.645495	evm.TU.Gh_A06G1599,evm.TU.Gh_A10G0194,evm.TU.Gh_D02G1891,evm.TU.Gh_D03G1271,evm.TU.Gh_A09G0309,evm.TU.Gh_A03G2183,evm.TU.Gh_A05G0272,evm.TU.Gh_D02G0373,evm.TU.Gh_D09G2020,evm.TU.Gh_A10G1271,evm.TU.Gh_A12G2714,evm.TU.Gh_D01G1428,evm.TU.Gh_A05G0198,evm.TU.Gh_A10G0142,evm.TU.Gh_A02G1119,evm.TU.Gh_A03G0560,evm.TU.Gh_A06G0779,evm.TU.Gh_D11G0363,evm.TU.Gh_D01G1683,evm.TU.Gh_A05G3992,evm.TU.Gh_D04G0459,…
Biological Process	GO:0009894	regulation of catabolic process	3	39	0.248637	0.645495	evm.TU.Gh_D05G1368,evm.TU.Gh_A05G1190,evm.TU.Gh_A09G0989
Biological Process	GO:0000041	transition metal ion transport	6	96	0.252961	0.655309	evm.TU.Gh_D11G1596,evm.TU.Gh_D05G0432,evm.TU.Gh_A11G1441,evm.TU.Gh_A05G0327,evm.TU.Gh_A07G2269,evm.TU.Gh_D09G1582
Biological Process	GO:0003333	amino acid transmembrane transport	5	77	0.255621	0.658079	evm.TU.Gh_A04G1020,evm.TU.Gh_D12G0460,evm.TU.Gh_D09G0052,evm.TU.Gh_A03G1923,evm.TU.Gh_A12G0457
Biological Process	GO:0006875	cellular metal ion homeostasis	5	77	0.255621	0.658079	evm.TU.Gh_D03G0414,evm.TU.Gh_D09G1582,evm.TU.Gh_D12G1507,evm.TU.Gh_A12G1384,evm.TU.Gh_D08G0133
Biological Process	GO:0051254	positive regulation of RNA metabolic process	7	116	0.255697	0.658079	evm.TU.Gh_A13G0726,evm.TU.Gh_D13G0850,novel.55947,evm.TU.Gh_D13G0299,evm.TU.Gh_D10G0637,evm.TU.Gh_D05G2829,evm.TU.Gh_A05G2553
Biological Process	GO:0030258	lipid modification	9	156	0.256431	0.659107	evm.TU.Gh_A12G1916,evm.TU.Gh_D06G1343,evm.TU.Gh_A09G1484,evm.TU.Gh_D12G2096,evm.TU.Gh_D06G0078,evm.TU.Gh_A06G0105,evm.TU.Gh_A06G1093,evm.TU.Gh_D01G0186,evm.TU.Gh_D09G1494
Biological Process	GO:0009072	aromatic amino acid family metabolic process	8	137	0.262914	0.674892	evm.TU.Gh_A06G0667,evm.TU.Gh_A13G0376,evm.TU.Gh_D12G1017,evm.TU.Gh_A01G1839,evm.TU.Gh_D06G0758,evm.TU.Gh_A12G0927,evm.TU.Gh_D01G2080,novel.59232
Biological Process	GO:0006432	phenylalanyl-tRNA aminoacylation	1	7	0.271948	0.679527	evm.TU.Gh_D13G1360
Biological Process	GO:0009904	chloroplast accumulation movement	1	7	0.271948	0.679527	evm.TU.Gh_D03G1801
Biological Process	GO:0015802	basic amino acid transport	1	7	0.271948	0.679527	evm.TU.Gh_D01G1851
Biological Process	GO:0015996	chlorophyll catabolic process	1	7	0.271948	0.679527	evm.TU.Gh_A08G1667
Biological Process	GO:0019755	one-carbon compound transport	1	7	0.271948	0.679527	evm.TU.Gh_A03G1576
Biological Process	GO:0046149	pigment catabolic process	1	7	0.271948	0.679527	evm.TU.Gh_A08G1667
Biological Process	GO:0048582	positive regulation of post-embryonic development	2	23	0.27151	0.679527	evm.TU.Gh_D12G1027,evm.TU.Gh_A12G0936
Biological Process	GO:0050992	dimethylallyl diphosphate biosynthetic process	1	7	0.271948	0.679527	evm.TU.Gh_A12G0158
Biological Process	GO:0050993	dimethylallyl diphosphate metabolic process	1	7	0.271948	0.679527	evm.TU.Gh_A12G0158
Biological Process	GO:0051240	positive regulation of multicellular organismal process	2	23	0.27151	0.679527	evm.TU.Gh_A12G0936,evm.TU.Gh_D12G1027
Biological Process	GO:0061512	protein localization to cilium	1	7	0.271948	0.679527	evm.TU.Gh_A13G0544
Biological Process	GO:0050801	ion homeostasis	9	159	0.274072	0.683968	evm.TU.Gh_D08G1056,evm.TU.Gh_A12G0061,evm.TU.Gh_D09G1582,novel.45727,evm.TU.Gh_D08G0133,evm.TU.Gh_A12G1384,evm.TU.Gh_A08G0870,evm.TU.Gh_D03G0414,evm.TU.Gh_D12G1507
Biological Process	GO:0051094	positive regulation of developmental process	2	24	0.288181	0.717363	evm.TU.Gh_A12G0936,evm.TU.Gh_D12G1027
Biological Process	GO:0006873	cellular ion homeostasis	7	121	0.290236	0.72157	evm.TU.Gh_A08G0870,evm.TU.Gh_D08G1056,evm.TU.Gh_D03G0414,evm.TU.Gh_D09G1582,evm.TU.Gh_D12G1507,evm.TU.Gh_D08G0133,evm.TU.Gh_A12G1384
Biological Process	GO:0006486	protein glycosylation	9	162	0.292052	0.72426	evm.TU.Gh_D06G0365,evm.TU.Gh_A06G0334,evm.TU.Gh_D09G0144,evm.TU.Gh_A04G0831,evm.TU.Gh_A08G0047,evm.TU.Gh_A05G0678,evm.TU.Gh_A09G0149,evm.TU.Gh_A05G2714,evm.TU.Gh_D08G0089
Biological Process	GO:0043413	macromolecule glycosylation	9	162	0.292052	0.72426	evm.TU.Gh_A04G0831,evm.TU.Gh_D09G0144,evm.TU.Gh_A06G0334,evm.TU.Gh_D06G0365,evm.TU.Gh_A05G2714,evm.TU.Gh_D08G0089,evm.TU.Gh_A09G0149,evm.TU.Gh_A05G0678,evm.TU.Gh_A08G0047
Biological Process	GO:0006812	cation transport	55	1150	0.299414	0.738803	evm.TU.Gh_A12G2296,evm.TU.Gh_D03G1416,evm.TU.Gh_A03G2159,evm.TU.Gh_A06G1962,evm.TU.Gh_D06G1695,evm.TU.Gh_A12G2297,evm.TU.Gh_D03G1316,evm.TU.Gh_D05G0432,evm.TU.Gh_A09G1923,evm.TU.Gh_A11G2248,evm.TU.Gh_A12G1384,evm.TU.Gh_A02G0946,evm.TU.Gh_D10G2430,evm.TU.Gh_D12G1182,evm.TU.Gh_D02G0484,evm.TU.Gh_D05G1433,evm.TU.Gh_D12G1507,evm.TU.Gh_A03G0250,evm.TU.Gh_A05G1265,evm.TU.Gh_D03G0414,evm.TU.Gh_D12G0460,…
Biological Process	GO:0010586	miRNA metabolic process	1	8	0.304224	0.739171	novel.55947
Biological Process	GO:0015706	nitrate transport	1	8	0.304224	0.739171	evm.TU.Gh_A13G0105
Biological Process	GO:0031053	primary miRNA processing	1	8	0.304224	0.739171	novel.55947
Biological Process	GO:0042814	monopolar cell growth	2	25	0.304805	0.739171	evm.TU.Gh_A11G0568,evm.TU.Gh_D11G1818
Biological Process	GO:0046488	phosphatidylinositol metabolic process	11	205	0.301596	0.739171	evm.TU.Gh_A12G1916,evm.TU.Gh_A10G0467,evm.TU.Gh_D12G2096,evm.TU.Gh_A09G1484,evm.TU.Gh_D06G1343,evm.TU.Gh_A06G0105,evm.TU.Gh_A06G1093,evm.TU.Gh_D06G0078,evm.TU.Gh_D10G0490,evm.TU.Gh_A06G1710,evm.TU.Gh_D09G1494
Biological Process	GO:0055075	potassium ion homeostasis	2	25	0.304805	0.739171	evm.TU.Gh_A12G0061,novel.45727
Biological Process	GO:0010215	cellulose microfibril organization	3	44	0.309514	0.744191	evm.TU.Gh_A07G1625,evm.TU.Gh_D07G1823,evm.TU.Gh_D02G0577
Biological Process	GO:0044092	negative regulation of molecular function	3	44	0.309514	0.744191	evm.TU.Gh_A09G1021,evm.TU.Gh_D09G1042,novel.62946
Biological Process	GO:0070726	cell wall assembly	3	44	0.309514	0.744191	evm.TU.Gh_D07G1823,evm.TU.Gh_A07G1625,evm.TU.Gh_D02G0577
Biological Process	GO:0071668	plant-type cell wall assembly	3	44	0.309514	0.744191	evm.TU.Gh_D02G0577,evm.TU.Gh_A07G1625,evm.TU.Gh_D07G1823
Biological Process	GO:0045935	positive regulation of nucleobase-containing compound metabolic process	7	124	0.311449	0.747934	evm.TU.Gh_D05G2829,evm.TU.Gh_A05G2553,evm.TU.Gh_D10G0637,evm.TU.Gh_D13G0299,novel.55947,evm.TU.Gh_D13G0850,evm.TU.Gh_A13G0726
Biological Process	GO:0032535	regulation of cellular component size	4	64	0.315365	0.755497	evm.TU.Gh_D01G0012,evm.TU.Gh_A12G0319,evm.TU.Gh_A03G1843,evm.TU.Gh_D02G2283
Biological Process	GO:0090066	regulation of anatomical structure size	4	64	0.315365	0.755497	evm.TU.Gh_D02G2283,evm.TU.Gh_A03G1843,evm.TU.Gh_A12G0319,evm.TU.Gh_D01G0012
Biological Process	GO:0031327	negative regulation of cellular biosynthetic process	7	125	0.318585	0.762288	evm.TU.Gh_A05G1738,novel.55947,novel.50999,evm.TU.Gh_A06G0150,evm.TU.Gh_D05G1933,evm.TU.Gh_A03G1577,evm.TU.Gh_Sca005011G01
Biological Process	GO:0006553	lysine metabolic process	2	26	0.321355	0.762446	evm.TU.Gh_A03G2161,evm.TU.Gh_D05G3814
Biological Process	GO:0009085	lysine biosynthetic process	2	26	0.321355	0.762446	evm.TU.Gh_A03G2161,evm.TU.Gh_D05G3814
Biological Process	GO:0009089	lysine biosynthetic process via diaminopimelate	2	26	0.321355	0.762446	evm.TU.Gh_D05G3814,evm.TU.Gh_A03G2161
Biological Process	GO:0045944	positive regulation of transcription from RNA polymerase II promoter	2	26	0.321355	0.762446	evm.TU.Gh_D13G0850,evm.TU.Gh_A13G0726
Biological Process	GO:0046451	diaminopimelate metabolic process	2	26	0.321355	0.762446	evm.TU.Gh_D05G3814,evm.TU.Gh_A03G2161
Biological Process	GO:1903825	organic acid transmembrane transport	5	85	0.324766	0.765937	evm.TU.Gh_D12G0460,evm.TU.Gh_A04G1020,evm.TU.Gh_A12G0457,evm.TU.Gh_D09G0052,evm.TU.Gh_A03G1923
Biological Process	GO:1905039	carboxylic acid transmembrane transport	5	85	0.324766	0.765937	evm.TU.Gh_A12G0457,evm.TU.Gh_D09G0052,evm.TU.Gh_A03G1923,evm.TU.Gh_D12G0460,evm.TU.Gh_A04G1020
Biological Process	GO:0009101	glycoprotein biosynthetic process	9	168	0.328835	0.773598	evm.TU.Gh_D06G0365,evm.TU.Gh_D09G0144,evm.TU.Gh_A06G0334,evm.TU.Gh_A04G0831,evm.TU.Gh_A08G0047,evm.TU.Gh_A09G0149,evm.TU.Gh_A05G0678,evm.TU.Gh_A05G2714,evm.TU.Gh_D08G0089
Biological Process	GO:0010143	cutin biosynthetic process	1	9	0.335069	0.773598	novel.50301
Biological Process	GO:0010204	defense response signaling pathway, resistance gene-independent	1	9	0.335069	0.773598	evm.TU.Gh_A07G1822
Biological Process	GO:0019288	isopentenyl diphosphate biosynthetic process, methylerythritol 4-phosphate pathway	1	9	0.335069	0.773598	evm.TU.Gh_A12G0158
Biological Process	GO:0031503	protein complex localization	1	9	0.335069	0.773598	evm.TU.Gh_A13G0544
Biological Process	GO:0043067	regulation of programmed cell death	3	46	0.334067	0.773598	evm.TU.Gh_A03G1338,evm.TU.Gh_A07G1822,evm.TU.Gh_D02G1773
Biological Process	GO:0044283	small molecule biosynthetic process	48	1012	0.335007	0.773598	evm.TU.Gh_D11G2812,evm.TU.Gh_A02G0121,evm.TU.Gh_A10G0504,evm.TU.Gh_D10G2595,evm.TU.Gh_D09G0575,novel.59232,novel.51989,novel.46766,evm.TU.Gh_A03G2161,evm.TU.Gh_D12G2533,evm.TU.Gh_A01G1839,evm.TU.Gh_A12G1518,evm.TU.Gh_A07G0493,evm.TU.Gh_D05G3814,novel.58433,evm.TU.Gh_A07G0524,evm.TU.Gh_A07G0951,novel.60825,evm.TU.Gh_A07G1585,evm.TU.Gh_D07G2235,evm.TU.Gh_A05G0127,evm.TU.Gh_A03G0871,evm.TU.Gh_A13G05…
Biological Process	GO:0051050	positive regulation of transport	1	9	0.335069	0.773598	evm.TU.Gh_Sca004816G01
Biological Process	GO:0060147	regulation of posttranscriptional gene silencing	1	9	0.335069	0.773598	novel.55947
Biological Process	GO:0060964	regulation of gene silencing by miRNA	1	9	0.335069	0.773598	novel.55947
Biological Process	GO:0060966	regulation of gene silencing by RNA	1	9	0.335069	0.773598	novel.55947
Biological Process	GO:0030433	ubiquitin-dependent ERAD pathway	2	27	0.337804	0.777186	evm.TU.Gh_D13G0850,evm.TU.Gh_A13G0726
Biological Process	GO:0036503	ERAD pathway	2	27	0.337804	0.777186	evm.TU.Gh_A13G0726,evm.TU.Gh_D13G0850
Biological Process	GO:0009890	negative regulation of biosynthetic process	7	128	0.340149	0.781668	novel.50999,evm.TU.Gh_A06G0150,evm.TU.Gh_D05G1933,evm.TU.Gh_A03G1577,evm.TU.Gh_Sca005011G01,evm.TU.Gh_A05G1738,novel.55947
Biological Process	GO:0006575	cellular modified amino acid metabolic process	8	149	0.341128	0.782098	evm.TU.Gh_A10G1090,evm.TU.Gh_D10G1419,evm.TU.Gh_D13G1032,evm.TU.Gh_D04G1609,evm.TU.Gh_A11G1244,evm.TU.Gh_D11G1391,evm.TU.Gh_D07G2060,evm.TU.Gh_A08G0204
Biological Process	GO:0009416	response to light stimulus	10	191	0.340893	0.782098	evm.TU.Gh_D02G1254,evm.TU.Gh_A12G1518,novel.52995,evm.TU.Gh_D12G2533,evm.TU.Gh_A12G2425,evm.TU.Gh_A03G0871,novel.42458,evm.TU.Gh_D09G0489,evm.TU.Gh_A09G0482,novel.16910
Biological Process	GO:0009626	plant-type hypersensitive response	3	47	0.346334	0.790362	evm.TU.Gh_A07G1822,evm.TU.Gh_A03G1338,evm.TU.Gh_D02G1773
Biological Process	GO:0034050	host programmed cell death induced by symbiont	3	47	0.346334	0.790362	evm.TU.Gh_A07G1822,evm.TU.Gh_A03G1338,evm.TU.Gh_D02G1773
Biological Process	GO:0071214	cellular response to abiotic stimulus	4	67	0.3458	0.790362	novel.16910,evm.TU.Gh_A04G0861,novel.42458,novel.52995
Biological Process	GO:0012501	programmed cell death	5	88	0.351258	0.79883	evm.TU.Gh_D02G1773,evm.TU.Gh_D01G1847,evm.TU.Gh_A07G1822,evm.TU.Gh_A01G1613,evm.TU.Gh_A03G1338
Biological Process	GO:0090304	nucleic acid metabolic process	292	6446	0.352379	0.800456	novel.28659,evm.TU.Gh_A01G1476,evm.TU.Gh_A07G0739,evm.TU.Gh_A09G0294,evm.TU.Gh_D09G0401,evm.TU.Gh_D06G1651,evm.TU.Gh_A04G0481,evm.TU.Gh_A05G3751,evm.TU.Gh_A10G0348,evm.TU.Gh_D03G1602,novel.62903,evm.TU.Gh_D05G0583,evm.TU.Gh_D09G0298,evm.TU.Gh_D02G2283,evm.TU.Gh_A09G2435,evm.TU.Gh_A07G1477,evm.TU.Gh_A03G0366,evm.TU.Gh_D01G0703,evm.TU.Gh_D02G0605,evm.TU.Gh_A05G3499,evm.TU.Gh_A12G0936,evm.TU.Gh_A11G…
Biological Process	GO:0045893	positive regulation of transcription, DNA-templated	6	109	0.353753	0.800812	evm.TU.Gh_D13G0850,evm.TU.Gh_A13G0726,evm.TU.Gh_D05G2829,evm.TU.Gh_A05G2553,evm.TU.Gh_D13G0299,evm.TU.Gh_D10G0637
Biological Process	GO:1902680	positive regulation of RNA biosynthetic process	6	109	0.353753	0.800812	evm.TU.Gh_A13G0726,evm.TU.Gh_D13G0850,evm.TU.Gh_D10G0637,evm.TU.Gh_D13G0299,evm.TU.Gh_A05G2553,evm.TU.Gh_D05G2829
Biological Process	GO:1903508	positive regulation of nucleic acid-templated transcription	6	109	0.353753	0.800812	evm.TU.Gh_A05G2553,evm.TU.Gh_D05G2829,evm.TU.Gh_D13G0299,evm.TU.Gh_D10G0637,evm.TU.Gh_D13G0850,evm.TU.Gh_A13G0726
Biological Process	GO:0009225	nucleotide-sugar metabolic process	4	68	0.355965	0.804897	evm.TU.Gh_A11G1514,evm.TU.Gh_D12G1056,evm.TU.Gh_A12G2606,evm.TU.Gh_D11G1675
Biological Process	GO:0016311	dephosphorylation	23	474	0.358118	0.808838	evm.TU.Gh_A12G1916,evm.TU.Gh_A05G2885,evm.TU.Gh_A03G1618,evm.TU.Gh_A10G0846,evm.TU.Gh_D06G0078,evm.TU.Gh_A06G0105,evm.TU.Gh_D01G1561,evm.TU.Gh_A04G0660,evm.TU.Gh_D05G2170,evm.TU.Gh_D04G0015,evm.TU.Gh_D13G0441,evm.TU.Gh_A11G1975,evm.TU.Gh_D05G1932,evm.TU.Gh_D09G1494,evm.TU.Gh_D11G2000,evm.TU.Gh_A01G1309,evm.TU.Gh_D05G0109,novel.50301,evm.TU.Gh_A13G2104,evm.TU.Gh_A05G1737,evm.TU.Gh_A09G1484,evm.TU.…
Biological Process	GO:0009082	branched-chain amino acid biosynthetic process	3	48	0.358578	0.808952	evm.TU.Gh_D02G0155,evm.TU.Gh_A02G0121,evm.TU.Gh_A07G0524
Biological Process	GO:0051273	beta-glucan metabolic process	12	237	0.36038	0.812088	evm.TU.Gh_D02G0373,evm.TU.Gh_D02G0410,evm.TU.Gh_D08G2355,evm.TU.Gh_D12G2049,evm.TU.Gh_A11G0308,novel.17295,evm.TU.Gh_A12G1874,evm.TU.Gh_D03G0779,evm.TU.Gh_A08G2296,evm.TU.Gh_D01G1428,evm.TU.Gh_D11G1583,evm.TU.Gh_D11G0363
Biological Process	GO:0055082	cellular chemical homeostasis	8	152	0.361251	0.813124	evm.TU.Gh_A08G0870,evm.TU.Gh_D13G2268,evm.TU.Gh_D03G0414,evm.TU.Gh_D12G1507,evm.TU.Gh_D08G1056,evm.TU.Gh_D09G1582,evm.TU.Gh_D08G0133,evm.TU.Gh_A12G1384
Biological Process	GO:0050896	response to stimulus	202	4444	0.362372	0.814719	evm.TU.Gh_D06G1833,evm.TU.Gh_D01G1777,evm.TU.Gh_D07G1610,evm.TU.Gh_A13G0726,evm.TU.Gh_A02G1100,evm.TU.Gh_A03G1001,evm.TU.Gh_A04G0664,evm.TU.Gh_Sca004822G03,evm.TU.Gh_D12G1232,evm.TU.Gh_D08G0442,evm.TU.Gh_A05G3582,evm.TU.Gh_D08G1114,novel.64150,evm.TU.Gh_A12G1240,evm.TU.Gh_A12G1865,evm.TU.Gh_D11G1703,evm.TU.Gh_D09G0489,evm.TU.Gh_D08G2192,evm.TU.Gh_A12G2733,evm.TU.Gh_A06G1272,evm.TU.Gh_A07G1978,evm…
Biological Process	GO:0009314	response to radiation	10	195	0.364541	0.814968	evm.TU.Gh_D09G0489,novel.16910,evm.TU.Gh_A09G0482,evm.TU.Gh_D12G2533,novel.52995,evm.TU.Gh_D02G1254,evm.TU.Gh_A12G1518,novel.42458,evm.TU.Gh_A03G0871,evm.TU.Gh_A12G2425
Biological Process	GO:0009668	plastid membrane organization	1	10	0.364547	0.814968	evm.TU.Gh_A05G2014
Biological Process	GO:0009816	defense response to bacterium, incompatible interaction	1	10	0.364547	0.814968	evm.TU.Gh_A07G1822
Biological Process	GO:0010027	thylakoid membrane organization	1	10	0.364547	0.814968	evm.TU.Gh_A05G2014
Biological Process	GO:0035196	production of miRNAs involved in gene silencing by miRNA	1	10	0.364547	0.814968	novel.55947
Biological Process	GO:0010073	meristem maintenance	2	29	0.370309	0.820557	evm.TU.Gh_A12G0936,evm.TU.Gh_D12G1027
Biological Process	GO:0010466	negative regulation of peptidase activity	2	29	0.370309	0.820557	evm.TU.Gh_A09G1021,evm.TU.Gh_D09G1042
Biological Process	GO:0045861	negative regulation of proteolysis	2	29	0.370309	0.820557	evm.TU.Gh_D09G1042,evm.TU.Gh_A09G1021
Biological Process	GO:0052547	regulation of peptidase activity	2	29	0.370309	0.820557	evm.TU.Gh_A09G1021,evm.TU.Gh_D09G1042
Biological Process	GO:1901264	carbohydrate derivative transport	3	49	0.370789	0.820557	evm.TU.Gh_A12G2633,evm.TU.Gh_D04G2010,evm.TU.Gh_D12G1667
Biological Process	GO:0030243	cellulose metabolic process	10	197	0.37644	0.8312	evm.TU.Gh_D02G0410,evm.TU.Gh_D11G0363,evm.TU.Gh_D01G1428,evm.TU.Gh_D11G1583,evm.TU.Gh_A08G2296,evm.TU.Gh_D03G0779,evm.TU.Gh_A12G1874,evm.TU.Gh_A11G0308,evm.TU.Gh_D12G2049,evm.TU.Gh_D08G2355
Biological Process	GO:1901701	cellular response to oxygen-containing compound	10	197	0.37644	0.8312	evm.TU.Gh_D06G1196,evm.TU.Gh_D11G1865,evm.TU.Gh_D06G2328,evm.TU.Gh_D07G0177,evm.TU.Gh_A07G2317,evm.TU.Gh_D02G1805,evm.TU.Gh_A09G2272,evm.TU.Gh_A03G1365,evm.TU.Gh_A06G0764,evm.TU.Gh_D09G2057
Biological Process	GO:0046486	glycerolipid metabolic process	15	305	0.377418	0.832429	evm.TU.Gh_D12G2096,evm.TU.Gh_A09G1484,evm.TU.Gh_D06G1343,evm.TU.Gh_D08G1911,evm.TU.Gh_A13G0955,evm.TU.Gh_A10G0467,evm.TU.Gh_A08G1600,evm.TU.Gh_A12G1916,evm.TU.Gh_D09G1494,evm.TU.Gh_A07G0119,evm.TU.Gh_A06G1710,evm.TU.Gh_D10G0490,evm.TU.Gh_A06G1093,evm.TU.Gh_A06G0105,evm.TU.Gh_D06G0078
Biological Process	GO:0006002	fructose 6-phosphate metabolic process	2	30	0.386324	0.836276	evm.TU.Gh_D05G0274,evm.TU.Gh_A05G0198
Biological Process	GO:0006006	glucose metabolic process	4	71	0.386421	0.836276	evm.TU.Gh_D02G1553,evm.TU.Gh_A03G1124,evm.TU.Gh_A09G0329,evm.TU.Gh_D09G0331
Biological Process	GO:0006527	arginine catabolic process	1	11	0.392719	0.836276	evm.TU.Gh_A04G1054
Biological Process	GO:0006536	glutamate metabolic process	2	30	0.386324	0.836276	evm.TU.Gh_D02G1390,evm.TU.Gh_A03G0997
Biological Process	GO:0006569	tryptophan catabolic process	1	11	0.392719	0.836276	evm.TU.Gh_A13G0376
Biological Process	GO:0006677	glycosylceramide metabolic process	1	11	0.392719	0.836276	evm.TU.Gh_D10G1420
Biological Process	GO:0006678	glucosylceramide metabolic process	1	11	0.392719	0.836276	evm.TU.Gh_D10G1420
Biological Process	GO:0006680	glucosylceramide catabolic process	1	11	0.392719	0.836276	evm.TU.Gh_D10G1420
Biological Process	GO:0006687	glycosphingolipid metabolic process	1	11	0.392719	0.836276	evm.TU.Gh_D10G1420
Biological Process	GO:0009310	amine catabolic process	1	11	0.392719	0.836276	evm.TU.Gh_A13G0376
Biological Process	GO:0009873	ethylene-activated signaling pathway	2	30	0.386324	0.836276	evm.TU.Gh_D02G0417,evm.TU.Gh_A02G0358
Biological Process	GO:0015849	organic acid transport	8	155	0.381485	0.836276	evm.TU.Gh_D01G1851,evm.TU.Gh_A12G0457,evm.TU.Gh_A02G0959,evm.TU.Gh_A03G1923,evm.TU.Gh_D07G1355,evm.TU.Gh_A04G1020,evm.TU.Gh_D12G0460,evm.TU.Gh_D09G0052
Biological Process	GO:0019377	glycolipid catabolic process	1	11	0.392719	0.836276	evm.TU.Gh_D10G1420
Biological Process	GO:0019441	tryptophan catabolic process to kynurenine	1	11	0.392719	0.836276	evm.TU.Gh_A13G0376
Biological Process	GO:0042402	cellular biogenic amine catabolic process	1	11	0.392719	0.836276	evm.TU.Gh_A13G0376
Biological Process	GO:0042436	indole-containing compound catabolic process	1	11	0.392719	0.836276	evm.TU.Gh_A13G0376
Biological Process	GO:0046218	indolalkylamine catabolic process	1	11	0.392719	0.836276	evm.TU.Gh_A13G0376
Biological Process	GO:0046470	phosphatidylcholine metabolic process	2	30	0.386324	0.836276	evm.TU.Gh_A08G1600,evm.TU.Gh_D08G1911
Biological Process	GO:0046477	glycosylceramide catabolic process	1	11	0.392719	0.836276	evm.TU.Gh_D10G1420
Biological Process	GO:0046479	glycosphingolipid catabolic process	1	11	0.392719	0.836276	evm.TU.Gh_D10G1420
Biological Process	GO:0046514	ceramide catabolic process	1	11	0.392719	0.836276	evm.TU.Gh_D10G1420
Biological Process	GO:0046942	carboxylic acid transport	8	155	0.381485	0.836276	evm.TU.Gh_A12G0457,evm.TU.Gh_D01G1851,evm.TU.Gh_A03G1923,evm.TU.Gh_D07G1355,evm.TU.Gh_A02G0959,evm.TU.Gh_D09G0052,evm.TU.Gh_D12G0460,evm.TU.Gh_A04G1020
Biological Process	GO:0070189	kynurenine metabolic process	1	11	0.392719	0.836276	evm.TU.Gh_A13G0376
Biological Process	GO:0071369	cellular response to ethylene stimulus	2	30	0.386324	0.836276	evm.TU.Gh_D02G0417,evm.TU.Gh_A02G0358
Biological Process	GO:0009639	response to red or far red light	3	51	0.395066	0.838559	evm.TU.Gh_A03G0871,evm.TU.Gh_A12G1518,evm.TU.Gh_D02G1254
Biological Process	GO:0071482	cellular response to light stimulus	3	51	0.395066	0.838559	novel.52995,novel.42458,novel.16910
Biological Process	GO:0009100	glycoprotein metabolic process	9	179	0.398018	0.843917	evm.TU.Gh_A08G0047,evm.TU.Gh_A05G0678,evm.TU.Gh_A09G0149,evm.TU.Gh_A05G2714,evm.TU.Gh_D08G0089,evm.TU.Gh_D06G0365,evm.TU.Gh_A06G0334,evm.TU.Gh_D09G0144,evm.TU.Gh_A04G0831
Biological Process	GO:0051346	negative regulation of hydrolase activity	2	31	0.402157	0.851778	evm.TU.Gh_A09G1021,evm.TU.Gh_D09G1042
Biological Process	GO:0014070	response to organic cyclic compound	5	94	0.404407	0.85471	evm.TU.Gh_D09G2057,evm.TU.Gh_D02G1805,evm.TU.Gh_A03G1365,evm.TU.Gh_A09G2272,novel.55947
Biological Process	GO:0001101	response to acid chemical	15	311	0.406193	0.857567	evm.TU.Gh_A03G1339,evm.TU.Gh_D06G1196,evm.TU.Gh_D11G1865,evm.TU.Gh_D02G1774,evm.TU.Gh_D02G1805,evm.TU.Gh_A07G2317,novel.16910,evm.TU.Gh_D06G2328,evm.TU.Gh_D07G0177,novel.52995,novel.42458,evm.TU.Gh_A06G0764,evm.TU.Gh_D09G2057,evm.TU.Gh_A09G2272,evm.TU.Gh_A03G1365
Biological Process	GO:0006650	glycerophospholipid metabolic process	13	268	0.409842	0.862503	evm.TU.Gh_D09G1494,evm.TU.Gh_D10G0490,evm.TU.Gh_A06G1710,evm.TU.Gh_A06G0105,evm.TU.Gh_A06G1093,evm.TU.Gh_D06G0078,evm.TU.Gh_D12G2096,evm.TU.Gh_A09G1484,evm.TU.Gh_D06G1343,evm.TU.Gh_A10G0467,evm.TU.Gh_D08G1911,evm.TU.Gh_A08G1600,evm.TU.Gh_A12G1916
Biological Process	GO:0070085	glycosylation	9	181	0.410696	0.86338	evm.TU.Gh_A04G0831,evm.TU.Gh_A06G0334,evm.TU.Gh_D09G0144,evm.TU.Gh_D06G0365,evm.TU.Gh_D08G0089,evm.TU.Gh_A05G2714,evm.TU.Gh_A09G0149,evm.TU.Gh_A05G0678,evm.TU.Gh_A08G0047
Biological Process	GO:0006817	phosphate ion transport	2	32	0.417792	0.873758	evm.TU.Gh_A07G1937,evm.TU.Gh_D07G2154
Biological Process	GO:0019432	triglyceride biosynthetic process	1	12	0.419643	0.873758	evm.TU.Gh_A07G0119
Biological Process	GO:0045292	mRNA cis splicing, via spliceosome	1	12	0.419643	0.873758	novel.20191
Biological Process	GO:0046460	neutral lipid biosynthetic process	1	12	0.419643	0.873758	evm.TU.Gh_A07G0119
Biological Process	GO:0046463	acylglycerol biosynthetic process	1	12	0.419643	0.873758	evm.TU.Gh_A07G0119
Biological Process	GO:0071478	cellular response to radiation	3	53	0.419087	0.873758	novel.16910,novel.42458,novel.52995
Biological Process	GO:0006730	one-carbon metabolic process	5	97	0.430821	0.891448	evm.TU.Gh_D13G2412,evm.TU.Gh_D05G0991,evm.TU.Gh_A05G0909,evm.TU.Gh_A05G0910,evm.TU.Gh_D04G1609
Biological Process	GO:0006915	apoptotic process	2	33	0.433217	0.893595	evm.TU.Gh_A01G1613,evm.TU.Gh_D01G1847
Biological Process	GO:0048609	multicellular organismal reproductive process	2	33	0.433217	0.893595	evm.TU.Gh_D02G1774,evm.TU.Gh_A03G1339
Biological Process	GO:0090501	RNA phosphodiester bond hydrolysis	2	33	0.433217	0.893595	evm.TU.Gh_A05G1189,evm.TU.Gh_D13G2374
Biological Process	GO:0055080	cation homeostasis	7	141	0.434702	0.894787	novel.45727,evm.TU.Gh_D09G1582,evm.TU.Gh_D12G1507,evm.TU.Gh_D08G0133,evm.TU.Gh_A12G1384,evm.TU.Gh_A12G0061,evm.TU.Gh_D03G0414
Biological Process	GO:0031324	negative regulation of cellular metabolic process	9	185	0.436032	0.89659	evm.TU.Gh_D09G1042,novel.50999,evm.TU.Gh_A06G0150,evm.TU.Gh_A09G1021,evm.TU.Gh_Sca005011G01,evm.TU.Gh_A03G1577,evm.TU.Gh_D05G1933,evm.TU.Gh_A05G1738,novel.55947
Biological Process	GO:0006430	lysyl-tRNA aminoacylation	1	13	0.445373	0.902866	evm.TU.Gh_A09G2435
Biological Process	GO:0035195	gene silencing by miRNA	1	13	0.445373	0.902866	novel.55947
Biological Process	GO:0042762	regulation of sulfur metabolic process	1	13	0.445373	0.902866	evm.TU.Gh_A07G0493
Biological Process	GO:0048441	petal development	1	13	0.445373	0.902866	evm.TU.Gh_D11G1818
Biological Process	GO:0048465	corolla development	1	13	0.445373	0.902866	evm.TU.Gh_D11G1818
Biological Process	GO:0060968	regulation of gene silencing	1	13	0.445373	0.902866	novel.55947
Biological Process	GO:1901565	organonitrogen compound catabolic process	40	874	0.440462	0.902866	evm.TU.Gh_A04G1054,evm.TU.Gh_D05G1368,evm.TU.Gh_D10G1216,evm.TU.Gh_D07G0804,evm.TU.Gh_D04G1947,evm.TU.Gh_D07G0247,evm.TU.Gh_D01G1683,evm.TU.Gh_A12G1039,evm.TU.Gh_A01G1839,evm.TU.Gh_D10G1420,evm.TU.Gh_D13G0048,evm.TU.Gh_D07G0249,evm.TU.Gh_D01G1847,evm.TU.Gh_A05G1190,novel.59232,evm.TU.Gh_D09G2020,evm.TU.Gh_A10G1271,evm.TU.Gh_D12G1158,evm.TU.Gh_A08G1667,evm.TU.Gh_A13G2326,evm.TU.Gh_A06G0439,evm.TU.…
Biological Process	GO:0034976	response to endoplasmic reticulum stress	2	34	0.448419	0.906946	evm.TU.Gh_A13G0726,evm.TU.Gh_D13G0850
Biological Process	GO:0032501	multicellular organismal process	46	1011	0.448973	0.907137	evm.TU.Gh_A04G0207,evm.TU.Gh_D12G1367,evm.TU.Gh_A04G0861,evm.TU.Gh_A08G2301,evm.TU.Gh_D11G1865,evm.TU.Gh_D10G0184,evm.TU.Gh_A01G1613,evm.TU.Gh_D04G0245,evm.TU.Gh_D11G2915,evm.TU.Gh_D01G0268,evm.TU.Gh_D05G3496,evm.TU.Gh_D02G1254,evm.TU.Gh_A03G1427,evm.TU.Gh_D12G1027,evm.TU.Gh_A03G2052,evm.TU.Gh_D07G1580,evm.TU.Gh_D04G0242,evm.TU.Gh_D01G0012,evm.TU.Gh_A12G0319,evm.TU.Gh_A03G1843,evm.TU.Gh_D08G1130,…
Biological Process	GO:0048878	chemical homeostasis	11	232	0.453239	0.91482	evm.TU.Gh_D08G1056,evm.TU.Gh_A12G0061,evm.TU.Gh_A05G3374,novel.45727,evm.TU.Gh_D09G1582,evm.TU.Gh_A12G1384,evm.TU.Gh_D08G0133,evm.TU.Gh_D13G2268,evm.TU.Gh_A08G0870,evm.TU.Gh_D03G0414,evm.TU.Gh_D12G1507
Biological Process	GO:0010604	positive regulation of macromolecule metabolic process	10	210	0.454123	0.915668	evm.TU.Gh_A09G0989,novel.55947,evm.TU.Gh_D13G0299,evm.TU.Gh_D05G2829,evm.TU.Gh_A05G1190,evm.TU.Gh_D10G0637,evm.TU.Gh_D05G1368,evm.TU.Gh_A05G2553,evm.TU.Gh_A13G0726,evm.TU.Gh_D13G0850
Biological Process	GO:0098771	inorganic ion homeostasis	7	144	0.456394	0.919309	evm.TU.Gh_A12G0061,evm.TU.Gh_D03G0414,evm.TU.Gh_D09G1582,novel.45727,evm.TU.Gh_D12G1507,evm.TU.Gh_A12G1384,evm.TU.Gh_D08G0133
Biological Process	GO:0031325	positive regulation of cellular metabolic process	11	234	0.464547	0.930304	evm.TU.Gh_A09G0989,evm.TU.Gh_D13G0299,novel.55947,evm.TU.Gh_A05G1190,evm.TU.Gh_D05G2829,evm.TU.Gh_D10G0637,evm.TU.Gh_D05G1368,evm.TU.Gh_A05G2553,evm.TU.Gh_A13G0726,evm.TU.Gh_D13G0850,evm.TU.Gh_A07G0493
Biological Process	GO:0048519	negative regulation of biological process	22	480	0.466878	0.932812	evm.TU.Gh_A09G1021,evm.TU.Gh_A13G0813,evm.TU.Gh_A02G0358,evm.TU.Gh_D05G1367,novel.62946,evm.TU.Gh_D02G0417,evm.TU.Gh_A09G2272,evm.TU.Gh_A05G1189,evm.TU.Gh_A03G1338,novel.50999,evm.TU.Gh_D09G2057,evm.TU.Gh_D09G1042,evm.TU.Gh_A06G0150,evm.TU.Gh_A05G1738,evm.TU.Gh_D02G1773,novel.55947,evm.TU.Gh_D13G2374,evm.TU.Gh_A07G1822,evm.TU.Gh_Sca005011G01,evm.TU.Gh_A03G1577,evm.TU.Gh_D13G1054,evm.TU.Gh_D05G1933
Biological Process	GO:0009240	isopentenyl diphosphate biosynthetic process	1	14	0.469963	0.933951	evm.TU.Gh_A12G0158
Biological Process	GO:0046490	isopentenyl diphosphate metabolic process	1	14	0.469963	0.933951	evm.TU.Gh_A12G0158
Biological Process	GO:0071470	cellular response to osmotic stress	1	14	0.469963	0.933951	evm.TU.Gh_A04G0861
Biological Process	GO:0072523	purine-containing compound catabolic process	1	14	0.469963	0.933951	evm.TU.Gh_D04G1947
Biological Process	GO:0090567	reproductive shoot system development	7	146	0.470761	0.933951	evm.TU.Gh_D12G1027,evm.TU.Gh_A12G0936,evm.TU.Gh_A03G1843,evm.TU.Gh_D02G2283,evm.TU.Gh_D01G0012,evm.TU.Gh_A12G0319,evm.TU.Gh_D11G1818
Biological Process	GO:0006633	fatty acid biosynthetic process	17	370	0.474716	0.939909	evm.TU.Gh_A01G2000,evm.TU.Gh_A05G0127,evm.TU.Gh_A03G0871,evm.TU.Gh_D02G0358,novel.56046,novel.58433,evm.TU.Gh_D13G2098,evm.TU.Gh_A01G0045,evm.TU.Gh_D05G0683,evm.TU.Gh_D01G0046,evm.TU.Gh_A12G1518,evm.TU.Gh_D02G1254,evm.TU.Gh_D05G0189,evm.TU.Gh_A10G0504,evm.TU.Gh_D10G2595,evm.TU.Gh_Sca071452G01,novel.51989
Biological Process	GO:0006415	translational termination	3	58	0.477575	0.940035	evm.TU.Gh_D03G0870,evm.TU.Gh_A03G0586,evm.TU.Gh_A11G0281
Biological Process	GO:0019682	glyceraldehyde-3-phosphate metabolic process	4	80	0.475998	0.940035	evm.TU.Gh_A03G1070,evm.TU.Gh_D09G0331,evm.TU.Gh_A09G0329,evm.TU.Gh_A12G0158
Biological Process	GO:0021700	developmental maturation	2	36	0.478113	0.940035	evm.TU.Gh_D02G1774,evm.TU.Gh_A03G1339
Biological Process	GO:0051173	positive regulation of nitrogen compound metabolic process	10	214	0.477852	0.940035	evm.TU.Gh_A13G0726,evm.TU.Gh_D13G0850,evm.TU.Gh_D10G0637,evm.TU.Gh_D05G1368,evm.TU.Gh_A05G2553,evm.TU.Gh_A09G0989,evm.TU.Gh_D13G0299,novel.55947,evm.TU.Gh_A05G1190,evm.TU.Gh_D05G2829
Biological Process	GO:0006743	ubiquinone metabolic process	1	15	0.493463	0.954062	novel.46766
Biological Process	GO:0006744	ubiquinone biosynthetic process	1	15	0.493463	0.954062	novel.46766
Biological Process	GO:0009902	chloroplast relocation	1	15	0.493463	0.954062	evm.TU.Gh_D03G1801
Biological Process	GO:0010035	response to inorganic substance	9	194	0.49248	0.954062	evm.TU.Gh_A02G0946,novel.16910,evm.TU.Gh_A04G0664,evm.TU.Gh_D04G0305,evm.TU.Gh_D04G1129,novel.57665,evm.TU.Gh_D02G0671,novel.52995,novel.42458
Biological Process	GO:0016049	cell growth	7	149	0.492124	0.954062	evm.TU.Gh_A07G1625,evm.TU.Gh_A11G0568,evm.TU.Gh_D07G1823,evm.TU.Gh_D02G0577,evm.TU.Gh_D11G1818,evm.TU.Gh_D09G2057,evm.TU.Gh_A09G2272
Biological Process	GO:0019310	inositol catabolic process	1	15	0.493463	0.954062	evm.TU.Gh_A10G0562
Biological Process	GO:0019750	chloroplast localization	1	15	0.493463	0.954062	evm.TU.Gh_D03G1801
Biological Process	GO:0051644	plastid localization	1	15	0.493463	0.954062	evm.TU.Gh_D03G1801
Biological Process	GO:0051667	establishment of plastid localization	1	15	0.493463	0.954062	evm.TU.Gh_D03G1801
Biological Process	GO:0072329	monocarboxylic acid catabolic process	3	59	0.488948	0.954062	evm.TU.Gh_D07G2235,evm.TU.Gh_D01G0186,evm.TU.Gh_A07G2014
Biological Process	GO:1901575	organic substance catabolic process	85	1907	0.49491	0.955588	evm.TU.Gh_A05G0198,evm.TU.Gh_D01G1428,evm.TU.Gh_A10G1271,evm.TU.Gh_D09G2020,evm.TU.Gh_D06G1188,evm.TU.Gh_A05G1190,evm.TU.Gh_D05G1926,evm.TU.Gh_D13G0048,evm.TU.Gh_D03G0189,evm.TU.Gh_A05G0272,evm.TU.Gh_A09G0309,evm.TU.Gh_D01G1683,evm.TU.Gh_A11G2922,evm.TU.Gh_D02G0922,evm.TU.Gh_D09G1454,evm.TU.Gh_D07G0247,evm.TU.Gh_A08G1600,evm.TU.Gh_A06G0997,evm.TU.Gh_A03G0560,evm.TU.Gh_D05G1368,evm.TU.Gh_D07G2235,…
Biological Process	GO:1901605	alpha-amino acid metabolic process	25	555	0.495955	0.955588	evm.TU.Gh_D07G1030,evm.TU.Gh_A03G2161,evm.TU.Gh_A02G0121,novel.59232,evm.TU.Gh_D01G2080,evm.TU.Gh_A13G0376,evm.TU.Gh_D04G1445,evm.TU.Gh_D13G0620,evm.TU.Gh_D05G3814,evm.TU.Gh_A06G0667,evm.TU.Gh_D02G0155,evm.TU.Gh_A01G1839,evm.TU.Gh_D02G1390,evm.TU.Gh_D06G0758,evm.TU.Gh_A07G0951,evm.TU.Gh_D04G1609,evm.TU.Gh_A03G0997,evm.TU.Gh_D07G1773,evm.TU.Gh_A07G0524,evm.TU.Gh_A13G0512,evm.TU.Gh_A04G0928,evm.TU.…
Biological Process	GO:0031047	gene silencing by RNA	4	83	0.504789	0.970257	novel.55947,evm.TU.Gh_D13G2374,evm.TU.Gh_A05G1189,evm.TU.Gh_D05G1367
Biological Process	GO:0009664	plant-type cell wall organization	7	151	0.50622	0.970355	evm.TU.Gh_D13G0200,evm.TU.Gh_A13G0185,evm.TU.Gh_D02G0577,evm.TU.Gh_A05G0808,evm.TU.Gh_D07G1823,evm.TU.Gh_A11G2155,evm.TU.Gh_A07G1625
Biological Process	GO:0009909	regulation of flower development	2	38	0.506806	0.970355	evm.TU.Gh_A12G0936,evm.TU.Gh_D12G1027
Biological Process	GO:0044419	interspecies interaction between organisms	2	38	0.506806	0.970355	evm.TU.Gh_A09G1134,evm.TU.Gh_D09G1139
Biological Process	GO:0048827	phyllome development	7	151	0.50622	0.970355	evm.TU.Gh_A03G1843,evm.TU.Gh_D02G2283,evm.TU.Gh_A12G0319,evm.TU.Gh_D01G0012,evm.TU.Gh_A04G0861,evm.TU.Gh_D11G1818,evm.TU.Gh_A03G2052
Biological Process	GO:0000244	spliceosomal tri-snRNP complex assembly	1	16	0.515922	0.973643	novel.55947
Biological Process	GO:0006304	DNA modification	1	16	0.515922	0.973643	novel.55947
Biological Process	GO:0006305	DNA alkylation	1	16	0.515922	0.973643	novel.55947
Biological Process	GO:0006306	DNA methylation	1	16	0.515922	0.973643	novel.55947
Biological Process	GO:0006638	neutral lipid metabolic process	1	16	0.515922	0.973643	evm.TU.Gh_A07G0119
Biological Process	GO:0006639	acylglycerol metabolic process	1	16	0.515922	0.973643	evm.TU.Gh_A07G0119
Biological Process	GO:0006641	triglyceride metabolic process	1	16	0.515922	0.973643	evm.TU.Gh_A07G0119
Biological Process	GO:0009250	glucan biosynthetic process	11	243	0.514852	0.973643	evm.TU.Gh_D02G0373,evm.TU.Gh_D02G0410,evm.TU.Gh_A08G2296,evm.TU.Gh_D11G1583,evm.TU.Gh_D11G0363,evm.TU.Gh_A11G0308,evm.TU.Gh_D12G2049,evm.TU.Gh_D08G2355,evm.TU.Gh_A12G1874,novel.17295,evm.TU.Gh_A05G1645
Biological Process	GO:0009893	positive regulation of metabolic process	11	242	0.509323	0.973643	evm.TU.Gh_A13G0726,evm.TU.Gh_A07G0493,evm.TU.Gh_D13G0850,evm.TU.Gh_D10G0637,evm.TU.Gh_D05G1368,evm.TU.Gh_A05G2553,evm.TU.Gh_A09G0989,evm.TU.Gh_D13G0299,novel.55947,evm.TU.Gh_D05G2829,evm.TU.Gh_A05G1190
Biological Process	GO:0044728	DNA methylation or demethylation	1	16	0.515922	0.973643	novel.55947
Biological Process	GO:1901607	alpha-amino acid biosynthetic process	15	333	0.511648	0.973643	evm.TU.Gh_D05G3814,evm.TU.Gh_D13G0620,evm.TU.Gh_D04G1445,evm.TU.Gh_D02G0155,evm.TU.Gh_A13G0512,evm.TU.Gh_A04G0928,evm.TU.Gh_A07G1585,evm.TU.Gh_D07G2235,evm.TU.Gh_A07G2014,evm.TU.Gh_D07G1030,evm.TU.Gh_A03G2161,evm.TU.Gh_A07G0951,evm.TU.Gh_A02G0121,evm.TU.Gh_D07G1773,evm.TU.Gh_A07G0524
Biological Process	GO:0006644	phospholipid metabolic process	15	335	0.521068	0.981477	evm.TU.Gh_A12G1916,evm.TU.Gh_A12G0158,evm.TU.Gh_A08G1600,evm.TU.Gh_A10G0467,evm.TU.Gh_D08G1911,evm.TU.Gh_A09G1484,evm.TU.Gh_D12G2096,evm.TU.Gh_D06G1343,evm.TU.Gh_A06G0105,evm.TU.Gh_A06G1093,evm.TU.Gh_D06G0078,evm.TU.Gh_A06G1710,evm.TU.Gh_D10G0490,evm.TU.Gh_A01G0616,evm.TU.Gh_D09G1494
Biological Process	GO:0032504	multicellular organism reproduction	2	39	0.520762	0.981477	evm.TU.Gh_A03G1339,evm.TU.Gh_D02G1774
Biological Process	GO:0006074	(1->3)-beta-D-glucan metabolic process	2	40	0.534449	0.984957	evm.TU.Gh_D02G0373,novel.17295
Biological Process	GO:0006075	(1->3)-beta-D-glucan biosynthetic process	2	40	0.534449	0.984957	novel.17295,evm.TU.Gh_D02G0373
Biological Process	GO:0006787	porphyrin-containing compound catabolic process	1	17	0.537385	0.984957	evm.TU.Gh_A08G1667
Biological Process	GO:0008272	sulfate transport	2	40	0.534449	0.984957	evm.TU.Gh_D06G0344,evm.TU.Gh_A06G1908
Biological Process	GO:0009052	pentose-phosphate shunt, non-oxidative branch	1	17	0.537385	0.984957	evm.TU.Gh_A03G1070
Biological Process	GO:0019722	calcium-mediated signaling	1	17	0.537385	0.984957	evm.TU.Gh_D11G1865
Biological Process	GO:0030003	cellular cation homeostasis	5	108	0.524798	0.984957	evm.TU.Gh_D03G0414,evm.TU.Gh_D08G0133,evm.TU.Gh_A12G1384,evm.TU.Gh_D12G1507,evm.TU.Gh_D09G1582
Biological Process	GO:0031050	dsRNA fragmentation	1	17	0.537385	0.984957	novel.55947
Biological Process	GO:0033015	tetrapyrrole catabolic process	1	17	0.537385	0.984957	evm.TU.Gh_A08G1667
Biological Process	GO:0043331	response to dsRNA	1	17	0.537385	0.984957	novel.55947
Biological Process	GO:0051017	actin filament bundle assembly	1	17	0.537385	0.984957	evm.TU.Gh_A13G2351
Biological Process	GO:0051187	cofactor catabolic process	1	17	0.537385	0.984957	evm.TU.Gh_A08G1667
Biological Process	GO:0061572	actin filament bundle organization	1	17	0.537385	0.984957	evm.TU.Gh_A13G2351
Biological Process	GO:0070918	production of small RNA involved in gene silencing by RNA	1	17	0.537385	0.984957	novel.55947
Biological Process	GO:0071359	cellular response to dsRNA	1	17	0.537385	0.984957	novel.55947
Biological Process	GO:1901699	cellular response to nitrogen compound	1	17	0.537385	0.984957	novel.55947
Biological Process	GO:0006887	exocytosis	6	133	0.540856	0.98948	evm.TU.Gh_A01G1870,evm.TU.Gh_D04G1136,evm.TU.Gh_A05G0839,evm.TU.Gh_D05G3898,evm.TU.Gh_A09G0090,evm.TU.Gh_D08G1877
Biological Process	GO:0000070	mitotic sister chromatid segregation	3	64	0.543872	0.994077	evm.TU.Gh_A12G0338,evm.TU.Gh_D02G2249,evm.TU.Gh_D12G0326
Biological Process	GO:0015743	malate transport	2	41	0.547866	0.997681	evm.TU.Gh_A02G0959,evm.TU.Gh_D07G1355
Biological Process	GO:0046834	lipid phosphorylation	2	41	0.547866	0.997681	evm.TU.Gh_A06G1093,evm.TU.Gh_D06G1343
Biological Process	GO:0046854	phosphatidylinositol phosphorylation	2	41	0.547866	0.997681	evm.TU.Gh_D06G1343,evm.TU.Gh_A06G1093
Biological Process	GO:0001678	cellular glucose homeostasis	1	18	0.557898	0.998798	evm.TU.Gh_D13G2268
Biological Process	GO:0006418	tRNA aminoacylation for protein translation	9	204	0.553282	0.998798	evm.TU.Gh_Sca004981G03,novel.59354,evm.TU.Gh_A10G2163,evm.TU.Gh_Sca004981G01,evm.TU.Gh_Sca009614G01,evm.TU.Gh_D13G1360,evm.TU.Gh_A09G2435,evm.TU.Gh_Sca004981G05,evm.TU.Gh_D10G2414
Biological Process	GO:0006733	oxidoreduction coenzyme metabolic process	13	297	0.558097	0.998798	evm.TU.Gh_A03G1070,evm.TU.Gh_D11G1944,evm.TU.Gh_D05G0274,evm.TU.Gh_A05G0198,evm.TU.Gh_A09G0329,novel.46766,evm.TU.Gh_D08G2020,evm.TU.Gh_D09G2442,evm.TU.Gh_D12G0669,evm.TU.Gh_A12G0665,evm.TU.Gh_D13G2268,evm.TU.Gh_D09G0331,evm.TU.Gh_A07G0493
Biological Process	GO:0006826	iron ion transport	1	18	0.557898	0.998798	evm.TU.Gh_D09G1582
Biological Process	GO:0006879	cellular iron ion homeostasis	1	18	0.557898	0.998798	evm.TU.Gh_D09G1582
Biological Process	GO:0006970	response to osmotic stress	4	89	0.560105	0.998798	evm.TU.Gh_A07G1978,evm.TU.Gh_A12G0061,evm.TU.Gh_A04G0861,novel.45727
Biological Process	GO:0010252	auxin homeostasis	1	18	0.557898	0.998798	evm.TU.Gh_A05G3374
Biological Process	GO:0010628	positive regulation of gene expression	7	159	0.561128	0.998798	evm.TU.Gh_A13G0726,evm.TU.Gh_D13G0850,novel.55947,evm.TU.Gh_D13G0299,evm.TU.Gh_D10G0637,evm.TU.Gh_A05G2553,evm.TU.Gh_D05G2829
Biological Process	GO:0010647	positive regulation of cell communication	1	18	0.557898	0.998798	evm.TU.Gh_D11G2664
Biological Process	GO:0016036	cellular response to phosphate starvation	1	18	0.557898	0.998798	evm.TU.Gh_D11G2664
Biological Process	GO:0019932	second-messenger-mediated signaling	1	18	0.557898	0.998798	evm.TU.Gh_D11G1865
Biological Process	GO:0033500	carbohydrate homeostasis	1	18	0.557898	0.998798	evm.TU.Gh_D13G2268
Biological Process	GO:0040008	regulation of growth	3	65	0.554439	0.998798	evm.TU.Gh_A11G0568,evm.TU.Gh_A09G2272,evm.TU.Gh_D09G2057
Biological Process	GO:0042593	glucose homeostasis	1	18	0.557898	0.998798	evm.TU.Gh_D13G2268
Biological Process	GO:0043086	negative regulation of catalytic activity	2	42	0.561008	0.998798	evm.TU.Gh_A09G1021,evm.TU.Gh_D09G1042
Biological Process	GO:0071804	cellular potassium ion transport	4	89	0.560105	0.998798	evm.TU.Gh_A11G0578,evm.TU.Gh_D01G1760,evm.TU.Gh_D05G1433,evm.TU.Gh_A05G1265
Biological Process	GO:0071805	potassium ion transmembrane transport	4	89	0.560105	0.998798	evm.TU.Gh_D05G1433,evm.TU.Gh_A05G1265,evm.TU.Gh_A11G0578,evm.TU.Gh_D01G1760
Biological Process	GO:0000103	sulfate assimilation	1	41	0.844258	1	evm.TU.Gh_A02G0333
Biological Process	GO:0000160	phosphorelay signal transduction system	2	223	0.999547	1	evm.TU.Gh_A02G0358,evm.TU.Gh_D02G0417
Biological Process	GO:0000271	polysaccharide biosynthetic process	13	383	0.870356	1	evm.TU.Gh_D02G0373,novel.51192,evm.TU.Gh_D02G0410,evm.TU.Gh_D12G2049,evm.TU.Gh_A11G0308,evm.TU.Gh_D08G2355,evm.TU.Gh_A05G1645,evm.TU.Gh_A12G1874,novel.17295,evm.TU.Gh_D11G1583,evm.TU.Gh_A08G2296,evm.TU.Gh_D04G1823,evm.TU.Gh_D11G0363
Biological Process	GO:0000272	polysaccharide catabolic process	16	410	0.733199	1	evm.TU.Gh_A12G0564,evm.TU.Gh_D05G0373,evm.TU.Gh_D09G0310,evm.TU.Gh_A05G0272,evm.TU.Gh_A11G0727,evm.TU.Gh_A09G0309,evm.TU.Gh_D01G1428,evm.TU.Gh_A04G0052,evm.TU.Gh_D12G2415,novel.63326,evm.TU.Gh_A03G0560,evm.TU.Gh_A12G2265,evm.TU.Gh_D01G1683,evm.TU.Gh_A01G1443,evm.TU.Gh_D12G1297,evm.TU.Gh_D03G0779
Biological Process	GO:0000278	mitotic cell cycle	3	157	0.972098	1	evm.TU.Gh_D02G2249,evm.TU.Gh_A12G0338,evm.TU.Gh_D12G0326
Biological Process	GO:0000280	nuclear division	3	98	0.814811	1	evm.TU.Gh_A12G0338,evm.TU.Gh_D02G2249,evm.TU.Gh_D12G0326
Biological Process	GO:0000375	RNA splicing, via transesterification reactions	2	227	0.999616	1	novel.55947,novel.20191
Biological Process	GO:0000377	RNA splicing, via transesterification reactions with bulged adenosine as nucleophile	2	227	0.999616	1	novel.20191,novel.55947
Biological Process	GO:0000387	spliceosomal snRNP assembly	1	34	0.786041	1	novel.55947
Biological Process	GO:0000398	mRNA splicing, via spliceosome	2	216	0.999395	1	novel.55947,novel.20191
Biological Process	GO:0000819	sister chromatid segregation	3	66	0.564858	1	evm.TU.Gh_D12G0326,evm.TU.Gh_D02G2249,evm.TU.Gh_A12G0338
Biological Process	GO:0000902	cell morphogenesis	2	121	0.97271	1	evm.TU.Gh_A11G0568,evm.TU.Gh_D11G1818
Biological Process	GO:0002218	activation of innate immune response	1	22	0.631248	1	evm.TU.Gh_A07G1822
Biological Process	GO:0002253	activation of immune response	1	22	0.631248	1	evm.TU.Gh_A07G1822
Biological Process	GO:0002684	positive regulation of immune system process	1	24	0.663227	1	evm.TU.Gh_A07G1822
Biological Process	GO:0003006	developmental process involved in reproduction	9	361	0.980424	1	evm.TU.Gh_D02G1774,evm.TU.Gh_A03G1843,evm.TU.Gh_A03G1339,evm.TU.Gh_D02G2283,evm.TU.Gh_A12G0936,evm.TU.Gh_D12G1027,evm.TU.Gh_D01G0012,evm.TU.Gh_A12G0319,evm.TU.Gh_D11G1818
Biological Process	GO:0005977	glycogen metabolic process	1	65	0.947595	1	evm.TU.Gh_A05G1645
Biological Process	GO:0005978	glycogen biosynthetic process	1	57	0.924651	1	evm.TU.Gh_A05G1645
Biological Process	GO:0005982	starch metabolic process	1	51	0.901068	1	evm.TU.Gh_A05G1645
Biological Process	GO:0005984	disaccharide metabolic process	5	126	0.66133	1	evm.TU.Gh_A07G0146,evm.TU.Gh_A12G2277,evm.TU.Gh_D08G0936,evm.TU.Gh_D12G2695,evm.TU.Gh_D07G0139
Biological Process	GO:0005985	sucrose metabolic process	2	47	0.622559	1	evm.TU.Gh_D07G0139,evm.TU.Gh_A07G0146
Biological Process	GO:0005991	trehalose metabolic process	3	79	0.685959	1	evm.TU.Gh_D12G2695,evm.TU.Gh_D08G0936,evm.TU.Gh_A12G2277
Biological Process	GO:0005992	trehalose biosynthetic process	3	75	0.651607	1	evm.TU.Gh_D08G0936,evm.TU.Gh_D12G2695,evm.TU.Gh_A12G2277
Biological Process	GO:0006020	inositol metabolic process	1	28	0.719108	1	evm.TU.Gh_A10G0562
Biological Process	GO:0006066	alcohol metabolic process	1	81	0.974654	1	evm.TU.Gh_A10G0562
Biological Process	GO:0006081	cellular aldehyde metabolic process	5	135	0.719171	1	evm.TU.Gh_D06G0414,evm.TU.Gh_A03G1070,evm.TU.Gh_D09G0331,evm.TU.Gh_A09G0329,evm.TU.Gh_A12G0158
Biological Process	GO:0006082	organic acid metabolic process	81	2059	0.881383	1	evm.TU.Gh_A09G2435,evm.TU.Gh_D04G1609,evm.TU.Gh_A13G0374,evm.TU.Gh_A07G0951,evm.TU.Gh_Sca004981G01,novel.60825,novel.59354,evm.TU.Gh_D12G2181,evm.TU.Gh_A10G0948,evm.TU.Gh_D04G1947,evm.TU.Gh_A04G1054,evm.TU.Gh_A03G0871,evm.TU.Gh_D10G2595,evm.TU.Gh_D10G2414,novel.59232,evm.TU.Gh_A02G0121,evm.TU.Gh_A03G2161,evm.TU.Gh_A12G1518,evm.TU.Gh_A01G1839,evm.TU.Gh_A12G2006,evm.TU.Gh_D05G3814,evm.TU.Gh_D07G177…
Biological Process	GO:0006090	pyruvate metabolic process	7	227	0.879835	1	evm.TU.Gh_D05G0274,evm.TU.Gh_A12G0158,evm.TU.Gh_A05G0198,evm.TU.Gh_D08G2020,evm.TU.Gh_D09G2442,evm.TU.Gh_A10G0948,evm.TU.Gh_D13G2268
Biological Process	GO:0006091	generation of precursor metabolites and energy	10	738	0.999999	1	evm.TU.Gh_A05G0198,novel.16910,evm.TU.Gh_D05G0274,evm.TU.Gh_A05G1645,novel.42458,evm.TU.Gh_A07G0493,evm.TU.Gh_D13G2268,novel.52995,evm.TU.Gh_D09G2442,evm.TU.Gh_D08G2020
Biological Process	GO:0006096	glycolytic process	5	182	0.90955	1	evm.TU.Gh_D08G2020,evm.TU.Gh_D09G2442,evm.TU.Gh_D13G2268,evm.TU.Gh_D05G0274,evm.TU.Gh_A05G0198
Biological Process	GO:0006098	pentose-phosphate shunt	3	70	0.605003	1	evm.TU.Gh_A09G0329,evm.TU.Gh_D09G0331,evm.TU.Gh_A03G1070
Biological Process	GO:0006112	energy reserve metabolic process	1	65	0.947595	1	evm.TU.Gh_A05G1645
Biological Process	GO:0006139	nucleobase-containing compound metabolic process	310	7497	0.916986	1	evm.TU.Gh_D13G2374,evm.TU.Gh_D06G1120,evm.TU.Gh_A10G0753,evm.TU.Gh_D11G0418,evm.TU.Gh_D05G2344,novel.54106,novel.55947,evm.TU.Gh_A04G1126,evm.TU.Gh_A07G2166,evm.TU.Gh_A01G2064,evm.TU.Gh_D06G1939,evm.TU.Gh_D02G0430,evm.TU.Gh_D08G2092,evm.TU.Gh_D11G1578,evm.TU.Gh_Sca009614G01,evm.TU.Gh_D07G1384,evm.TU.Gh_D09G1705,evm.TU.Gh_D05G3920,evm.TU.Gh_A10G0760,evm.TU.Gh_D07G0802,evm.TU.Gh_D01G0012,evm.TU.Gh_…
Biological Process	GO:0006144	purine nucleobase metabolic process	1	32	0.76572	1	evm.TU.Gh_D04G1947
Biological Process	GO:0006163	purine nucleotide metabolic process	5	621	1	1	evm.TU.Gh_D09G2442,evm.TU.Gh_D08G2020,evm.TU.Gh_D13G2268,evm.TU.Gh_D05G0274,evm.TU.Gh_A05G0198
Biological Process	GO:0006165	nucleoside diphosphate phosphorylation	5	193	0.93272	1	evm.TU.Gh_D08G2020,evm.TU.Gh_D09G2442,evm.TU.Gh_D13G2268,evm.TU.Gh_D05G0274,evm.TU.Gh_A05G0198
Biological Process	GO:0006259	DNA metabolic process	10	707	0.999998	1	evm.TU.Gh_A01G1476,novel.55947,evm.TU.Gh_A02G1510,evm.TU.Gh_D03G0203,evm.TU.Gh_A11G0426,evm.TU.Gh_A01G0805,evm.TU.Gh_D01G1713,evm.TU.Gh_D11G0496,evm.TU.Gh_A09G0681,novel.64150
Biological Process	GO:0006281	DNA repair	6	457	0.999957	1	evm.TU.Gh_A01G0805,evm.TU.Gh_A11G0426,novel.64150,evm.TU.Gh_D03G0203,evm.TU.Gh_D11G0496,evm.TU.Gh_A02G1510
Biological Process	GO:0006284	base-excision repair	1	60	0.934243	1	evm.TU.Gh_A01G0805
Biological Process	GO:0006310	DNA recombination	5	135	0.719171	1	evm.TU.Gh_A02G1510,evm.TU.Gh_D11G0496,evm.TU.Gh_D03G0203,evm.TU.Gh_A11G0426,novel.64150
Biological Process	GO:0006352	DNA-templated transcription, initiation	2	152	0.991876	1	novel.33577,novel.33567
Biological Process	GO:0006357	regulation of transcription from RNA polymerase II promoter	2	139	0.986432	1	evm.TU.Gh_A13G0726,evm.TU.Gh_D13G0850
Biological Process	GO:0006366	transcription from RNA polymerase II promoter	2	230	0.999661	1	evm.TU.Gh_A13G0726,evm.TU.Gh_D13G0850
Biological Process	GO:0006396	RNA processing	11	929	1	1	evm.TU.Gh_A07G2166,novel.55947,evm.TU.Gh_D01G1133,novel.20191,evm.TU.Gh_D11G1578,evm.TU.Gh_A11G1427,novel.5101,evm.TU.Gh_A01G1100,novel.5102,evm.TU.Gh_D03G0005,evm.TU.Gh_A02G1715
Biological Process	GO:0006397	mRNA processing	4	366	0.999942	1	evm.TU.Gh_D03G0005,novel.20191,evm.TU.Gh_A02G1715,novel.55947
Biological Process	GO:0006399	tRNA metabolic process	9	426	0.996521	1	evm.TU.Gh_Sca004981G03,evm.TU.Gh_Sca004981G05,evm.TU.Gh_A09G2435,evm.TU.Gh_D13G1360,evm.TU.Gh_D10G2414,novel.59354,evm.TU.Gh_A10G2163,evm.TU.Gh_Sca009614G01,evm.TU.Gh_Sca004981G01
Biological Process	GO:0006412	translation	23	2239	1	1	evm.TU.Gh_A05G3803,evm.TU.Gh_D10G2414,evm.TU.Gh_Sca004981G05,evm.TU.Gh_D03G0870,evm.TU.Gh_Sca009614G01,evm.TU.Gh_A03G0586,evm.TU.Gh_D10G0853,evm.TU.Gh_A05G3339,evm.TU.Gh_D04G0448,evm.TU.Gh_D02G1221,evm.TU.Gh_D05G1776,novel.55947,evm.TU.Gh_A06G0772,evm.TU.Gh_A09G2435,evm.TU.Gh_D13G1360,evm.TU.Gh_Sca004981G01,evm.TU.Gh_A11G0281,novel.59354,evm.TU.Gh_A10G2163,evm.TU.Gh_A11G2399,evm.TU.Gh_A10G0896,ev…
Biological Process	GO:0006413	translational initiation	1	345	1	1	evm.TU.Gh_A06G0772
Biological Process	GO:0006414	translational elongation	2	257	0.99989	1	evm.TU.Gh_A05G3803,evm.TU.Gh_D05G1776
Biological Process	GO:0006417	regulation of translation	1	202	0.999896	1	novel.55947
Biological Process	GO:0006457	protein folding	6	503	0.999992	1	evm.TU.Gh_D09G0981,evm.TU.Gh_D08G1269,evm.TU.Gh_D05G0701,evm.TU.Gh_A02G1051,evm.TU.Gh_Sca004816G01,evm.TU.Gh_D03G0651
Biological Process	GO:0006461	protein complex assembly	3	303	0.999881	1	evm.TU.Gh_A05G2014,evm.TU.Gh_D12G0129,evm.TU.Gh_A13G0574
Biological Process	GO:0006470	protein dephosphorylation	16	381	0.622891	1	evm.TU.Gh_D05G2170,evm.TU.Gh_A04G0660,evm.TU.Gh_D01G1561,evm.TU.Gh_D13G0441,evm.TU.Gh_A11G1975,evm.TU.Gh_D05G1932,evm.TU.Gh_D04G0015,evm.TU.Gh_D11G2000,evm.TU.Gh_A01G1309,evm.TU.Gh_D05G0109,evm.TU.Gh_A13G2104,evm.TU.Gh_A05G1737,evm.TU.Gh_D02G2032,evm.TU.Gh_A05G2885,evm.TU.Gh_A03G1618,evm.TU.Gh_A10G0846
Biological Process	GO:0006487	protein N-linked glycosylation	1	33	0.776111	1	evm.TU.Gh_A05G2714
Biological Process	GO:0006508	proteolysis	76	1784	0.657104	1	evm.TU.Gh_A04G0931,evm.TU.Gh_A07G0742,novel.26187,evm.TU.Gh_D11G0260,evm.TU.Gh_A02G1664,evm.TU.Gh_D10G2292,evm.TU.Gh_D05G0627,evm.TU.Gh_D02G2243,evm.TU.Gh_A02G0750,evm.TU.Gh_A11G0245,evm.TU.Gh_D05G3275,evm.TU.Gh_A02G0131,evm.TU.Gh_A05G3386,evm.TU.Gh_A05G2793,evm.TU.Gh_D06G0536,evm.TU.Gh_D07G1515,evm.TU.Gh_A08G0627,evm.TU.Gh_D13G0850,evm.TU.Gh_A11G1497,evm.TU.Gh_D05G0629,evm.TU.Gh_A13G2326,evm.TU.…
Biological Process	GO:0006511	ubiquitin-dependent protein catabolic process	11	463	0.993053	1	evm.TU.Gh_D05G1368,evm.TU.Gh_D13G0048,evm.TU.Gh_A13G2326,evm.TU.Gh_D13G0850,evm.TU.Gh_D01G1847,evm.TU.Gh_D13G2139,evm.TU.Gh_A13G0726,evm.TU.Gh_A05G1190,evm.TU.Gh_A09G0989,evm.TU.Gh_A01G1613,evm.TU.Gh_D02G2243
Biological Process	GO:0006518	peptide metabolic process	33	2328	1	1	evm.TU.Gh_A06G0772,evm.TU.Gh_A09G2435,evm.TU.Gh_D13G1360,evm.TU.Gh_Sca004981G01,evm.TU.Gh_D11G1391,novel.59354,evm.TU.Gh_A10G0896,evm.TU.Gh_A05G2014,evm.TU.Gh_Sca004981G03,evm.TU.Gh_D13G1032,evm.TU.Gh_A05G3803,evm.TU.Gh_D10G2414,evm.TU.Gh_D07G2060,evm.TU.Gh_A08G0204,evm.TU.Gh_D10G0853,evm.TU.Gh_A06G0482,evm.TU.Gh_A10G1090,evm.TU.Gh_D02G1221,evm.TU.Gh_D10G1419,novel.55947,evm.TU.Gh_A11G0281,evm.TU…
Biological Process	GO:0006520	cellular amino acid metabolic process	38	969	0.803127	1	evm.TU.Gh_D06G0758,evm.TU.Gh_A10G2163,evm.TU.Gh_A12G0927,evm.TU.Gh_A03G0997,evm.TU.Gh_D07G1773,evm.TU.Gh_A04G0928,evm.TU.Gh_D12G1017,evm.TU.Gh_A07G2014,evm.TU.Gh_Sca009614G01,evm.TU.Gh_D07G1030,evm.TU.Gh_Sca004981G05,evm.TU.Gh_D01G2080,evm.TU.Gh_D13G0620,evm.TU.Gh_D02G0155,evm.TU.Gh_D04G1445,evm.TU.Gh_A06G0667,evm.TU.Gh_A13G0376,evm.TU.Gh_A13G1261,novel.59354,evm.TU.Gh_D02G1390,evm.TU.Gh_A07G0951…
Biological Process	GO:0006525	arginine metabolic process	1	38	0.821549	1	evm.TU.Gh_A04G1054
Biological Process	GO:0006544	glycine metabolic process	1	70	0.958236	1	evm.TU.Gh_D04G1609
Biological Process	GO:0006563	L-serine metabolic process	1	87	0.980699	1	evm.TU.Gh_D04G1609
Biological Process	GO:0006568	tryptophan metabolic process	1	45	0.870108	1	evm.TU.Gh_A13G0376
Biological Process	GO:0006576	cellular biogenic amine metabolic process	4	105	0.689301	1	evm.TU.Gh_D11G2812,evm.TU.Gh_A04G1054,novel.50320,evm.TU.Gh_A13G0376
Biological Process	GO:0006586	indolalkylamine metabolic process	1	45	0.870108	1	evm.TU.Gh_A13G0376
Biological Process	GO:0006595	polyamine metabolic process	1	48	0.88664	1	evm.TU.Gh_A04G1054
Biological Process	GO:0006596	polyamine biosynthetic process	1	42	0.851167	1	evm.TU.Gh_A04G1054
Biological Process	GO:0006605	protein targeting	3	232	0.998152	1	evm.TU.Gh_A05G2014,evm.TU.Gh_A12G0936,evm.TU.Gh_D12G1027
Biological Process	GO:0006606	protein import into nucleus	2	61	0.759167	1	evm.TU.Gh_A12G0936,evm.TU.Gh_D12G1027
Biological Process	GO:0006626	protein targeting to mitochondrion	1	49	0.891669	1	evm.TU.Gh_A05G2014
Biological Process	GO:0006631	fatty acid metabolic process	18	441	0.673005	1	evm.TU.Gh_D05G0189,evm.TU.Gh_D02G1254,evm.TU.Gh_A12G1518,novel.51989,evm.TU.Gh_A10G0504,evm.TU.Gh_D10G2595,evm.TU.Gh_Sca071452G01,evm.TU.Gh_A03G0871,evm.TU.Gh_A01G2000,evm.TU.Gh_A05G0127,evm.TU.Gh_A01G0045,evm.TU.Gh_D05G0683,evm.TU.Gh_D01G0046,evm.TU.Gh_D02G0358,novel.56046,novel.58433,evm.TU.Gh_D13G2098,evm.TU.Gh_D01G0186
Biological Process	GO:0006635	fatty acid beta-oxidation	1	53	0.909652	1	evm.TU.Gh_D01G0186
Biological Process	GO:0006661	phosphatidylinositol biosynthetic process	1	56	0.921153	1	evm.TU.Gh_A06G1710
Biological Process	GO:0006662	glycerol ether metabolic process	2	87	0.902687	1	evm.TU.Gh_A05G0217,evm.TU.Gh_D05G0296
Biological Process	GO:0006664	glycolipid metabolic process	3	88	0.753819	1	evm.TU.Gh_D10G1420,evm.TU.Gh_A08G1167,evm.TU.Gh_D08G1450
Biological Process	GO:0006672	ceramide metabolic process	1	21	0.614138	1	evm.TU.Gh_D10G1420
Biological Process	GO:0006720	isoprenoid metabolic process	4	199	0.978241	1	evm.TU.Gh_D01G0758,evm.TU.Gh_A12G0158,evm.TU.Gh_A01G0738,novel.46766
Biological Process	GO:0006725	cellular aromatic compound metabolic process	334	8140	0.9458	1	evm.TU.Gh_A02G0029,evm.TU.Gh_A06G1742,evm.TU.Gh_D01G1713,evm.TU.Gh_D09G1965,evm.TU.Gh_A02G0944,evm.TU.Gh_A06G2028,evm.TU.Gh_D01G1133,novel.29620,evm.TU.Gh_A09G0414,evm.TU.Gh_D11G1963,evm.TU.Gh_A09G2437,evm.TU.Gh_D11G1073,evm.TU.Gh_D04G0113,evm.TU.Gh_D04G1177,evm.TU.Gh_A07G2274,evm.TU.Gh_D11G0496,evm.TU.Gh_D09G1338,evm.TU.Gh_A09G0329,evm.TU.Gh_D05G3348,evm.TU.Gh_A12G0927,novel.33567,evm.TU.Gh_D02G…
Biological Process	GO:0006732	coenzyme metabolic process	14	584	0.996648	1	evm.TU.Gh_D13G2268,evm.TU.Gh_A12G0665,evm.TU.Gh_D12G0669,evm.TU.Gh_D09G2442,evm.TU.Gh_D08G2020,evm.TU.Gh_A07G0493,evm.TU.Gh_D09G0331,evm.TU.Gh_D11G1944,evm.TU.Gh_D04G1609,evm.TU.Gh_A03G1070,novel.46766,evm.TU.Gh_A09G0329,evm.TU.Gh_A05G0198,evm.TU.Gh_D05G0274
Biological Process	GO:0006739	NADP metabolic process	3	83	0.71771	1	evm.TU.Gh_A03G1070,evm.TU.Gh_A09G0329,evm.TU.Gh_D09G0331
Biological Process	GO:0006753	nucleoside phosphate metabolic process	13	816	0.999998	1	evm.TU.Gh_D09G2442,evm.TU.Gh_D08G2020,evm.TU.Gh_D12G0669,evm.TU.Gh_A12G0665,evm.TU.Gh_D13G2268,evm.TU.Gh_D09G0331,evm.TU.Gh_A07G0493,evm.TU.Gh_A03G1070,evm.TU.Gh_D11G1944,evm.TU.Gh_A12G1912,evm.TU.Gh_D05G0274,evm.TU.Gh_A05G0198,evm.TU.Gh_A09G0329
Biological Process	GO:0006757	ATP generation from ADP	5	182	0.90955	1	evm.TU.Gh_D13G2268,evm.TU.Gh_D09G2442,evm.TU.Gh_D08G2020,evm.TU.Gh_A05G0198,evm.TU.Gh_D05G0274
Biological Process	GO:0006760	folic acid-containing compound metabolic process	1	79	0.972245	1	evm.TU.Gh_D04G1609
Biological Process	GO:0006766	vitamin metabolic process	1	95	0.986579	1	evm.TU.Gh_A13G1366
Biological Process	GO:0006778	porphyrin-containing compound metabolic process	1	116	0.99483	1	evm.TU.Gh_A08G1667
Biological Process	GO:0006790	sulfur compound metabolic process	11	435	0.986128	1	evm.TU.Gh_A08G0204,evm.TU.Gh_A06G1093,evm.TU.Gh_A11G1244,evm.TU.Gh_D11G1391,evm.TU.Gh_D07G2060,evm.TU.Gh_D13G1032,evm.TU.Gh_D10G1419,evm.TU.Gh_A07G0493,evm.TU.Gh_A02G0333,evm.TU.Gh_A10G1090,evm.TU.Gh_D06G1343
Biological Process	GO:0006810	transport	229	5252	0.616124	1	evm.TU.Gh_A08G0413,evm.TU.Gh_A08G1660,evm.TU.Gh_A05G0096,evm.TU.Gh_D01G1760,evm.TU.Gh_D08G0133,evm.TU.Gh_D05G0913,evm.TU.Gh_A02G0959,evm.TU.Gh_A03G0118,evm.TU.Gh_A03G0955,evm.TU.Gh_D12G1708,evm.TU.Gh_D09G1007,evm.TU.Gh_A07G1902,evm.TU.Gh_A07G2269,evm.TU.Gh_D04G0195,evm.TU.Gh_A02G1505,evm.TU.Gh_A11G2508,evm.TU.Gh_D13G1465,evm.TU.Gh_D05G2074,evm.TU.Gh_D11G2850,novel.12427,evm.TU.Gh_D05G1476,evm.TU.…
Biological Process	GO:0006813	potassium ion transport	5	159	0.837848	1	evm.TU.Gh_D01G1760,evm.TU.Gh_A11G0578,evm.TU.Gh_A05G1265,evm.TU.Gh_A13G1579,evm.TU.Gh_D05G1433
Biological Process	GO:0006818	hydrogen transport	1	346	1	1	evm.TU.Gh_D06G1817
Biological Process	GO:0006839	mitochondrial transport	2	76	0.855919	1	evm.TU.Gh_A05G2014,evm.TU.Gh_A11G1864
Biological Process	GO:0006857	oligopeptide transport	2	67	0.803234	1	evm.TU.Gh_D05G0890,evm.TU.Gh_A05G0759
Biological Process	GO:0006885	regulation of pH	2	61	0.759167	1	evm.TU.Gh_A12G0061,novel.45727
Biological Process	GO:0006886	intracellular protein transport	11	832	1	1	evm.TU.Gh_D01G1191,evm.TU.Gh_A02G1349,evm.TU.Gh_A05G2014,evm.TU.Gh_A13G0544,evm.TU.Gh_A12G0936,evm.TU.Gh_A10G0710,evm.TU.Gh_D12G1027,evm.TU.Gh_A01G1117,evm.TU.Gh_D04G0893,evm.TU.Gh_D02G0071,evm.TU.Gh_A04G0460
Biological Process	GO:0006904	vesicle docking involved in exocytosis	1	33	0.776111	1	evm.TU.Gh_D08G1877
Biological Process	GO:0006913	nucleocytoplasmic transport	2	108	0.95524	1	evm.TU.Gh_A12G0936,evm.TU.Gh_D12G1027
Biological Process	GO:0006914	autophagy	2	58	0.734078	1	evm.TU.Gh_A05G3355,evm.TU.Gh_D04G0246
Biological Process	GO:0006928	movement of cell or subcellular component	1	204	0.999906	1	evm.TU.Gh_A13G0544
Biological Process	GO:0006974	cellular response to DNA damage stimulus	6	472	0.999975	1	evm.TU.Gh_D03G0203,evm.TU.Gh_D11G0496,novel.64150,evm.TU.Gh_A11G0426,evm.TU.Gh_A01G0805,evm.TU.Gh_A02G1510
Biological Process	GO:0006996	organelle organization	9	1237	1	1	evm.TU.Gh_D12G0326,evm.TU.Gh_A12G0338,evm.TU.Gh_A05G2014,evm.TU.Gh_A13G0544,evm.TU.Gh_D04G1947,evm.TU.Gh_A06G1710,evm.TU.Gh_D03G1801,evm.TU.Gh_D02G2249,evm.TU.Gh_A13G2351
Biological Process	GO:0007005	mitochondrion organization	1	109	0.992894	1	evm.TU.Gh_A05G2014
Biological Process	GO:0007010	cytoskeleton organization	1	262	0.999993	1	evm.TU.Gh_A13G2351
Biological Process	GO:0007015	actin filament organization	1	108	0.992564	1	evm.TU.Gh_A13G2351
Biological Process	GO:0007017	microtubule-based process	2	518	1	1	evm.TU.Gh_A13G0544,novel.52377
Biological Process	GO:0007018	microtubule-based movement	1	202	0.999896	1	evm.TU.Gh_A13G0544
Biological Process	GO:0007031	peroxisome organization	1	44	0.864079	1	evm.TU.Gh_D04G1947
Biological Process	GO:0007033	vacuole organization	1	28	0.719108	1	evm.TU.Gh_A06G1710
Biological Process	GO:0007034	vacuolar transport	1	91	0.983905	1	evm.TU.Gh_D07G2170
Biological Process	GO:0007049	cell cycle	3	383	0.999995	1	evm.TU.Gh_D12G0326,evm.TU.Gh_A12G0338,evm.TU.Gh_D02G2249
Biological Process	GO:0007059	chromosome segregation	3	87	0.746909	1	evm.TU.Gh_D02G2249,evm.TU.Gh_A12G0338,evm.TU.Gh_D12G0326
Biological Process	GO:0007154	cell communication	57	1875	0.999302	1	evm.TU.Gh_D05G1593,evm.TU.Gh_A04G1297,evm.TU.Gh_A02G0358,evm.TU.Gh_A01G0883,evm.TU.Gh_A09G2272,evm.TU.Gh_A03G1365,evm.TU.Gh_A05G1787,evm.TU.Gh_A05G3374,evm.TU.Gh_D02G1805,evm.TU.Gh_D06G2328,evm.TU.Gh_D02G0753,evm.TU.Gh_D02G0677,evm.TU.Gh_A06G0764,evm.TU.Gh_D09G2057,evm.TU.Gh_D10G2350,evm.TU.Gh_D01G0262,evm.TU.Gh_A12G2719,evm.TU.Gh_A04G1106,evm.TU.Gh_D03G1828,evm.TU.Gh_D06G1196,evm.TU.Gh_A07G2317,…
Biological Process	GO:0007165	signal transduction	37	1718	1	1	evm.TU.Gh_A05G3374,evm.TU.Gh_D02G1805,evm.TU.Gh_D06G2328,evm.TU.Gh_D02G0753,evm.TU.Gh_A02G0358,evm.TU.Gh_A01G0883,evm.TU.Gh_A09G2272,evm.TU.Gh_A03G1365,evm.TU.Gh_A04G1106,evm.TU.Gh_D03G1828,evm.TU.Gh_D06G1196,evm.TU.Gh_A07G1822,evm.TU.Gh_A07G2317,evm.TU.Gh_A11G1025,evm.TU.Gh_A06G0764,evm.TU.Gh_D09G2057,evm.TU.Gh_D10G2350,novel.45323,evm.TU.Gh_A01G0525,evm.TU.Gh_D04G1714,evm.TU.Gh_A01G1528,evm.TU.…
Biological Process	GO:0007166	cell surface receptor signaling pathway	1	35	0.795531	1	evm.TU.Gh_A02G1100
Biological Process	GO:0007264	small GTPase mediated signal transduction	2	425	1	1	evm.TU.Gh_D02G0753,evm.TU.Gh_D07G1610
Biological Process	GO:0007275	multicellular organism development	27	858	0.977641	1	evm.TU.Gh_A12G1518,evm.TU.Gh_D13G0048,evm.TU.Gh_D02G1254,evm.TU.Gh_D12G1027,evm.TU.Gh_D01G0012,evm.TU.Gh_A09G2272,evm.TU.Gh_A12G0319,evm.TU.Gh_A03G2052,evm.TU.Gh_D01G1847,evm.TU.Gh_D11G1818,evm.TU.Gh_A08G0926,evm.TU.Gh_D07G1580,evm.TU.Gh_A03G1843,evm.TU.Gh_D02G1774,evm.TU.Gh_A05G3374,evm.TU.Gh_D08G1130,novel.50630,evm.TU.Gh_A12G0936,evm.TU.Gh_A04G0861,evm.TU.Gh_D09G2057,evm.TU.Gh_A03G0871,evm.TU.…
Biological Process	GO:0007568	aging	1	47	0.881377	1	evm.TU.Gh_A04G0861
Biological Process	GO:0008104	protein localization	22	1126	0.999998	1	evm.TU.Gh_D13G0737,evm.TU.Gh_D04G0893,evm.TU.Gh_A05G3860,evm.TU.Gh_A03G2106,evm.TU.Gh_D06G1345,evm.TU.Gh_A05G2014,evm.TU.Gh_D01G1191,novel.56421,novel.22336,evm.TU.Gh_A12G0936,evm.TU.Gh_A04G0460,evm.TU.Gh_A01G1117,evm.TU.Gh_D02G0071,evm.TU.Gh_A07G1902,evm.TU.Gh_A06G1095,evm.TU.Gh_D07G2119,evm.TU.Gh_D05G1231,evm.TU.Gh_D02G1150,evm.TU.Gh_A13G0544,evm.TU.Gh_A02G1349,evm.TU.Gh_D12G1027,evm.TU.Gh_A10G…
Biological Process	GO:0008216	spermidine metabolic process	1	31	0.754847	1	evm.TU.Gh_A04G1054
Biological Process	GO:0008283	cell proliferation	1	50	0.896475	1	novel.25906
Biological Process	GO:0008295	spermidine biosynthetic process	1	31	0.754847	1	evm.TU.Gh_A04G1054
Biological Process	GO:0008299	isoprenoid biosynthetic process	4	181	0.961624	1	novel.46766,evm.TU.Gh_A01G0738,evm.TU.Gh_D01G0758,evm.TU.Gh_A12G0158
Biological Process	GO:0008380	RNA splicing	2	287	0.999969	1	novel.55947,novel.20191
Biological Process	GO:0008610	lipid biosynthetic process	32	798	0.744328	1	evm.TU.Gh_A12G0158,evm.TU.Gh_A06G0150,novel.50999,novel.11023,evm.TU.Gh_A01G2000,evm.TU.Gh_D05G0683,evm.TU.Gh_A01G0045,evm.TU.Gh_D05G1933,evm.TU.Gh_D01G0046,evm.TU.Gh_A01G0616,evm.TU.Gh_D02G0358,novel.56046,evm.TU.Gh_D13G2098,evm.TU.Gh_A07G0119,evm.TU.Gh_D05G0189,evm.TU.Gh_D07G0734,evm.TU.Gh_D02G1254,evm.TU.Gh_D01G0758,evm.TU.Gh_Sca071452G01,evm.TU.Gh_A03G0871,evm.TU.Gh_A13G0955,evm.TU.Gh_A05G012…
Biological Process	GO:0008652	cellular amino acid biosynthetic process	16	395	0.678806	1	evm.TU.Gh_D05G3814,evm.TU.Gh_D02G0155,evm.TU.Gh_D04G1445,evm.TU.Gh_D13G0620,evm.TU.Gh_D07G1030,evm.TU.Gh_A03G2161,evm.TU.Gh_D09G0575,evm.TU.Gh_A02G0121,evm.TU.Gh_A04G0928,evm.TU.Gh_A13G0512,evm.TU.Gh_A07G2014,evm.TU.Gh_D07G2235,evm.TU.Gh_A07G1585,evm.TU.Gh_A07G0951,evm.TU.Gh_D07G1773,evm.TU.Gh_A07G0524
Biological Process	GO:0008654	phospholipid biosynthetic process	3	142	0.953613	1	evm.TU.Gh_A01G0616,evm.TU.Gh_A12G0158,evm.TU.Gh_A06G1710
Biological Process	GO:0009057	macromolecule catabolic process	46	1202	0.866056	1	evm.TU.Gh_A04G0052,evm.TU.Gh_D12G2415,evm.TU.Gh_D06G0479,evm.TU.Gh_D02G2243,novel.63326,evm.TU.Gh_A02G0131,evm.TU.Gh_A09G0989,novel.42166,evm.TU.Gh_D13G2139,evm.TU.Gh_A07G0742,evm.TU.Gh_D10G1214,evm.TU.Gh_D01G1713,evm.TU.Gh_A11G0727,evm.TU.Gh_A09G2318,evm.TU.Gh_D09G0310,evm.TU.Gh_A01G1613,evm.TU.Gh_D05G0630,evm.TU.Gh_A01G1443,evm.TU.Gh_D13G0850,evm.TU.Gh_A13G0726,evm.TU.Gh_A06G0439,evm.TU.Gh_A13G…
Biological Process	GO:0009058	biosynthetic process	412	10228	0.987901	1	novel.62937,evm.TU.Gh_D01G0053,evm.TU.Gh_A12G1620,evm.TU.Gh_A05G0484,evm.TU.Gh_A01G0403,evm.TU.Gh_D11G0743,evm.TU.Gh_A02G1512,evm.TU.Gh_D13G0620,evm.TU.Gh_D04G1445,evm.TU.Gh_A05G2714,evm.TU.Gh_D11G2467,evm.TU.Gh_D05G0189,evm.TU.Gh_A13G1261,novel.64150,evm.TU.Gh_D09G0489,evm.TU.Gh_D12G0658,evm.TU.Gh_D07G2014,evm.TU.Gh_A03G0586,evm.TU.Gh_A09G0482,evm.TU.Gh_A05G3310,evm.TU.Gh_D05G2642,evm.TU.Gh_D04G…
Biological Process	GO:0009059	macromolecule biosynthetic process	312	7526	0.90969	1	evm.TU.Gh_D02G0043,evm.TU.Gh_D04G0293,evm.TU.Gh_D11G0093,evm.TU.Gh_D05G2222,evm.TU.Gh_A07G1251,evm.TU.Gh_A12G1874,evm.TU.Gh_A01G2142,evm.TU.Gh_D02G2086,evm.TU.Gh_D08G1470,evm.TU.Gh_D04G1272,evm.TU.Gh_D09G2332,evm.TU.Gh_A05G3283,evm.TU.Gh_A05G1472,evm.TU.Gh_D03G1371,evm.TU.Gh_D01G0657,evm.TU.Gh_A12G0319,evm.TU.Gh_A04G0868,evm.TU.Gh_A05G1264,evm.TU.Gh_D13G1573,evm.TU.Gh_A12G1084,evm.TU.Gh_D11G1011,…
Biological Process	GO:0009060	aerobic respiration	1	124	0.996406	1	evm.TU.Gh_A07G0493
Biological Process	GO:0009062	fatty acid catabolic process	1	53	0.909652	1	evm.TU.Gh_D01G0186
Biological Process	GO:0009065	glutamine family amino acid catabolic process	1	20	0.596235	1	evm.TU.Gh_A04G1054
Biological Process	GO:0009066	aspartate family amino acid metabolic process	4	105	0.689301	1	evm.TU.Gh_D05G3814,evm.TU.Gh_D07G1030,evm.TU.Gh_A03G2161,evm.TU.Gh_A07G0951
Biological Process	GO:0009067	aspartate family amino acid biosynthetic process	4	95	0.611886	1	evm.TU.Gh_A03G2161,evm.TU.Gh_A07G0951,evm.TU.Gh_D07G1030,evm.TU.Gh_D05G3814
Biological Process	GO:0009069	serine family amino acid metabolic process	3	140	0.950418	1	evm.TU.Gh_D04G1609,evm.TU.Gh_D07G2235,evm.TU.Gh_A07G2014
Biological Process	GO:0009070	serine family amino acid biosynthetic process	2	59	0.742679	1	evm.TU.Gh_A07G2014,evm.TU.Gh_D07G2235
Biological Process	GO:0009081	branched-chain amino acid metabolic process	3	68	0.585241	1	evm.TU.Gh_A07G0524,evm.TU.Gh_A02G0121,evm.TU.Gh_D02G0155
Biological Process	GO:0009108	coenzyme biosynthetic process	5	242	0.983801	1	evm.TU.Gh_A12G0665,evm.TU.Gh_D11G1944,evm.TU.Gh_D12G0669,novel.46766,evm.TU.Gh_A07G0493
Biological Process	GO:0009110	vitamin biosynthetic process	1	90	0.983157	1	evm.TU.Gh_A13G1366
Biological Process	GO:0009112	nucleobase metabolic process	1	63	0.942614	1	evm.TU.Gh_D04G1947
Biological Process	GO:0009117	nucleotide metabolic process	13	809	0.999998	1	evm.TU.Gh_A03G1070,evm.TU.Gh_D11G1944,evm.TU.Gh_A12G1912,evm.TU.Gh_D05G0274,evm.TU.Gh_A09G0329,evm.TU.Gh_A05G0198,evm.TU.Gh_D08G2020,evm.TU.Gh_D09G2442,evm.TU.Gh_D12G0669,evm.TU.Gh_A12G0665,evm.TU.Gh_D13G2268,evm.TU.Gh_D09G0331,evm.TU.Gh_A07G0493
Biological Process	GO:0009123	nucleoside monophosphate metabolic process	6	571	0.999999	1	evm.TU.Gh_D05G0274,evm.TU.Gh_A12G1912,evm.TU.Gh_A05G0198,evm.TU.Gh_D08G2020,evm.TU.Gh_D09G2442,evm.TU.Gh_D13G2268
Biological Process	GO:0009124	nucleoside monophosphate biosynthetic process	1	299	0.999999	1	evm.TU.Gh_A12G1912
Biological Process	GO:0009126	purine nucleoside monophosphate metabolic process	5	532	0.999999	1	evm.TU.Gh_D05G0274,evm.TU.Gh_A05G0198,evm.TU.Gh_D08G2020,evm.TU.Gh_D09G2442,evm.TU.Gh_D13G2268
Biological Process	GO:0009132	nucleoside diphosphate metabolic process	5	204	0.95043	1	evm.TU.Gh_D05G0274,evm.TU.Gh_A05G0198,evm.TU.Gh_D09G2442,evm.TU.Gh_D08G2020,evm.TU.Gh_D13G2268
Biological Process	GO:0009135	purine nucleoside diphosphate metabolic process	5	182	0.90955	1	evm.TU.Gh_D08G2020,evm.TU.Gh_D09G2442,evm.TU.Gh_D13G2268,evm.TU.Gh_D05G0274,evm.TU.Gh_A05G0198
Biological Process	GO:0009141	nucleoside triphosphate metabolic process	5	545	1	1	evm.TU.Gh_D09G2442,evm.TU.Gh_D08G2020,evm.TU.Gh_D13G2268,evm.TU.Gh_D05G0274,evm.TU.Gh_A05G0198
Biological Process	GO:0009144	purine nucleoside triphosphate metabolic process	5	514	0.999999	1	evm.TU.Gh_A05G0198,evm.TU.Gh_D05G0274,evm.TU.Gh_D13G2268,evm.TU.Gh_D08G2020,evm.TU.Gh_D09G2442
Biological Process	GO:0009150	purine ribonucleotide metabolic process	5	601	1	1	evm.TU.Gh_D05G0274,evm.TU.Gh_A05G0198,evm.TU.Gh_D08G2020,evm.TU.Gh_D09G2442,evm.TU.Gh_D13G2268
Biological Process	GO:0009156	ribonucleoside monophosphate biosynthetic process	1	291	0.999998	1	evm.TU.Gh_A12G1912
Biological Process	GO:0009161	ribonucleoside monophosphate metabolic process	6	563	0.999999	1	evm.TU.Gh_D09G2442,evm.TU.Gh_D08G2020,evm.TU.Gh_D13G2268,evm.TU.Gh_D05G0274,evm.TU.Gh_A12G1912,evm.TU.Gh_A05G0198
Biological Process	GO:0009165	nucleotide biosynthetic process	5	395	0.999907	1	evm.TU.Gh_A12G0665,evm.TU.Gh_D12G0669,evm.TU.Gh_D11G1944,evm.TU.Gh_A12G1912,evm.TU.Gh_A07G0493
Biological Process	GO:0009167	purine ribonucleoside monophosphate metabolic process	5	532	0.999999	1	evm.TU.Gh_D13G2268,evm.TU.Gh_D09G2442,evm.TU.Gh_D08G2020,evm.TU.Gh_A05G0198,evm.TU.Gh_D05G0274
Biological Process	GO:0009179	purine ribonucleoside diphosphate metabolic process	5	182	0.90955	1	evm.TU.Gh_D08G2020,evm.TU.Gh_D09G2442,evm.TU.Gh_D13G2268,evm.TU.Gh_D05G0274,evm.TU.Gh_A05G0198
Biological Process	GO:0009185	ribonucleoside diphosphate metabolic process	5	182	0.90955	1	evm.TU.Gh_D13G2268,evm.TU.Gh_D09G2442,evm.TU.Gh_D08G2020,evm.TU.Gh_A05G0198,evm.TU.Gh_D05G0274
Biological Process	GO:0009199	ribonucleoside triphosphate metabolic process	5	540	1	1	evm.TU.Gh_D08G2020,evm.TU.Gh_D09G2442,evm.TU.Gh_D13G2268,evm.TU.Gh_D05G0274,evm.TU.Gh_A05G0198
Biological Process	GO:0009205	purine ribonucleoside triphosphate metabolic process	5	513	0.999999	1	evm.TU.Gh_D09G2442,evm.TU.Gh_D08G2020,evm.TU.Gh_D13G2268,evm.TU.Gh_D05G0274,evm.TU.Gh_A05G0198
Biological Process	GO:0009251	glucan catabolic process	2	82	0.883518	1	evm.TU.Gh_D01G1428,evm.TU.Gh_D03G0779
Biological Process	GO:0009259	ribonucleotide metabolic process	5	635	1	1	evm.TU.Gh_D13G2268,evm.TU.Gh_D09G2442,evm.TU.Gh_D08G2020,evm.TU.Gh_A05G0198,evm.TU.Gh_D05G0274
Biological Process	GO:0009266	response to temperature stimulus	1	114	0.994338	1	evm.TU.Gh_D09G0981
Biological Process	GO:0009267	cellular response to starvation	1	25	0.678161	1	evm.TU.Gh_D11G2664
Biological Process	GO:0009308	amine metabolic process	5	216	0.964831	1	evm.TU.Gh_A13G0376,evm.TU.Gh_D12G1462,evm.TU.Gh_D11G2812,evm.TU.Gh_A04G1054,novel.50320
Biological Process	GO:0009309	amine biosynthetic process	3	71	0.614646	1	evm.TU.Gh_D11G2812,evm.TU.Gh_A04G1054,novel.50320
Biological Process	GO:0009311	oligosaccharide metabolic process	5	144	0.769602	1	evm.TU.Gh_D08G0936,evm.TU.Gh_D12G2695,evm.TU.Gh_D07G0139,evm.TU.Gh_A12G2277,evm.TU.Gh_A07G0146
Biological Process	GO:0009312	oligosaccharide biosynthetic process	3	96	0.803747	1	evm.TU.Gh_D12G2695,evm.TU.Gh_D08G0936,evm.TU.Gh_A12G2277
Biological Process	GO:0009408	response to heat	1	69	0.956296	1	evm.TU.Gh_D09G0981
Biological Process	GO:0009414	response to water deprivation	3	78	0.677616	1	novel.52995,novel.16910,novel.42458
Biological Process	GO:0009415	response to water	3	86	0.739844	1	novel.16910,novel.42458,novel.52995
Biological Process	GO:0009555	pollen development	2	94	0.924612	1	evm.TU.Gh_A05G3374,evm.TU.Gh_A07G1304
Biological Process	GO:0009628	response to abiotic stimulus	17	477	0.85132	1	novel.45727,novel.16910,evm.TU.Gh_A12G2425,evm.TU.Gh_A03G0871,evm.TU.Gh_A04G0861,evm.TU.Gh_A12G0061,evm.TU.Gh_A07G1978,evm.TU.Gh_D09G0489,evm.TU.Gh_D09G0981,evm.TU.Gh_A09G0482,evm.TU.Gh_D12G2533,evm.TU.Gh_D02G0671,novel.57665,evm.TU.Gh_A12G1518,evm.TU.Gh_D02G1254,novel.52995,novel.42458
Biological Process	GO:0009651	response to salt stress	3	79	0.685959	1	novel.45727,evm.TU.Gh_A07G1978,evm.TU.Gh_A12G0061
Biological Process	GO:0009653	anatomical structure morphogenesis	8	298	0.955502	1	novel.50630,evm.TU.Gh_A03G1843,evm.TU.Gh_D02G2283,evm.TU.Gh_A12G0319,evm.TU.Gh_D01G0012,evm.TU.Gh_A03G2052,evm.TU.Gh_D11G1818,evm.TU.Gh_A11G0568
Biological Process	GO:0009657	plastid organization	2	81	0.879286	1	evm.TU.Gh_A05G2014,evm.TU.Gh_D03G1801
Biological Process	GO:0009658	chloroplast organization	1	64	0.945161	1	evm.TU.Gh_D03G1801
Biological Process	GO:0009694	jasmonic acid metabolic process	1	19	0.5775	1	novel.60825
Biological Process	GO:0009719	response to endogenous stimulus	20	871	0.999731	1	evm.TU.Gh_A07G2317,evm.TU.Gh_D07G0177,evm.TU.Gh_A08G0911,evm.TU.Gh_A03G1339,evm.TU.Gh_D06G1196,evm.TU.Gh_D11G1865,evm.TU.Gh_D09G2057,evm.TU.Gh_A06G0764,evm.TU.Gh_D02G1805,evm.TU.Gh_A08G2485,evm.TU.Gh_D06G2328,evm.TU.Gh_D07G0138,evm.TU.Gh_A05G3374,evm.TU.Gh_D02G1774,evm.TU.Gh_D02G0417,evm.TU.Gh_A02G0358,evm.TU.Gh_A09G2272,evm.TU.Gh_A03G1365,evm.TU.Gh_D08G1114,novel.61800
Biological Process	GO:0009725	response to hormone	20	871	0.999731	1	evm.TU.Gh_A06G0764,evm.TU.Gh_D09G2057,evm.TU.Gh_A07G2317,evm.TU.Gh_D07G0177,evm.TU.Gh_A03G1339,evm.TU.Gh_A08G0911,evm.TU.Gh_D06G1196,evm.TU.Gh_D11G1865,evm.TU.Gh_D02G0417,evm.TU.Gh_A02G0358,evm.TU.Gh_A09G2272,evm.TU.Gh_A03G1365,evm.TU.Gh_D08G1114,novel.61800,evm.TU.Gh_D02G1805,evm.TU.Gh_A08G2485,evm.TU.Gh_D06G2328,evm.TU.Gh_D07G0138,evm.TU.Gh_A05G3374,evm.TU.Gh_D02G1774
Biological Process	GO:0009733	response to auxin	6	537	0.999998	1	evm.TU.Gh_D08G1114,evm.TU.Gh_A05G3374,evm.TU.Gh_A08G0911,novel.61800,evm.TU.Gh_A08G2485,evm.TU.Gh_D07G0138
Biological Process	GO:0009734	auxin-activated signaling pathway	2	263	0.999915	1	evm.TU.Gh_A08G2485,evm.TU.Gh_A05G3374
Biological Process	GO:0009737	response to abscisic acid	5	161	0.845556	1	evm.TU.Gh_D02G1774,evm.TU.Gh_D11G1865,evm.TU.Gh_A03G1339,evm.TU.Gh_A09G2272,evm.TU.Gh_D09G2057
Biological Process	GO:0009738	abscisic acid-activated signaling pathway	3	85	0.732624	1	evm.TU.Gh_D09G2057,evm.TU.Gh_A09G2272,evm.TU.Gh_D11G1865
Biological Process	GO:0009741	response to brassinosteroid	2	52	0.677213	1	evm.TU.Gh_D09G2057,evm.TU.Gh_A09G2272
Biological Process	GO:0009755	hormone-mediated signaling pathway	14	481	0.965948	1	evm.TU.Gh_A02G0358,evm.TU.Gh_D09G2057,evm.TU.Gh_D02G0417,evm.TU.Gh_A06G0764,evm.TU.Gh_A03G1365,evm.TU.Gh_A09G2272,evm.TU.Gh_A05G3374,evm.TU.Gh_D06G1196,evm.TU.Gh_D11G1865,evm.TU.Gh_A08G2485,evm.TU.Gh_A07G2317,evm.TU.Gh_D02G1805,evm.TU.Gh_D06G2328,evm.TU.Gh_D07G0177
Biological Process	GO:0009767	photosynthetic electron transport chain	3	97	0.809347	1	novel.16910,novel.42458,novel.52995
Biological Process	GO:0009790	embryo development	2	114	0.964337	1	evm.TU.Gh_D02G1774,evm.TU.Gh_A03G1339
Biological Process	GO:0009791	post-embryonic development	15	431	0.862281	1	evm.TU.Gh_A12G1518,evm.TU.Gh_D02G1254,evm.TU.Gh_A12G0936,evm.TU.Gh_D12G1027,evm.TU.Gh_A09G2272,evm.TU.Gh_D01G0012,evm.TU.Gh_A12G0319,evm.TU.Gh_D11G1818,evm.TU.Gh_A03G0871,evm.TU.Gh_D09G2057,evm.TU.Gh_D02G1774,evm.TU.Gh_D11G1865,evm.TU.Gh_A03G1843,evm.TU.Gh_D02G2283,evm.TU.Gh_A03G1339
Biological Process	GO:0009793	embryo development ending in seed dormancy	2	105	0.949895	1	evm.TU.Gh_D02G1774,evm.TU.Gh_A03G1339
Biological Process	GO:0009809	lignin biosynthetic process	1	20	0.596235	1	evm.TU.Gh_A13G0279
Biological Process	GO:0009826	unidimensional cell growth	2	64	0.782178	1	evm.TU.Gh_A11G0568,evm.TU.Gh_D11G1818
Biological Process	GO:0009832	plant-type cell wall biogenesis	3	75	0.651607	1	evm.TU.Gh_D07G1823,evm.TU.Gh_A07G1625,evm.TU.Gh_D02G0577
Biological Process	GO:0009888	tissue development	2	161	0.994324	1	evm.TU.Gh_A12G0936,evm.TU.Gh_D12G1027
Biological Process	GO:0009891	positive regulation of biosynthetic process	6	157	0.700148	1	evm.TU.Gh_A05G2553,evm.TU.Gh_D05G2829,evm.TU.Gh_D10G0637,evm.TU.Gh_D13G0299,evm.TU.Gh_D13G0850,evm.TU.Gh_A13G0726
Biological Process	GO:0009892	negative regulation of metabolic process	12	317	0.750776	1	evm.TU.Gh_A09G1021,evm.TU.Gh_A06G0150,novel.50999,evm.TU.Gh_D09G1042,evm.TU.Gh_D05G1367,novel.55947,evm.TU.Gh_A05G1738,evm.TU.Gh_A03G1577,evm.TU.Gh_D05G1933,evm.TU.Gh_Sca005011G01,evm.TU.Gh_D13G2374,evm.TU.Gh_A05G1189
Biological Process	GO:0009908	flower development	3	138	0.947019	1	evm.TU.Gh_A12G0936,evm.TU.Gh_D12G1027,evm.TU.Gh_D11G1818
Biological Process	GO:0009914	hormone transport	1	39	0.829465	1	evm.TU.Gh_A05G3374
Biological Process	GO:0009966	regulation of signal transduction	4	147	0.894921	1	evm.TU.Gh_A09G2272,evm.TU.Gh_D02G0417,evm.TU.Gh_D09G2057,evm.TU.Gh_A02G0358
Biological Process	GO:0009987	cellular process	1019	23613	0.882112	1	evm.TU.Gh_A05G3310,evm.TU.Gh_D05G2642,evm.TU.Gh_A13G1254,evm.TU.Gh_A06G0439,evm.TU.Gh_D05G0548,evm.TU.Gh_A02G1687,evm.TU.Gh_D12G1367,evm.TU.Gh_D07G1610,evm.TU.Gh_D09G0676,evm.TU.Gh_D09G1880,evm.TU.Gh_D12G1056,evm.TU.Gh_D03G1441,novel.25648,evm.TU.Gh_A05G2118,evm.TU.Gh_D07G0362,evm.TU.Gh_D06G0758,evm.TU.Gh_A06G1923,evm.TU.Gh_A10G0113,evm.TU.Gh_A02G1301,evm.TU.Gh_A09G2256,evm.TU.Gh_Sca004822G03,evm…
Biological Process	GO:0009991	response to extracellular stimulus	1	58	0.927995	1	evm.TU.Gh_D11G2664
Biological Process	GO:0010015	root morphogenesis	1	46	0.875871	1	novel.50630
Biological Process	GO:0010033	response to organic substance	32	991	0.977733	1	evm.TU.Gh_D07G0177,novel.55947,evm.TU.Gh_D11G1865,evm.TU.Gh_D13G0850,evm.TU.Gh_A12G2425,evm.TU.Gh_A13G0726,evm.TU.Gh_A11G1957,evm.TU.Gh_A08G2485,evm.TU.Gh_D07G0138,evm.TU.Gh_A09G0482,evm.TU.Gh_D09G0489,evm.TU.Gh_D02G0417,evm.TU.Gh_D08G1114,novel.61800,evm.TU.Gh_A07G1822,evm.TU.Gh_A07G2317,evm.TU.Gh_A08G0911,evm.TU.Gh_A03G1339,evm.TU.Gh_A12G0699,evm.TU.Gh_D06G1196,evm.TU.Gh_A06G0764,evm.TU.Gh_D09G…
Biological Process	GO:0010150	leaf senescence	1	27	0.706073	1	evm.TU.Gh_A04G0861
Biological Process	GO:0010154	fruit development	2	147	0.990098	1	evm.TU.Gh_D02G1774,evm.TU.Gh_A03G1339
Biological Process	GO:0010393	galacturonan metabolic process	12	347	0.845959	1	evm.TU.Gh_A12G2265,evm.TU.Gh_D12G2415,evm.TU.Gh_A04G0052,evm.TU.Gh_D12G1297,novel.63326,evm.TU.Gh_A12G0564,evm.TU.Gh_A03G0560,evm.TU.Gh_D05G0373,evm.TU.Gh_A05G0272,evm.TU.Gh_D09G0310,evm.TU.Gh_A11G0727,evm.TU.Gh_A09G0309
Biological Process	GO:0010467	gene expression	310	7778	0.983098	1	evm.TU.Gh_D09G2332,evm.TU.Gh_D04G1272,evm.TU.Gh_D08G1470,evm.TU.Gh_A05G3283,evm.TU.Gh_A01G2142,evm.TU.Gh_D06G0536,evm.TU.Gh_D02G2086,evm.TU.Gh_D11G0093,evm.TU.Gh_A07G1251,evm.TU.Gh_D05G2222,evm.TU.Gh_D02G0043,evm.TU.Gh_D04G0293,evm.TU.Gh_A04G0868,evm.TU.Gh_A12G0319,evm.TU.Gh_D03G1371,evm.TU.Gh_D01G0657,evm.TU.Gh_A05G1472,evm.TU.Gh_A10G0896,evm.TU.Gh_D09G0376,evm.TU.Gh_D10G0987,evm.TU.Gh_D06G0289,…
Biological Process	GO:0010557	positive regulation of macromolecule biosynthetic process	6	153	0.676388	1	evm.TU.Gh_A05G2553,evm.TU.Gh_D05G2829,evm.TU.Gh_D13G0299,evm.TU.Gh_D10G0637,evm.TU.Gh_D13G0850,evm.TU.Gh_A13G0726
Biological Process	GO:0010558	negative regulation of macromolecule biosynthetic process	3	113	0.881987	1	novel.55947,evm.TU.Gh_A03G1577,evm.TU.Gh_Sca005011G01
Biological Process	GO:0010605	negative regulation of macromolecule metabolic process	8	297	0.954413	1	evm.TU.Gh_Sca005011G01,evm.TU.Gh_A03G1577,evm.TU.Gh_A05G1189,evm.TU.Gh_D13G2374,novel.55947,evm.TU.Gh_D05G1367,evm.TU.Gh_D09G1042,evm.TU.Gh_A09G1021
Biological Process	GO:0010608	posttranscriptional regulation of gene expression	1	228	0.999968	1	novel.55947
Biological Process	GO:0010629	negative regulation of gene expression	6	231	0.945696	1	novel.55947,evm.TU.Gh_A05G1189,evm.TU.Gh_D05G1367,evm.TU.Gh_D13G2374,evm.TU.Gh_Sca005011G01,evm.TU.Gh_A03G1577
Biological Process	GO:0010646	regulation of cell communication	5	149	0.794477	1	evm.TU.Gh_D02G0417,evm.TU.Gh_D11G2664,evm.TU.Gh_D09G2057,evm.TU.Gh_A02G0358,evm.TU.Gh_A09G2272
Biological Process	GO:0010817	regulation of hormone levels	6	155	0.688418	1	evm.TU.Gh_D11G1818,novel.50999,evm.TU.Gh_A06G0150,evm.TU.Gh_D05G1933,evm.TU.Gh_A05G3374,evm.TU.Gh_A05G1738
Biological Process	GO:0015031	protein transport	21	1063	0.999996	1	evm.TU.Gh_A02G1349,evm.TU.Gh_A13G0544,evm.TU.Gh_A10G0710,evm.TU.Gh_D12G1027,evm.TU.Gh_A06G1095,evm.TU.Gh_A07G1902,evm.TU.Gh_D02G1150,evm.TU.Gh_D05G1231,evm.TU.Gh_D07G2119,evm.TU.Gh_A01G1117,evm.TU.Gh_D02G0071,evm.TU.Gh_A04G0460,novel.56421,evm.TU.Gh_D01G1191,evm.TU.Gh_A05G2014,evm.TU.Gh_A12G0936,evm.TU.Gh_D06G1345,evm.TU.Gh_A03G2106,evm.TU.Gh_D04G0893,evm.TU.Gh_A05G3860,evm.TU.Gh_D13G0737
Biological Process	GO:0015672	monovalent inorganic cation transport	10	548	0.999734	1	evm.TU.Gh_D06G1817,novel.45727,evm.TU.Gh_A13G1579,evm.TU.Gh_A12G0061,evm.TU.Gh_D01G1760,evm.TU.Gh_D05G1433,evm.TU.Gh_A05G1265,evm.TU.Gh_A06G1962,evm.TU.Gh_D06G1695,evm.TU.Gh_A11G0578
Biological Process	GO:0015698	inorganic anion transport	5	155	0.821487	1	evm.TU.Gh_D06G0344,evm.TU.Gh_D07G2154,evm.TU.Gh_A07G1937,evm.TU.Gh_A13G0105,evm.TU.Gh_A06G1908
Biological Process	GO:0015740	C4-dicarboxylate transport	2	43	0.573874	1	evm.TU.Gh_D07G1355,evm.TU.Gh_A02G0959
Biological Process	GO:0015780	nucleotide-sugar transport	1	29	0.731565	1	evm.TU.Gh_D04G2010
Biological Process	GO:0015833	peptide transport	23	1129	0.999996	1	evm.TU.Gh_D04G0893,evm.TU.Gh_A05G3860,evm.TU.Gh_A03G2106,evm.TU.Gh_D13G0737,evm.TU.Gh_A05G2014,evm.TU.Gh_D01G1191,novel.56421,evm.TU.Gh_A12G0936,evm.TU.Gh_D06G1345,evm.TU.Gh_A01G1117,evm.TU.Gh_D02G0071,evm.TU.Gh_A05G0759,evm.TU.Gh_A04G0460,evm.TU.Gh_D05G0890,evm.TU.Gh_A13G0544,evm.TU.Gh_A02G1349,evm.TU.Gh_A10G0710,evm.TU.Gh_D12G1027,evm.TU.Gh_A07G1902,evm.TU.Gh_A06G1095,evm.TU.Gh_D05G1231,evm.TU.…
Biological Process	GO:0015931	nucleobase-containing compound transport	1	91	0.983905	1	evm.TU.Gh_D04G2010
Biological Process	GO:0015979	photosynthesis	3	572	1	1	novel.52995,novel.16910,novel.42458
Biological Process	GO:0015980	energy derivation by oxidation of organic compounds	2	277	0.999953	1	evm.TU.Gh_A05G1645,evm.TU.Gh_A07G0493
Biological Process	GO:0015992	proton transport	1	346	1	1	evm.TU.Gh_D06G1817
Biological Process	GO:0015994	chlorophyll metabolic process	1	50	0.896475	1	evm.TU.Gh_A08G1667
Biological Process	GO:0016043	cellular component organization	65	2627	1	1	evm.TU.Gh_D08G2355,evm.TU.Gh_A05G3992,novel.12507,evm.TU.Gh_A13G0185,novel.22336,evm.TU.Gh_A07G1625,evm.TU.Gh_A05G0272,evm.TU.Gh_A11G2155,evm.TU.Gh_A13G0544,evm.TU.Gh_D02G1891,evm.TU.Gh_A09G2272,evm.TU.Gh_A12G0338,evm.TU.Gh_D11G1818,evm.TU.Gh_A13G2351,evm.TU.Gh_A12G1874,evm.TU.Gh_A13G0271,evm.TU.Gh_A05G2724,evm.TU.Gh_A05G0808,evm.TU.Gh_D02G0992,evm.TU.Gh_A11G0568,novel.37514,evm.TU.Gh_D12G2049,ev…
Biological Process	GO:0016051	carbohydrate biosynthetic process	16	522	0.955163	1	evm.TU.Gh_D11G1583,evm.TU.Gh_A08G2296,evm.TU.Gh_D08G0936,evm.TU.Gh_D04G1823,evm.TU.Gh_D12G2049,novel.17295,evm.TU.Gh_D12G2695,novel.51192,evm.TU.Gh_D02G0373,evm.TU.Gh_D11G0363,evm.TU.Gh_D08G2355,evm.TU.Gh_A11G0308,evm.TU.Gh_A05G1645,evm.TU.Gh_A12G1874,evm.TU.Gh_A12G2277,evm.TU.Gh_D02G0410
Biological Process	GO:0016052	carbohydrate catabolic process	22	618	0.879194	1	evm.TU.Gh_D12G2415,evm.TU.Gh_A04G0052,evm.TU.Gh_D05G0274,evm.TU.Gh_A05G0198,evm.TU.Gh_D01G1428,evm.TU.Gh_A10G0562,novel.63326,evm.TU.Gh_A12G0564,evm.TU.Gh_D09G2442,evm.TU.Gh_A09G0309,evm.TU.Gh_A11G0727,evm.TU.Gh_D05G0373,evm.TU.Gh_D09G0310,evm.TU.Gh_A05G0272,evm.TU.Gh_D01G1683,evm.TU.Gh_A12G2265,evm.TU.Gh_D12G1297,evm.TU.Gh_D03G0779,evm.TU.Gh_A01G1443,evm.TU.Gh_D08G2020,evm.TU.Gh_D13G2268,evm.TU.…
Biological Process	GO:0016071	mRNA metabolic process	4	424	0.999994	1	novel.20191,evm.TU.Gh_D03G0005,evm.TU.Gh_A02G1715,novel.55947
Biological Process	GO:0016125	sterol metabolic process	1	33	0.776111	1	novel.60825
Biological Process	GO:0016192	vesicle-mediated transport	14	784	0.999986	1	evm.TU.Gh_D05G3898,evm.TU.Gh_A09G0090,evm.TU.Gh_D01G0679,evm.TU.Gh_A01G1870,evm.TU.Gh_D08G1877,evm.TU.Gh_D01G1191,evm.TU.Gh_D02G1344,evm.TU.Gh_A11G0578,evm.TU.Gh_A10G0710,evm.TU.Gh_A05G0839,evm.TU.Gh_D04G1136,evm.TU.Gh_A04G0460,evm.TU.Gh_A01G1117,evm.TU.Gh_D04G0893
Biological Process	GO:0016441	posttranscriptional gene silencing	1	36	0.8046	1	novel.55947
Biological Process	GO:0016458	gene silencing	4	111	0.730165	1	evm.TU.Gh_D13G2374,evm.TU.Gh_A05G1189,evm.TU.Gh_D05G1367,novel.55947
Biological Process	GO:0016485	protein processing	3	93	0.786112	1	evm.TU.Gh_D06G0536,evm.TU.Gh_A05G2014,evm.TU.Gh_A06G0482
Biological Process	GO:0017038	protein import	2	130	0.980723	1	evm.TU.Gh_D12G1027,evm.TU.Gh_A12G0936
Biological Process	GO:0017148	negative regulation of translation	1	26	0.692434	1	novel.55947
Biological Process	GO:0018904	ether metabolic process	2	87	0.902687	1	evm.TU.Gh_D05G0296,evm.TU.Gh_A05G0217
Biological Process	GO:0019252	starch biosynthetic process	1	45	0.870108	1	evm.TU.Gh_A05G1645
Biological Process	GO:0019362	pyridine nucleotide metabolic process	12	282	0.598351	1	evm.TU.Gh_D09G2442,evm.TU.Gh_D08G2020,evm.TU.Gh_D12G0669,evm.TU.Gh_A12G0665,evm.TU.Gh_D13G2268,evm.TU.Gh_D09G0331,evm.TU.Gh_A07G0493,evm.TU.Gh_A03G1070,evm.TU.Gh_D11G1944,evm.TU.Gh_D05G0274,evm.TU.Gh_A05G0198,evm.TU.Gh_A09G0329
Biological Process	GO:0019395	fatty acid oxidation	1	59	0.93119	1	evm.TU.Gh_D01G0186
Biological Process	GO:0019637	organophosphate metabolic process	28	1234	0.999984	1	evm.TU.Gh_D09G2442,evm.TU.Gh_D06G1343,evm.TU.Gh_D12G2096,evm.TU.Gh_A09G1484,evm.TU.Gh_D08G1911,evm.TU.Gh_A07G0493,evm.TU.Gh_D09G1494,evm.TU.Gh_D10G0490,evm.TU.Gh_A06G1710,evm.TU.Gh_A12G1912,evm.TU.Gh_D05G0274,evm.TU.Gh_A05G0198,evm.TU.Gh_D06G0078,evm.TU.Gh_A06G0105,evm.TU.Gh_D08G2020,evm.TU.Gh_D12G0669,evm.TU.Gh_D13G2268,evm.TU.Gh_A12G0665,evm.TU.Gh_A10G0467,evm.TU.Gh_A08G1600,evm.TU.Gh_D09G0331,…
Biological Process	GO:0019684	photosynthesis, light reaction	3	255	0.999229	1	novel.42458,novel.16910,novel.52995
Biological Process	GO:0019693	ribose phosphate metabolic process	8	704	1	1	evm.TU.Gh_D13G2268,evm.TU.Gh_D09G2442,evm.TU.Gh_D08G2020,evm.TU.Gh_D09G0331,evm.TU.Gh_A03G1070,evm.TU.Gh_A05G0198,evm.TU.Gh_A09G0329,evm.TU.Gh_D05G0274
Biological Process	GO:0019725	cellular homeostasis	19	501	0.787424	1	evm.TU.Gh_D09G1582,evm.TU.Gh_D02G1805,evm.TU.Gh_D08G1056,evm.TU.Gh_D10G0264,evm.TU.Gh_A03G1365,evm.TU.Gh_D10G1419,evm.TU.Gh_D12G1507,evm.TU.Gh_D02G1645,evm.TU.Gh_A10G0264,evm.TU.Gh_A10G1090,evm.TU.Gh_D03G0414,evm.TU.Gh_A03G1211,evm.TU.Gh_A01G1602,evm.TU.Gh_A12G1384,evm.TU.Gh_D08G0133,evm.TU.Gh_A05G0217,evm.TU.Gh_D13G2268,evm.TU.Gh_D05G0296,evm.TU.Gh_A08G0870
Biological Process	GO:0019751	polyol metabolic process	1	53	0.909652	1	evm.TU.Gh_A10G0562
Biological Process	GO:0019752	carboxylic acid metabolic process	80	2026	0.872575	1	evm.TU.Gh_A07G0524,evm.TU.Gh_D13G1360,evm.TU.Gh_D08G0816,novel.58433,evm.TU.Gh_D02G1390,evm.TU.Gh_D07G2235,evm.TU.Gh_A05G0127,evm.TU.Gh_A07G1585,evm.TU.Gh_Sca004981G03,evm.TU.Gh_A13G0512,evm.TU.Gh_D09G0575,evm.TU.Gh_A10G0504,evm.TU.Gh_D11G2812,evm.TU.Gh_A05G0198,novel.51989,evm.TU.Gh_D12G2533,evm.TU.Gh_A07G0493,evm.TU.Gh_D02G0358,novel.50320,evm.TU.Gh_D01G0186,evm.TU.Gh_D13G2098,evm.TU.Gh_A03G099…
Biological Process	GO:0019941	modification-dependent protein catabolic process	11	471	0.994332	1	evm.TU.Gh_A05G1190,evm.TU.Gh_A09G0989,evm.TU.Gh_A01G1613,evm.TU.Gh_D02G2243,evm.TU.Gh_D05G1368,evm.TU.Gh_D13G0048,evm.TU.Gh_A13G2326,evm.TU.Gh_D01G1847,evm.TU.Gh_D13G2139,evm.TU.Gh_D13G0850,evm.TU.Gh_A13G0726
Biological Process	GO:0022402	cell cycle process	3	264	0.999454	1	evm.TU.Gh_D12G0326,evm.TU.Gh_D02G2249,evm.TU.Gh_A12G0338
Biological Process	GO:0022406	membrane docking	1	49	0.891669	1	evm.TU.Gh_D08G1877
Biological Process	GO:0022411	cellular component disassembly	3	121	0.908107	1	evm.TU.Gh_A03G0586,evm.TU.Gh_A11G0281,evm.TU.Gh_D03G0870
Biological Process	GO:0022603	regulation of anatomical structure morphogenesis	1	42	0.851167	1	evm.TU.Gh_A11G0568
Biological Process	GO:0022604	regulation of cell morphogenesis	1	35	0.795531	1	evm.TU.Gh_A11G0568
Biological Process	GO:0022607	cellular component assembly	9	941	1	1	evm.TU.Gh_A13G2351,novel.55947,evm.TU.Gh_D12G0129,evm.TU.Gh_D07G1823,evm.TU.Gh_A07G1625,evm.TU.Gh_A05G2014,evm.TU.Gh_A13G0544,evm.TU.Gh_A13G0574,evm.TU.Gh_D02G0577
Biological Process	GO:0022613	ribonucleoprotein complex biogenesis	1	518	1	1	novel.55947
Biological Process	GO:0022618	ribonucleoprotein complex assembly	1	256	0.999991	1	novel.55947
Biological Process	GO:0022622	root system development	4	147	0.894921	1	evm.TU.Gh_A09G2272,novel.50630,evm.TU.Gh_D09G2057,evm.TU.Gh_D11G1865
Biological Process	GO:0022900	electron transport chain	3	233	0.99822	1	novel.16910,novel.42458,novel.52995
Biological Process	GO:0023051	regulation of signaling	4	158	0.923347	1	evm.TU.Gh_A09G2272,evm.TU.Gh_D09G2057,evm.TU.Gh_D02G0417,evm.TU.Gh_A02G0358
Biological Process	GO:0023052	signaling	37	1730	1	1	evm.TU.Gh_A09G1937,evm.TU.Gh_D13G2208,evm.TU.Gh_D02G0417,novel.45323,evm.TU.Gh_A01G0525,evm.TU.Gh_D04G1714,evm.TU.Gh_A08G2485,evm.TU.Gh_A01G1528,evm.TU.Gh_D01G0538,evm.TU.Gh_D01G1777,evm.TU.Gh_D13G0850,evm.TU.Gh_D10G1464,evm.TU.Gh_D07G1610,evm.TU.Gh_A13G0726,evm.TU.Gh_A02G1100,evm.TU.Gh_D11G1865,evm.TU.Gh_D03G1569,evm.TU.Gh_D11G2903,evm.TU.Gh_D07G0177,evm.TU.Gh_Sca004822G03,evm.TU.Gh_A02G0358,evm…
Biological Process	GO:0030029	actin filament-based process	1	125	0.996565	1	evm.TU.Gh_A13G2351
Biological Process	GO:0030036	actin cytoskeleton organization	1	125	0.996565	1	evm.TU.Gh_A13G2351
Biological Process	GO:0030163	protein catabolic process	15	633	0.997869	1	evm.TU.Gh_D05G1368,evm.TU.Gh_D07G0804,evm.TU.Gh_D13G0048,evm.TU.Gh_A13G2326,evm.TU.Gh_D13G0850,evm.TU.Gh_A07G0742,evm.TU.Gh_D13G2139,evm.TU.Gh_D01G1847,evm.TU.Gh_A13G0726,evm.TU.Gh_A05G1190,evm.TU.Gh_A02G0131,evm.TU.Gh_A09G0989,evm.TU.Gh_A01G1613,evm.TU.Gh_D05G0630,evm.TU.Gh_D02G2243
Biological Process	GO:0030198	extracellular matrix organization	3	78	0.677616	1	evm.TU.Gh_A07G1625,evm.TU.Gh_D07G1823,evm.TU.Gh_D02G0577
Biological Process	GO:0030245	cellulose catabolic process	2	69	0.816248	1	evm.TU.Gh_D03G0779,evm.TU.Gh_D01G1428
Biological Process	GO:0031328	positive regulation of cellular biosynthetic process	6	153	0.676388	1	evm.TU.Gh_D05G2829,evm.TU.Gh_A05G2553,evm.TU.Gh_D10G0637,evm.TU.Gh_D13G0299,evm.TU.Gh_D13G0850,evm.TU.Gh_A13G0726
Biological Process	GO:0031667	response to nutrient levels	1	54	0.913661	1	evm.TU.Gh_D11G2664
Biological Process	GO:0031668	cellular response to extracellular stimulus	1	44	0.864079	1	evm.TU.Gh_D11G2664
Biological Process	GO:0031669	cellular response to nutrient levels	1	40	0.837029	1	evm.TU.Gh_D11G2664
Biological Process	GO:0032259	methylation	13	712	0.999957	1	evm.TU.Gh_D02G1849,evm.TU.Gh_D12G2370,evm.TU.Gh_D07G0243,evm.TU.Gh_A07G0189,evm.TU.Gh_A10G1193,evm.TU.Gh_D08G2702,evm.TU.Gh_A13G1366,evm.TU.Gh_A08G2333,evm.TU.Gh_A07G0188,novel.55947,novel.56512,evm.TU.Gh_A12G2188,evm.TU.Gh_D04G1609
Biological Process	GO:0032268	regulation of cellular protein metabolic process	6	356	0.998677	1	evm.TU.Gh_A09G1021,evm.TU.Gh_A05G1190,evm.TU.Gh_D05G1368,novel.55947,evm.TU.Gh_A09G0989,evm.TU.Gh_D09G1042
Biological Process	GO:0032269	negative regulation of cellular protein metabolic process	3	69	0.595201	1	novel.55947,evm.TU.Gh_A09G1021,evm.TU.Gh_D09G1042
Biological Process	GO:0032270	positive regulation of cellular protein metabolic process	3	87	0.746909	1	evm.TU.Gh_A09G0989,evm.TU.Gh_D05G1368,evm.TU.Gh_A05G1190
Biological Process	GO:0032502	developmental process	28	1097	0.999625	1	evm.TU.Gh_A09G2272,evm.TU.Gh_A12G0319,evm.TU.Gh_D01G0012,evm.TU.Gh_A03G2052,evm.TU.Gh_D01G1847,evm.TU.Gh_D11G1818,evm.TU.Gh_A08G0926,evm.TU.Gh_D07G1580,evm.TU.Gh_D13G0048,evm.TU.Gh_A12G1518,evm.TU.Gh_D02G1254,evm.TU.Gh_D12G1027,evm.TU.Gh_D08G1130,novel.50630,evm.TU.Gh_D02G1774,evm.TU.Gh_A03G1843,evm.TU.Gh_A05G3374,evm.TU.Gh_A03G0871,evm.TU.Gh_D09G2057,evm.TU.Gh_A04G0861,evm.TU.Gh_A11G0568,evm.TU.…
Biological Process	GO:0032870	cellular response to hormone stimulus	14	482	0.966635	1	evm.TU.Gh_A07G2317,evm.TU.Gh_D02G1805,evm.TU.Gh_A08G2485,evm.TU.Gh_D06G2328,evm.TU.Gh_D07G0177,evm.TU.Gh_A05G3374,evm.TU.Gh_D06G1196,evm.TU.Gh_D11G1865,evm.TU.Gh_D09G2057,evm.TU.Gh_D02G0417,evm.TU.Gh_A06G0764,evm.TU.Gh_A02G0358,evm.TU.Gh_A09G2272,evm.TU.Gh_A03G1365
Biological Process	GO:0032879	regulation of localization	2	56	0.71614	1	evm.TU.Gh_D13G2537,evm.TU.Gh_Sca004816G01
Biological Process	GO:0032940	secretion by cell	6	147	0.638545	1	evm.TU.Gh_A01G1870,evm.TU.Gh_D04G1136,evm.TU.Gh_A05G0839,evm.TU.Gh_A09G0090,evm.TU.Gh_D05G3898,evm.TU.Gh_D08G1877
Biological Process	GO:0032984	macromolecular complex disassembly	3	119	0.902119	1	evm.TU.Gh_A11G0281,evm.TU.Gh_A03G0586,evm.TU.Gh_D03G0870
Biological Process	GO:0032989	cellular component morphogenesis	2	155	0.992789	1	evm.TU.Gh_A11G0568,evm.TU.Gh_D11G1818
Biological Process	GO:0033013	tetrapyrrole metabolic process	1	138	0.998098	1	evm.TU.Gh_A08G1667
Biological Process	GO:0033036	macromolecule localization	32	1298	0.99994	1	evm.TU.Gh_D13G0737,evm.TU.Gh_D11G1293,evm.TU.Gh_A03G2106,evm.TU.Gh_A05G3860,evm.TU.Gh_A12G1577,evm.TU.Gh_D04G0893,evm.TU.Gh_D06G1345,evm.TU.Gh_D04G0168,evm.TU.Gh_D05G1300,novel.53840,novel.56421,evm.TU.Gh_D01G1191,evm.TU.Gh_A05G2014,novel.22336,evm.TU.Gh_A12G0936,evm.TU.Gh_D12G1667,evm.TU.Gh_A12G2633,evm.TU.Gh_D02G0071,evm.TU.Gh_A06G1095,evm.TU.Gh_D05G1231,evm.TU.Gh_D07G2119,evm.TU.Gh_A02G1349,ev…
Biological Process	GO:0033108	mitochondrial respiratory chain complex assembly	1	21	0.614138	1	evm.TU.Gh_A05G2014
Biological Process	GO:0033365	protein localization to organelle	4	262	0.997391	1	evm.TU.Gh_A13G0544,evm.TU.Gh_A05G2014,evm.TU.Gh_D12G1027,evm.TU.Gh_A12G0936
Biological Process	GO:0033554	cellular response to stress	13	668	0.999845	1	evm.TU.Gh_D13G0850,evm.TU.Gh_A04G0861,evm.TU.Gh_D11G0496,evm.TU.Gh_A13G0726,novel.64150,evm.TU.Gh_A02G1510,evm.TU.Gh_D02G1773,evm.TU.Gh_A01G0805,evm.TU.Gh_D11G2664,evm.TU.Gh_A07G1822,evm.TU.Gh_D03G0203,evm.TU.Gh_A03G1338,evm.TU.Gh_A11G0426
Biological Process	GO:0033692	cellular polysaccharide biosynthetic process	12	308	0.715683	1	evm.TU.Gh_D02G0410,evm.TU.Gh_D02G0373,evm.TU.Gh_A05G1645,novel.17295,evm.TU.Gh_A12G1874,evm.TU.Gh_D12G2049,evm.TU.Gh_D08G2355,evm.TU.Gh_A11G0308,evm.TU.Gh_D11G0363,evm.TU.Gh_D04G1823,evm.TU.Gh_D11G1583,evm.TU.Gh_A08G2296
Biological Process	GO:0033993	response to lipid	5	210	0.958195	1	evm.TU.Gh_D09G2057,evm.TU.Gh_A09G2272,evm.TU.Gh_A03G1339,evm.TU.Gh_D11G1865,evm.TU.Gh_D02G1774
Biological Process	GO:0034220	ion transmembrane transport	25	630	0.742386	1	evm.TU.Gh_D03G0256,evm.TU.Gh_D10G2430,evm.TU.Gh_A11G1441,evm.TU.Gh_D01G1760,evm.TU.Gh_D02G0484,evm.TU.Gh_A11G2248,evm.TU.Gh_A08G0413,evm.TU.Gh_D11G1596,evm.TU.Gh_A09G1923,evm.TU.Gh_D05G0432,evm.TU.Gh_D09G0052,evm.TU.Gh_D09G2141,evm.TU.Gh_A03G1923,evm.TU.Gh_A12G0457,novel.54022,evm.TU.Gh_A11G0578,evm.TU.Gh_A04G1020,evm.TU.Gh_D12G0460,evm.TU.Gh_A05G0327,evm.TU.Gh_D05G1433,evm.TU.Gh_A02G0434,evm.TU.…
Biological Process	GO:0034248	regulation of cellular amide metabolic process	1	203	0.999901	1	novel.55947
Biological Process	GO:0034249	negative regulation of cellular amide metabolic process	1	26	0.692434	1	novel.55947
Biological Process	GO:0034440	lipid oxidation	1	59	0.93119	1	evm.TU.Gh_D01G0186
Biological Process	GO:0034470	ncRNA processing	1	363	1	1	novel.55947
Biological Process	GO:0034504	protein localization to nucleus	2	62	0.767062	1	evm.TU.Gh_A12G0936,evm.TU.Gh_D12G1027
Biological Process	GO:0034613	cellular protein localization	12	908	1	1	evm.TU.Gh_A04G0460,evm.TU.Gh_D04G0893,evm.TU.Gh_D02G0071,evm.TU.Gh_A01G1117,novel.22336,evm.TU.Gh_A12G0936,evm.TU.Gh_A10G0710,evm.TU.Gh_D12G1027,evm.TU.Gh_A02G1349,evm.TU.Gh_D01G1191,evm.TU.Gh_A13G0544,evm.TU.Gh_A05G2014
Biological Process	GO:0034622	cellular macromolecular complex assembly	4	680	1	1	evm.TU.Gh_A13G0574,evm.TU.Gh_D12G0129,novel.55947,evm.TU.Gh_A05G2014
Biological Process	GO:0034637	cellular carbohydrate biosynthetic process	15	395	0.764697	1	evm.TU.Gh_A12G2277,evm.TU.Gh_D12G2695,evm.TU.Gh_D02G0373,evm.TU.Gh_D02G0410,evm.TU.Gh_A08G2296,evm.TU.Gh_D11G1583,evm.TU.Gh_D04G1823,evm.TU.Gh_D11G0363,evm.TU.Gh_D08G0936,evm.TU.Gh_D12G2049,evm.TU.Gh_A11G0308,evm.TU.Gh_D08G2355,evm.TU.Gh_A12G1874,novel.17295,evm.TU.Gh_A05G1645
Biological Process	GO:0034641	cellular nitrogen compound metabolic process	342	9954	1	1	evm.TU.Gh_A13G1269,evm.TU.Gh_Sca005978G01,evm.TU.Gh_D10G0757,evm.TU.Gh_D07G0824,evm.TU.Gh_A12G1953,evm.TU.Gh_D11G2469,evm.TU.Gh_D04G0448,evm.TU.Gh_D09G2442,evm.TU.Gh_A06G1134,evm.TU.Gh_D03G0203,evm.TU.Gh_D12G1207,evm.TU.Gh_A11G3022,evm.TU.Gh_A01G1536,evm.TU.Gh_A06G0266,evm.TU.Gh_D10G1797,novel.9925,evm.TU.Gh_D13G0850,evm.TU.Gh_A11G0926,evm.TU.Gh_D07G0177,evm.TU.Gh_D04G0354,evm.TU.Gh_A09G0058,evm.…
Biological Process	GO:0034645	cellular macromolecule biosynthetic process	310	7437	0.889831	1	evm.TU.Gh_D13G1573,evm.TU.Gh_A05G1264,evm.TU.Gh_A10G0896,evm.TU.Gh_D09G0376,evm.TU.Gh_D10G0987,evm.TU.Gh_D06G0289,evm.TU.Gh_A12G1084,evm.TU.Gh_D11G1011,evm.TU.Gh_A02G1510,evm.TU.Gh_D05G2829,evm.TU.Gh_D07G1086,evm.TU.Gh_A07G0261,evm.TU.Gh_A07G1009,evm.TU.Gh_A01G1537,evm.TU.Gh_D08G1310,evm.TU.Gh_D11G0093,evm.TU.Gh_A12G1874,evm.TU.Gh_A07G1251,evm.TU.Gh_D05G2222,evm.TU.Gh_D02G0043,evm.TU.Gh_D04G0293,…
Biological Process	GO:0034655	nucleobase-containing compound catabolic process	3	118	0.898994	1	evm.TU.Gh_A09G0681,evm.TU.Gh_A01G1476,evm.TU.Gh_D01G1713
Biological Process	GO:0034660	ncRNA metabolic process	10	576	0.999886	1	evm.TU.Gh_D10G2414,novel.55947,evm.TU.Gh_D13G1360,evm.TU.Gh_A09G2435,evm.TU.Gh_Sca004981G05,evm.TU.Gh_Sca004981G01,evm.TU.Gh_Sca009614G01,evm.TU.Gh_A10G2163,novel.59354,evm.TU.Gh_Sca004981G03
Biological Process	GO:0035194	posttranscriptional gene silencing by RNA	1	34	0.786041	1	novel.55947
Biological Process	GO:0035556	intracellular signal transduction	6	847	1	1	evm.TU.Gh_D11G1865,evm.TU.Gh_A02G0358,evm.TU.Gh_D02G0417,evm.TU.Gh_D02G0753,evm.TU.Gh_D07G1610,evm.TU.Gh_A01G0883
Biological Process	GO:0035999	tetrahydrofolate interconversion	1	41	0.844258	1	evm.TU.Gh_D04G1609
Biological Process	GO:0040007	growth	7	201	0.791522	1	evm.TU.Gh_D11G1818,evm.TU.Gh_D09G2057,evm.TU.Gh_D02G0577,evm.TU.Gh_A09G2272,evm.TU.Gh_A07G1625,evm.TU.Gh_D07G1823,evm.TU.Gh_A11G0568
Biological Process	GO:0040029	regulation of gene expression, epigenetic	1	72	0.961861	1	novel.55947
Biological Process	GO:0042181	ketone biosynthetic process	1	30	0.74347	1	novel.46766
Biological Process	GO:0042221	response to chemical	57	1359	0.685948	1	evm.TU.Gh_D09G2057,evm.TU.Gh_A06G0764,evm.TU.Gh_D11G2018,evm.TU.Gh_A07G2317,evm.TU.Gh_D12G2539,evm.TU.Gh_A07G1822,evm.TU.Gh_D11G1391,evm.TU.Gh_D04G0305,evm.TU.Gh_A09G0073,evm.TU.Gh_A02G0946,evm.TU.Gh_A12G0699,evm.TU.Gh_A08G0911,evm.TU.Gh_A03G1339,evm.TU.Gh_D06G1196,evm.TU.Gh_A02G0358,novel.42458,evm.TU.Gh_A03G1365,evm.TU.Gh_A09G2272,evm.TU.Gh_D12G2533,evm.TU.Gh_D02G0671,evm.TU.Gh_D04G1129,novel.5…
Biological Process	GO:0042401	cellular biogenic amine biosynthetic process	3	71	0.614646	1	evm.TU.Gh_D11G2812,evm.TU.Gh_A04G1054,novel.50320
Biological Process	GO:0042430	indole-containing compound metabolic process	1	49	0.891669	1	evm.TU.Gh_A13G0376
Biological Process	GO:0042440	pigment metabolic process	3	149	0.963341	1	evm.TU.Gh_A06G1796,evm.TU.Gh_D06G2182,evm.TU.Gh_A08G1667
Biological Process	GO:0042445	hormone metabolic process	5	122	0.63328	1	novel.50999,evm.TU.Gh_D11G1818,evm.TU.Gh_D05G1933,evm.TU.Gh_A06G0150,evm.TU.Gh_A05G1738
Biological Process	GO:0042545	cell wall modification	8	183	0.566233	1	evm.TU.Gh_A11G0727,evm.TU.Gh_D05G0373,evm.TU.Gh_A05G0272,evm.TU.Gh_A12G0564,novel.63326,evm.TU.Gh_D12G1297,evm.TU.Gh_D12G2415,evm.TU.Gh_A12G2265
Biological Process	GO:0042558	pteridine-containing compound metabolic process	1	89	0.982375	1	evm.TU.Gh_D04G1609
Biological Process	GO:0042592	homeostatic process	22	601	0.847854	1	evm.TU.Gh_A03G1211,novel.45727,evm.TU.Gh_A01G1602,evm.TU.Gh_D08G0133,evm.TU.Gh_A12G1384,evm.TU.Gh_D13G2268,evm.TU.Gh_D05G0296,evm.TU.Gh_A08G0870,evm.TU.Gh_A05G0217,evm.TU.Gh_D08G1056,evm.TU.Gh_A12G0061,evm.TU.Gh_A05G3374,evm.TU.Gh_D10G0264,evm.TU.Gh_D09G1582,evm.TU.Gh_D02G1805,evm.TU.Gh_A10G0264,evm.TU.Gh_A10G1090,evm.TU.Gh_D03G0414,evm.TU.Gh_A03G1365,evm.TU.Gh_D02G1645,evm.TU.Gh_D12G1507,evm.TU.…
Biological Process	GO:0042594	response to starvation	1	27	0.706073	1	evm.TU.Gh_D11G2664
Biological Process	GO:0042886	amide transport	24	1134	0.999992	1	evm.TU.Gh_A12G0936,novel.56421,evm.TU.Gh_D01G1191,evm.TU.Gh_A05G2014,evm.TU.Gh_D06G1345,evm.TU.Gh_A03G2106,evm.TU.Gh_D04G0893,evm.TU.Gh_A05G3860,evm.TU.Gh_D13G0737,evm.TU.Gh_A10G0710,evm.TU.Gh_D12G1027,evm.TU.Gh_A02G1349,evm.TU.Gh_A13G0544,evm.TU.Gh_D02G1150,evm.TU.Gh_D07G2119,evm.TU.Gh_D05G1231,evm.TU.Gh_A06G1095,evm.TU.Gh_A07G1902,evm.TU.Gh_A03G1576,evm.TU.Gh_D02G0071,evm.TU.Gh_A01G1117,evm.TU.…
Biological Process	GO:0043038	amino acid activation	9	210	0.588318	1	evm.TU.Gh_Sca004981G03,evm.TU.Gh_Sca004981G01,evm.TU.Gh_Sca009614G01,novel.59354,evm.TU.Gh_A10G2163,evm.TU.Gh_D10G2414,evm.TU.Gh_D13G1360,evm.TU.Gh_A09G2435,evm.TU.Gh_Sca004981G05
Biological Process	GO:0043039	tRNA aminoacylation	9	210	0.588318	1	evm.TU.Gh_Sca004981G03,evm.TU.Gh_Sca004981G01,evm.TU.Gh_Sca009614G01,evm.TU.Gh_A10G2163,novel.59354,evm.TU.Gh_D10G2414,evm.TU.Gh_D13G1360,evm.TU.Gh_Sca004981G05,evm.TU.Gh_A09G2435
Biological Process	GO:0043043	peptide biosynthetic process	23	2252	1	1	evm.TU.Gh_A05G3803,evm.TU.Gh_D10G2414,evm.TU.Gh_D03G0870,evm.TU.Gh_Sca004981G05,evm.TU.Gh_A03G0586,evm.TU.Gh_Sca009614G01,evm.TU.Gh_D10G0853,evm.TU.Gh_D04G0448,evm.TU.Gh_A05G3339,evm.TU.Gh_D05G1776,evm.TU.Gh_D02G1221,novel.55947,evm.TU.Gh_A06G0772,evm.TU.Gh_D13G1360,evm.TU.Gh_A09G2435,evm.TU.Gh_A11G0281,evm.TU.Gh_Sca004981G01,novel.59354,evm.TU.Gh_A10G2163,evm.TU.Gh_A10G0896,evm.TU.Gh_A11G2399,ev…
Biological Process	GO:0043062	extracellular structure organization	3	78	0.677616	1	evm.TU.Gh_D02G0577,evm.TU.Gh_D07G1823,evm.TU.Gh_A07G1625
Biological Process	GO:0043085	positive regulation of catalytic activity	1	69	0.956296	1	evm.TU.Gh_A07G0493
Biological Process	GO:0043094	cellular metabolic compound salvage	3	99	0.820142	1	evm.TU.Gh_D11G1944,evm.TU.Gh_D12G0669,evm.TU.Gh_A12G0665
Biological Process	GO:0043241	protein complex disassembly	3	112	0.878293	1	evm.TU.Gh_D03G0870,evm.TU.Gh_A11G0281,evm.TU.Gh_A03G0586
Biological Process	GO:0043269	regulation of ion transport	1	36	0.8046	1	evm.TU.Gh_D13G2537
Biological Process	GO:0043414	macromolecule methylation	1	217	0.999948	1	novel.55947
Biological Process	GO:0043436	oxoacid metabolic process	80	2053	0.897446	1	novel.63350,evm.TU.Gh_D05G0274,evm.TU.Gh_Sca071452G01,novel.62790,evm.TU.Gh_A13G0376,evm.TU.Gh_D02G1254,evm.TU.Gh_D09G2442,evm.TU.Gh_A12G0927,evm.TU.Gh_D05G0683,evm.TU.Gh_A01G0045,evm.TU.Gh_D01G0046,novel.50320,evm.TU.Gh_D02G0358,evm.TU.Gh_D01G0186,evm.TU.Gh_D13G2098,evm.TU.Gh_A03G0997,evm.TU.Gh_D13G0417,evm.TU.Gh_A04G0928,evm.TU.Gh_A12G2425,evm.TU.Gh_A07G2014,novel.51989,evm.TU.Gh_A05G0198,evm.T…
Biological Process	GO:0043603	cellular amide metabolic process	37	2471	1	1	evm.TU.Gh_A03G0586,evm.TU.Gh_D07G1030,evm.TU.Gh_A11G1244,evm.TU.Gh_Sca009614G01,evm.TU.Gh_D03G0870,evm.TU.Gh_Sca004981G05,evm.TU.Gh_D05G1776,evm.TU.Gh_D04G0448,evm.TU.Gh_A05G3339,evm.TU.Gh_A10G2163,evm.TU.Gh_A11G0281,novel.55947,evm.TU.Gh_D06G0536,evm.TU.Gh_A03G0797,evm.TU.Gh_A11G2399,evm.TU.Gh_D10G0853,evm.TU.Gh_A08G0204,evm.TU.Gh_D07G2060,evm.TU.Gh_D10G2414,evm.TU.Gh_A05G3803,evm.TU.Gh_D13G1032…
Biological Process	GO:0043604	amide biosynthetic process	25	2317	1	1	evm.TU.Gh_D03G0870,evm.TU.Gh_Sca004981G05,evm.TU.Gh_A05G3803,evm.TU.Gh_D10G2414,evm.TU.Gh_D10G0853,evm.TU.Gh_A03G0586,evm.TU.Gh_D07G1030,evm.TU.Gh_Sca009614G01,evm.TU.Gh_D04G0448,evm.TU.Gh_A05G3339,evm.TU.Gh_D02G1221,evm.TU.Gh_D05G1776,evm.TU.Gh_D13G1360,evm.TU.Gh_A09G2435,novel.55947,evm.TU.Gh_A06G0772,novel.59354,evm.TU.Gh_A10G2163,evm.TU.Gh_Sca004981G01,evm.TU.Gh_A11G0281,evm.TU.Gh_A07G0951,ev…
Biological Process	GO:0043623	cellular protein complex assembly	3	247	0.998953	1	evm.TU.Gh_A05G2014,evm.TU.Gh_A13G0574,evm.TU.Gh_D12G0129
Biological Process	GO:0043624	cellular protein complex disassembly	3	112	0.878293	1	evm.TU.Gh_A11G0281,evm.TU.Gh_A03G0586,evm.TU.Gh_D03G0870
Biological Process	GO:0043632	modification-dependent macromolecule catabolic process	11	475	0.994886	1	evm.TU.Gh_D05G1368,evm.TU.Gh_A13G2326,evm.TU.Gh_D13G0048,evm.TU.Gh_D01G1847,evm.TU.Gh_D13G2139,evm.TU.Gh_D13G0850,evm.TU.Gh_A13G0726,evm.TU.Gh_A05G1190,evm.TU.Gh_A09G0989,evm.TU.Gh_A01G1613,evm.TU.Gh_D02G2243
Biological Process	GO:0043648	dicarboxylic acid metabolic process	5	163	0.852958	1	evm.TU.Gh_A03G0997,evm.TU.Gh_A03G2161,evm.TU.Gh_A07G0493,evm.TU.Gh_D05G3814,evm.TU.Gh_D02G1390
Biological Process	GO:0043650	dicarboxylic acid biosynthetic process	1	36	0.8046	1	evm.TU.Gh_A07G0493
Biological Process	GO:0043933	macromolecular complex subunit organization	7	839	1	1	evm.TU.Gh_A03G0586,evm.TU.Gh_A11G0281,evm.TU.Gh_A13G0574,evm.TU.Gh_D12G0129,evm.TU.Gh_D03G0870,evm.TU.Gh_A05G2014,novel.55947
Biological Process	GO:0044038	cell wall macromolecule biosynthetic process	1	61	0.937161	1	evm.TU.Gh_D04G1823
Biological Process	GO:0044070	regulation of anion transport	1	28	0.719108	1	evm.TU.Gh_D13G2537
Biological Process	GO:0044085	cellular component biogenesis	30	1355	0.999996	1	novel.61670,evm.TU.Gh_D02G0577,novel.37515,evm.TU.Gh_A07G1625,evm.TU.Gh_A05G2014,novel.12507,evm.TU.Gh_A05G3992,evm.TU.Gh_A05G2724,novel.12509,evm.TU.Gh_D02G0992,evm.TU.Gh_A13G2351,novel.55947,evm.TU.Gh_A13G0271,evm.TU.Gh_A03G1432,evm.TU.Gh_D08G0272,evm.TU.Gh_D02G1891,evm.TU.Gh_A13G0574,evm.TU.Gh_D13G0290,evm.TU.Gh_D07G1823,evm.TU.Gh_D03G0483,evm.TU.Gh_D05G3030,evm.TU.Gh_D02G0220,evm.TU.Gh_A08G01…
Biological Process	GO:0044093	positive regulation of molecular function	1	69	0.956296	1	evm.TU.Gh_A07G0493
Biological Process	GO:0044106	cellular amine metabolic process	4	118	0.772581	1	novel.50320,evm.TU.Gh_A04G1054,evm.TU.Gh_D11G2812,evm.TU.Gh_A13G0376
Biological Process	GO:0044242	cellular lipid catabolic process	3	76	0.66044	1	evm.TU.Gh_A01G1272,evm.TU.Gh_D10G1420,evm.TU.Gh_D01G0186
Biological Process	GO:0044247	cellular polysaccharide catabolic process	2	80	0.874913	1	evm.TU.Gh_D01G1428,evm.TU.Gh_D03G0779
Biological Process	GO:0044249	cellular biosynthetic process	383	9680	0.994889	1	evm.TU.Gh_D01G0657,evm.TU.Gh_D03G1371,evm.TU.Gh_A05G1472,evm.TU.Gh_A04G0868,evm.TU.Gh_A12G0319,evm.TU.Gh_D11G1944,evm.TU.Gh_A07G1251,evm.TU.Gh_D05G2222,evm.TU.Gh_A12G1874,evm.TU.Gh_D11G0093,evm.TU.Gh_D02G0358,evm.TU.Gh_D04G0293,evm.TU.Gh_A01G0045,evm.TU.Gh_D05G0683,evm.TU.Gh_D02G0043,evm.TU.Gh_A05G3283,evm.TU.Gh_D08G1470,evm.TU.Gh_D09G2332,evm.TU.Gh_D04G1272,evm.TU.Gh_D02G2086,evm.TU.Gh_A01G2142,…
Biological Process	GO:0044255	cellular lipid metabolic process	42	1052	0.778588	1	evm.TU.Gh_A10G0504,evm.TU.Gh_D10G2595,evm.TU.Gh_D09G1494,evm.TU.Gh_D06G0078,novel.46766,novel.51989,evm.TU.Gh_A06G0105,evm.TU.Gh_A06G1710,evm.TU.Gh_A12G1518,evm.TU.Gh_D10G1420,evm.TU.Gh_D06G1343,evm.TU.Gh_A01G0738,novel.58433,evm.TU.Gh_A06G1093,evm.TU.Gh_A10G0467,evm.TU.Gh_A13G0955,evm.TU.Gh_A05G0127,evm.TU.Gh_A08G1600,evm.TU.Gh_A03G0871,evm.TU.Gh_Sca071452G01,evm.TU.Gh_D01G0758,evm.TU.Gh_D10G049…
Biological Process	GO:0044257	cellular protein catabolic process	11	547	0.99927	1	evm.TU.Gh_D05G1368,evm.TU.Gh_D13G0048,evm.TU.Gh_A13G2326,evm.TU.Gh_D13G0850,evm.TU.Gh_D01G1847,evm.TU.Gh_D13G2139,evm.TU.Gh_A13G0726,evm.TU.Gh_A05G1190,evm.TU.Gh_A09G0989,evm.TU.Gh_A01G1613,evm.TU.Gh_D02G2243
Biological Process	GO:0044265	cellular macromolecule catabolic process	14	643	0.999251	1	evm.TU.Gh_A01G1613,evm.TU.Gh_D02G2243,evm.TU.Gh_A05G1190,evm.TU.Gh_A01G1476,evm.TU.Gh_A09G0989,evm.TU.Gh_D13G0850,evm.TU.Gh_D13G2139,evm.TU.Gh_D01G1847,evm.TU.Gh_A13G0726,evm.TU.Gh_A09G0681,evm.TU.Gh_D01G1713,evm.TU.Gh_D05G1368,evm.TU.Gh_A13G2326,evm.TU.Gh_D13G0048
Biological Process	GO:0044270	cellular nitrogen compound catabolic process	6	167	0.754271	1	evm.TU.Gh_D01G1713,evm.TU.Gh_D04G1947,evm.TU.Gh_A01G1476,evm.TU.Gh_A13G0376,evm.TU.Gh_A08G1667,evm.TU.Gh_A09G0681
Biological Process	GO:0044271	cellular nitrogen compound biosynthetic process	303	7520	0.969835	1	evm.TU.Gh_A10G0760,evm.TU.Gh_D07G0802,evm.TU.Gh_D03G0870,evm.TU.Gh_D05G3920,evm.TU.Gh_D09G1705,evm.TU.Gh_D07G1384,evm.TU.Gh_Sca009614G01,evm.TU.Gh_D07G1030,evm.TU.Gh_A05G2378,evm.TU.Gh_D11G1675,evm.TU.Gh_A01G0639,evm.TU.Gh_D01G0012,evm.TU.Gh_A01G2064,evm.TU.Gh_A04G1126,novel.54106,novel.55947,evm.TU.Gh_D11G0418,evm.TU.Gh_D05G2344,evm.TU.Gh_D06G1120,evm.TU.Gh_A10G0753,evm.TU.Gh_D08G2092,evm.TU.Gh_…
Biological Process	GO:0044275	cellular carbohydrate catabolic process	3	100	0.825341	1	evm.TU.Gh_D03G0779,evm.TU.Gh_D01G1428,evm.TU.Gh_A10G0562
Biological Process	GO:0044281	small molecule metabolic process	106	3207	0.999624	1	evm.TU.Gh_A12G0158,evm.TU.Gh_D12G1017,evm.TU.Gh_D08G2020,evm.TU.Gh_A12G0665,evm.TU.Gh_D13G2268,evm.TU.Gh_D05G0296,evm.TU.Gh_A01G2000,evm.TU.Gh_D13G2412,evm.TU.Gh_A10G2163,evm.TU.Gh_D06G0758,evm.TU.Gh_A05G0909,evm.TU.Gh_A13G1366,novel.56046,evm.TU.Gh_D07G1773,evm.TU.Gh_D03G1441,evm.TU.Gh_D02G0155,evm.TU.Gh_D13G0620,evm.TU.Gh_A06G0667,evm.TU.Gh_D04G1445,evm.TU.Gh_A13G1261,evm.TU.Gh_D05G0189,evm.TU.…
Biological Process	GO:0044699	single-organism process	584	13608	0.828159	1	evm.TU.Gh_A12G1518,novel.13369,novel.57485,evm.TU.Gh_D13G2459,evm.TU.Gh_A10G1090,evm.TU.Gh_A01G0065,evm.TU.Gh_D09G0536,evm.TU.Gh_D10G1419,evm.TU.Gh_A07G0841,evm.TU.Gh_D10G2595,evm.TU.Gh_D13G1032,evm.TU.Gh_A06G1090,evm.TU.Gh_A12G0206,evm.TU.Gh_D07G1197,evm.TU.Gh_A12G0520,evm.TU.Gh_D02G0677,evm.TU.Gh_A09G0149,evm.TU.Gh_D01G0262,evm.TU.Gh_A12G0549,novel.48068,evm.TU.Gh_D12G1987,evm.TU.Gh_D05G0336,ev…
Biological Process	GO:0044700	single organism signaling	37	1719	1	1	evm.TU.Gh_Sca004822G03,evm.TU.Gh_D07G0177,evm.TU.Gh_D11G2903,evm.TU.Gh_D03G1569,evm.TU.Gh_D11G1865,evm.TU.Gh_A02G1100,evm.TU.Gh_A13G0726,evm.TU.Gh_D07G1610,evm.TU.Gh_D13G0850,evm.TU.Gh_D10G1464,evm.TU.Gh_D01G0538,evm.TU.Gh_D01G1777,evm.TU.Gh_D04G1714,evm.TU.Gh_A08G2485,evm.TU.Gh_A01G1528,evm.TU.Gh_A01G0525,novel.45323,evm.TU.Gh_D02G0417,evm.TU.Gh_D13G2208,evm.TU.Gh_A09G1937,evm.TU.Gh_A11G1025,evm…
Biological Process	GO:0044707	single-multicellular organism process	27	871	0.982035	1	evm.TU.Gh_D08G1130,novel.50630,evm.TU.Gh_A03G1843,evm.TU.Gh_D02G1774,evm.TU.Gh_A05G3374,evm.TU.Gh_A09G2272,evm.TU.Gh_D01G0012,evm.TU.Gh_A12G0319,evm.TU.Gh_D11G1818,evm.TU.Gh_A08G0926,evm.TU.Gh_D07G1580,evm.TU.Gh_A03G2052,evm.TU.Gh_D01G1847,evm.TU.Gh_D12G1027,evm.TU.Gh_D13G0048,evm.TU.Gh_D02G1254,evm.TU.Gh_A12G1518,evm.TU.Gh_A01G1613,evm.TU.Gh_A07G1304,evm.TU.Gh_A07G1477,evm.TU.Gh_D11G1865,evm.TU.…
Biological Process	GO:0044711	single-organism biosynthetic process	85	2557	0.998398	1	evm.TU.Gh_A07G2014,evm.TU.Gh_A12G2425,evm.TU.Gh_A04G0928,evm.TU.Gh_A12G1874,evm.TU.Gh_D11G1944,evm.TU.Gh_D13G2098,evm.TU.Gh_D02G0358,novel.50320,evm.TU.Gh_A01G0616,evm.TU.Gh_D01G0046,evm.TU.Gh_D05G0683,evm.TU.Gh_A01G0045,evm.TU.Gh_D05G1933,evm.TU.Gh_D02G1254,evm.TU.Gh_D12G2695,evm.TU.Gh_Sca071452G01,evm.TU.Gh_D12G2049,evm.TU.Gh_D01G0758,evm.TU.Gh_A08G2296,evm.TU.Gh_D12G0669,evm.TU.Gh_A05G0127,evm…
Biological Process	GO:0044723	single-organism carbohydrate metabolic process	41	1008	0.73646	1	novel.63350,evm.TU.Gh_D11G1583,evm.TU.Gh_A08G2296,evm.TU.Gh_D11G2664,evm.TU.Gh_D05G0274,evm.TU.Gh_D04G1823,evm.TU.Gh_D12G2049,novel.62790,evm.TU.Gh_D08G1205,evm.TU.Gh_D12G2695,evm.TU.Gh_D07G0139,novel.51192,evm.TU.Gh_A05G3413,evm.TU.Gh_D09G2442,evm.TU.Gh_A07G0146,evm.TU.Gh_A09G0329,evm.TU.Gh_D03G1441,evm.TU.Gh_A08G2405,evm.TU.Gh_A12G1874,evm.TU.Gh_A12G2277,evm.TU.Gh_D13G0417,evm.TU.Gh_D09G0331,ev…
Biological Process	GO:0044724	single-organism carbohydrate catabolic process	6	219	0.925984	1	evm.TU.Gh_D13G2268,evm.TU.Gh_D08G2020,evm.TU.Gh_D09G2442,evm.TU.Gh_A10G0562,evm.TU.Gh_A05G0198,evm.TU.Gh_D05G0274
Biological Process	GO:0044744	protein targeting to nucleus	2	61	0.759167	1	evm.TU.Gh_A12G0936,evm.TU.Gh_D12G1027
Biological Process	GO:0044763	single-organism cellular process	245	6795	0.999877	1	evm.TU.Gh_A06G0105,evm.TU.Gh_A03G2161,evm.TU.Gh_A10G0562,evm.TU.Gh_D06G0078,evm.TU.Gh_D09G1582,evm.TU.Gh_A08G0204,evm.TU.Gh_D08G0936,evm.TU.Gh_A12G1912,evm.TU.Gh_D10G2414,evm.TU.Gh_A02G0121,evm.TU.Gh_D03G0709,novel.17295,novel.42458,evm.TU.Gh_D01G1847,evm.TU.Gh_D05G1433,evm.TU.Gh_A12G2006,evm.TU.Gh_A01G1839,evm.TU.Gh_A07G0951,evm.TU.Gh_Sca004981G01,evm.TU.Gh_A04G0831,novel.59354,evm.TU.Gh_D06G041…
Biological Process	GO:0044765	single-organism transport	59	1510	0.858259	1	evm.TU.Gh_D01G1851,evm.TU.Gh_A02G0959,novel.63195,evm.TU.Gh_D07G1355,evm.TU.Gh_D01G1760,evm.TU.Gh_D09G1834,evm.TU.Gh_A05G0096,evm.TU.Gh_A05G3422,evm.TU.Gh_A06G0566,evm.TU.Gh_A04G0861,evm.TU.Gh_D09G0052,evm.TU.Gh_D05G3385,evm.TU.Gh_D04G1136,evm.TU.Gh_A12G0457,evm.TU.Gh_A06G0589,evm.TU.Gh_D06G0640,evm.TU.Gh_A03G1576,evm.TU.Gh_D05G2074,evm.TU.Gh_D02G1336,evm.TU.Gh_A12G2733,evm.TU.Gh_A06G1908,evm.TU.…
Biological Process	GO:0044767	single-organism developmental process	28	1017	0.998002	1	novel.50630,evm.TU.Gh_D08G1130,evm.TU.Gh_A05G3374,evm.TU.Gh_D02G1774,evm.TU.Gh_A03G1843,evm.TU.Gh_D07G1580,evm.TU.Gh_D11G1818,evm.TU.Gh_A08G0926,evm.TU.Gh_D01G1847,evm.TU.Gh_A03G2052,evm.TU.Gh_D01G0012,evm.TU.Gh_A12G0319,evm.TU.Gh_A09G2272,evm.TU.Gh_D12G1027,evm.TU.Gh_D13G0048,evm.TU.Gh_A12G1518,evm.TU.Gh_D02G1254,evm.TU.Gh_A07G1304,evm.TU.Gh_A01G1613,evm.TU.Gh_D02G2283,evm.TU.Gh_A03G1339,evm.TU.…
Biological Process	GO:0044802	single-organism membrane organization	2	113	0.962955	1	evm.TU.Gh_A05G2014,novel.22336
Biological Process	GO:0045017	glycerolipid biosynthetic process	3	114	0.88558	1	evm.TU.Gh_A06G1710,evm.TU.Gh_A13G0955,evm.TU.Gh_A07G0119
Biological Process	GO:0045089	positive regulation of innate immune response	1	24	0.663227	1	evm.TU.Gh_A07G1822
Biological Process	GO:0045184	establishment of protein localization	22	1090	0.999995	1	evm.TU.Gh_A01G1117,evm.TU.Gh_D02G0071,evm.TU.Gh_A04G0460,evm.TU.Gh_A02G1349,evm.TU.Gh_A13G0544,evm.TU.Gh_A10G0710,evm.TU.Gh_D12G1027,evm.TU.Gh_A06G1095,evm.TU.Gh_A07G1902,evm.TU.Gh_D02G1150,evm.TU.Gh_D07G2119,evm.TU.Gh_D05G1231,evm.TU.Gh_A03G2106,evm.TU.Gh_D04G0893,evm.TU.Gh_A05G3860,evm.TU.Gh_D13G0737,novel.56421,evm.TU.Gh_D01G1191,evm.TU.Gh_A05G2014,novel.22336,evm.TU.Gh_A12G0936,evm.TU.Gh_D06G…
Biological Process	GO:0045333	cellular respiration	1	212	0.999934	1	evm.TU.Gh_A07G0493
Biological Process	GO:0045454	cell redox homeostasis	11	347	0.904771	1	evm.TU.Gh_D02G1805,evm.TU.Gh_A03G1211,evm.TU.Gh_A01G1602,evm.TU.Gh_D10G0264,evm.TU.Gh_A05G0217,evm.TU.Gh_D02G1645,evm.TU.Gh_D10G1419,evm.TU.Gh_A03G1365,evm.TU.Gh_A10G1090,evm.TU.Gh_A10G0264,evm.TU.Gh_D05G0296
Biological Process	GO:0045488	pectin metabolic process	12	347	0.845959	1	evm.TU.Gh_D12G1297,novel.63326,evm.TU.Gh_D12G2415,evm.TU.Gh_A04G0052,evm.TU.Gh_A12G2265,evm.TU.Gh_A11G0727,evm.TU.Gh_A09G0309,evm.TU.Gh_A03G0560,evm.TU.Gh_D05G0373,evm.TU.Gh_A05G0272,evm.TU.Gh_D09G0310,evm.TU.Gh_A12G0564
Biological Process	GO:0045490	pectin catabolic process	12	277	0.573422	1	novel.63326,evm.TU.Gh_D12G1297,evm.TU.Gh_D12G2415,evm.TU.Gh_A04G0052,evm.TU.Gh_A12G2265,evm.TU.Gh_A11G0727,evm.TU.Gh_A09G0309,evm.TU.Gh_D05G0373,evm.TU.Gh_A03G0560,evm.TU.Gh_A05G0272,evm.TU.Gh_D09G0310,evm.TU.Gh_A12G0564
Biological Process	GO:0045491	xylan metabolic process	1	64	0.945161	1	evm.TU.Gh_D04G1823
Biological Process	GO:0045492	xylan biosynthetic process	1	56	0.921153	1	evm.TU.Gh_D04G1823
Biological Process	GO:0045892	negative regulation of transcription, DNA-templated	2	75	0.850775	1	evm.TU.Gh_Sca005011G01,evm.TU.Gh_A03G1577
Biological Process	GO:0045934	negative regulation of nucleobase-containing compound metabolic process	2	97	0.932504	1	evm.TU.Gh_A03G1577,evm.TU.Gh_Sca005011G01
Biological Process	GO:0046031	ADP metabolic process	5	182	0.90955	1	evm.TU.Gh_D05G0274,evm.TU.Gh_A05G0198,evm.TU.Gh_D08G2020,evm.TU.Gh_D09G2442,evm.TU.Gh_D13G2268
Biological Process	GO:0046034	ATP metabolic process	5	494	0.999998	1	evm.TU.Gh_D09G2442,evm.TU.Gh_D08G2020,evm.TU.Gh_D13G2268,evm.TU.Gh_D05G0274,evm.TU.Gh_A05G0198
Biological Process	GO:0046148	pigment biosynthetic process	2	132	0.982165	1	evm.TU.Gh_D06G2182,evm.TU.Gh_A06G1796
Biological Process	GO:0046164	alcohol catabolic process	1	19	0.5775	1	evm.TU.Gh_A10G0562
Biological Process	GO:0046174	polyol catabolic process	1	19	0.5775	1	evm.TU.Gh_A10G0562
Biological Process	GO:0046351	disaccharide biosynthetic process	3	80	0.694139	1	evm.TU.Gh_D12G2695,evm.TU.Gh_D08G0936,evm.TU.Gh_A12G2277
Biological Process	GO:0046467	membrane lipid biosynthetic process	3	83	0.71771	1	evm.TU.Gh_A12G1518,evm.TU.Gh_D02G1254,evm.TU.Gh_A03G0871
Biological Process	GO:0046474	glycerophospholipid biosynthetic process	1	81	0.974654	1	evm.TU.Gh_A06G1710
Biological Process	GO:0046483	heterocycle metabolic process	316	7996	0.989808	1	evm.TU.Gh_A11G0931,evm.TU.Gh_D01G0703,evm.TU.Gh_D02G0605,evm.TU.Gh_A05G3499,evm.TU.Gh_D04G1947,evm.TU.Gh_A12G0936,evm.TU.Gh_A11G1514,evm.TU.Gh_A03G0366,novel.62903,evm.TU.Gh_D05G0583,evm.TU.Gh_D09G0298,evm.TU.Gh_D02G2283,evm.TU.Gh_A09G2435,evm.TU.Gh_A07G1477,evm.TU.Gh_A05G3751,evm.TU.Gh_D03G1602,evm.TU.Gh_A10G0348,evm.TU.Gh_D09G0401,evm.TU.Gh_D06G1651,evm.TU.Gh_A04G0481,evm.TU.Gh_A07G0739,evm.TU.…
Biological Process	GO:0046496	nicotinamide nucleotide metabolic process	12	282	0.598351	1	evm.TU.Gh_A07G0493,evm.TU.Gh_D09G0331,evm.TU.Gh_A12G0665,evm.TU.Gh_D13G2268,evm.TU.Gh_D12G0669,evm.TU.Gh_D09G2442,evm.TU.Gh_D08G2020,evm.TU.Gh_A05G0198,evm.TU.Gh_A09G0329,evm.TU.Gh_D05G0274,evm.TU.Gh_D11G1944,evm.TU.Gh_A03G1070
Biological Process	GO:0046653	tetrahydrofolate metabolic process	1	56	0.921153	1	evm.TU.Gh_D04G1609
Biological Process	GO:0046700	heterocycle catabolic process	6	169	0.764189	1	evm.TU.Gh_D04G1947,evm.TU.Gh_A01G1476,evm.TU.Gh_D01G1713,evm.TU.Gh_A08G1667,evm.TU.Gh_A09G0681,evm.TU.Gh_A13G0376
Biological Process	GO:0046777	protein autophosphorylation	2	67	0.803234	1	evm.TU.Gh_A09G2272,evm.TU.Gh_D09G2057
Biological Process	GO:0046835	carbohydrate phosphorylation	1	27	0.706073	1	evm.TU.Gh_D13G2268
Biological Process	GO:0046903	secretion	6	153	0.676388	1	evm.TU.Gh_A05G0839,evm.TU.Gh_A09G0090,evm.TU.Gh_D05G3898,evm.TU.Gh_A01G1870,evm.TU.Gh_D04G1136,evm.TU.Gh_D08G1877
Biological Process	GO:0046907	intracellular transport	14	1027	1	1	evm.TU.Gh_D07G2170,evm.TU.Gh_A04G0460,evm.TU.Gh_A01G1117,evm.TU.Gh_A05G3374,evm.TU.Gh_D02G0071,evm.TU.Gh_D04G0893,evm.TU.Gh_A05G2014,evm.TU.Gh_A13G0544,evm.TU.Gh_A11G1864,evm.TU.Gh_D01G1191,evm.TU.Gh_A02G1349,evm.TU.Gh_A10G0710,evm.TU.Gh_D12G1027,evm.TU.Gh_A12G0936
Biological Process	GO:0046939	nucleotide phosphorylation	5	197	0.939729	1	evm.TU.Gh_D05G0274,evm.TU.Gh_A05G0198,evm.TU.Gh_D09G2442,evm.TU.Gh_D08G2020,evm.TU.Gh_D13G2268
Biological Process	GO:0048229	gametophyte development	2	140	0.986954	1	evm.TU.Gh_A07G1304,evm.TU.Gh_A05G3374
Biological Process	GO:0048268	clathrin coat assembly	2	50	0.656167	1	evm.TU.Gh_D12G0129,evm.TU.Gh_A13G0574
Biological Process	GO:0048278	vesicle docking	1	45	0.870108	1	evm.TU.Gh_D08G1877
Biological Process	GO:0048285	organelle fission	3	122	0.910974	1	evm.TU.Gh_D12G0326,evm.TU.Gh_D02G2249,evm.TU.Gh_A12G0338
Biological Process	GO:0048316	seed development	2	135	0.984134	1	evm.TU.Gh_A03G1339,evm.TU.Gh_D02G1774
Biological Process	GO:0048364	root development	4	147	0.894921	1	evm.TU.Gh_D09G2057,novel.50630,evm.TU.Gh_A09G2272,evm.TU.Gh_D11G1865
Biological Process	GO:0048367	shoot system development	9	258	0.811164	1	evm.TU.Gh_A03G1843,evm.TU.Gh_D02G2283,evm.TU.Gh_A12G0936,evm.TU.Gh_D12G1027,evm.TU.Gh_A12G0319,evm.TU.Gh_D01G0012,evm.TU.Gh_A03G2052,evm.TU.Gh_A04G0861,evm.TU.Gh_D11G1818
Biological Process	GO:0048437	floral organ development	1	66	0.94992	1	evm.TU.Gh_D11G1818
Biological Process	GO:0048438	floral whorl development	1	54	0.913661	1	evm.TU.Gh_D11G1818
Biological Process	GO:0048443	stamen development	1	34	0.786041	1	evm.TU.Gh_D11G1818
Biological Process	GO:0048466	androecium development	1	34	0.786041	1	evm.TU.Gh_D11G1818
Biological Process	GO:0048507	meristem development	2	76	0.855919	1	evm.TU.Gh_A12G0936,evm.TU.Gh_D12G1027
Biological Process	GO:0048522	positive regulation of cellular process	12	294	0.655271	1	evm.TU.Gh_D05G2829,evm.TU.Gh_A05G1190,evm.TU.Gh_D13G0299,novel.55947,evm.TU.Gh_A09G0989,evm.TU.Gh_D11G2664,evm.TU.Gh_D05G1368,evm.TU.Gh_A05G2553,evm.TU.Gh_D10G0637,evm.TU.Gh_A07G0493,evm.TU.Gh_D13G0850,evm.TU.Gh_A13G0726
Biological Process	GO:0048580	regulation of post-embryonic development	4	92	0.586468	1	evm.TU.Gh_A03G1339,evm.TU.Gh_D12G1027,evm.TU.Gh_D02G1774,evm.TU.Gh_A12G0936
Biological Process	GO:0048589	developmental growth	2	116	0.966953	1	evm.TU.Gh_A11G0568,evm.TU.Gh_D11G1818
Biological Process	GO:0048608	reproductive structure development	9	317	0.943995	1	evm.TU.Gh_D01G0012,evm.TU.Gh_A12G0319,evm.TU.Gh_D11G1818,evm.TU.Gh_D12G1027,evm.TU.Gh_A12G0936,evm.TU.Gh_D02G1774,evm.TU.Gh_A03G1843,evm.TU.Gh_A03G1339,evm.TU.Gh_D02G2283
Biological Process	GO:0048638	regulation of developmental growth	1	46	0.875871	1	evm.TU.Gh_A11G0568
Biological Process	GO:0048731	system development	15	536	0.980462	1	evm.TU.Gh_D12G1027,evm.TU.Gh_A12G0936,evm.TU.Gh_A12G0319,evm.TU.Gh_D01G0012,evm.TU.Gh_A09G2272,evm.TU.Gh_D11G1818,evm.TU.Gh_D09G2057,evm.TU.Gh_A04G0861,evm.TU.Gh_A03G2052,evm.TU.Gh_A03G1843,evm.TU.Gh_D11G1865,evm.TU.Gh_D02G1774,evm.TU.Gh_A03G1339,evm.TU.Gh_D02G2283,novel.50630
Biological Process	GO:0048831	regulation of shoot system development	2	47	0.622559	1	evm.TU.Gh_D12G1027,evm.TU.Gh_A12G0936
Biological Process	GO:0048856	anatomical structure development	28	1010	0.997704	1	evm.TU.Gh_D08G1130,novel.50630,evm.TU.Gh_A03G1843,evm.TU.Gh_D02G1774,evm.TU.Gh_A05G3374,evm.TU.Gh_D01G0012,evm.TU.Gh_A09G2272,evm.TU.Gh_A12G0319,evm.TU.Gh_A03G2052,evm.TU.Gh_D01G1847,evm.TU.Gh_D11G1818,evm.TU.Gh_A08G0926,evm.TU.Gh_D07G1580,evm.TU.Gh_D13G0048,evm.TU.Gh_A12G1518,evm.TU.Gh_D02G1254,evm.TU.Gh_D12G1027,evm.TU.Gh_A07G1304,evm.TU.Gh_A01G1613,evm.TU.Gh_D11G1865,evm.TU.Gh_A07G1477,evm.TU.…
Biological Process	GO:0048869	cellular developmental process	2	251	0.999859	1	evm.TU.Gh_A11G0568,evm.TU.Gh_D11G1818
Biological Process	GO:0050778	positive regulation of immune response	1	24	0.663227	1	evm.TU.Gh_A07G1822
Biological Process	GO:0050790	regulation of catalytic activity	3	199	0.993716	1	evm.TU.Gh_D09G1042,evm.TU.Gh_A07G0493,evm.TU.Gh_A09G1021
Biological Process	GO:0050793	regulation of developmental process	5	202	0.947564	1	evm.TU.Gh_A12G0936,evm.TU.Gh_D02G1774,evm.TU.Gh_A11G0568,evm.TU.Gh_D12G1027,evm.TU.Gh_A03G1339
Biological Process	GO:0051049	regulation of transport	2	54	0.697195	1	evm.TU.Gh_D13G2537,evm.TU.Gh_Sca004816G01
Biological Process	GO:0051128	regulation of cellular component organization	3	202	0.994368	1	evm.TU.Gh_A09G2272,evm.TU.Gh_D09G2057,evm.TU.Gh_A11G0568
Biological Process	GO:0051156	glucose 6-phosphate metabolic process	3	70	0.605003	1	evm.TU.Gh_D09G0331,evm.TU.Gh_A09G0329,evm.TU.Gh_A03G1070
Biological Process	GO:0051169	nuclear transport	2	108	0.95524	1	evm.TU.Gh_A12G0936,evm.TU.Gh_D12G1027
Biological Process	GO:0051170	nuclear import	2	61	0.759167	1	evm.TU.Gh_D12G1027,evm.TU.Gh_A12G0936
Biological Process	GO:0051172	negative regulation of nitrogen compound metabolic process	5	168	0.870178	1	novel.55947,evm.TU.Gh_A09G1021,evm.TU.Gh_A03G1577,evm.TU.Gh_Sca005011G01,evm.TU.Gh_D09G1042
Biological Process	GO:0051179	localization	231	5348	0.674297	1	evm.TU.Gh_A05G2014,evm.TU.Gh_A12G2297,evm.TU.Gh_D03G0208,evm.TU.Gh_A06G1641,evm.TU.Gh_D05G3898,evm.TU.Gh_D07G0416,evm.TU.Gh_A10G0210,evm.TU.Gh_D11G2853,evm.TU.Gh_D10G2430,evm.TU.Gh_D05G2793,evm.TU.Gh_A11G1047,evm.TU.Gh_D13G0737,evm.TU.Gh_A07G0439,evm.TU.Gh_A12G1331,evm.TU.Gh_D10G2073,evm.TU.Gh_A02G0946,evm.TU.Gh_Sca010215G01,evm.TU.Gh_D10G2432,evm.TU.Gh_D10G0190,evm.TU.Gh_A05G0327,evm.TU.Gh_A07G1…
Biological Process	GO:0051186	cofactor metabolic process	15	766	0.999936	1	novel.46766,evm.TU.Gh_A08G1667,evm.TU.Gh_A05G0198,evm.TU.Gh_A09G0329,evm.TU.Gh_D05G0274,evm.TU.Gh_D11G1944,evm.TU.Gh_A03G1070,evm.TU.Gh_D04G1609,evm.TU.Gh_A07G0493,evm.TU.Gh_D09G0331,evm.TU.Gh_A12G0665,evm.TU.Gh_D13G2268,evm.TU.Gh_D12G0669,evm.TU.Gh_D08G2020,evm.TU.Gh_D09G2442
Biological Process	GO:0051188	cofactor biosynthetic process	5	402	0.999927	1	novel.46766,evm.TU.Gh_A07G0493,evm.TU.Gh_A12G0665,evm.TU.Gh_D12G0669,evm.TU.Gh_D11G1944
Biological Process	GO:0051205	protein insertion into membrane	1	27	0.706073	1	novel.22336
Biological Process	GO:0051234	establishment of localization	231	5290	0.607216	1	evm.TU.Gh_A09G0709,evm.TU.Gh_D09G1834,evm.TU.Gh_A10G1574,evm.TU.Gh_A11G2399,evm.TU.Gh_A08G0870,evm.TU.Gh_D12G1215,evm.TU.Gh_A11G1864,evm.TU.Gh_D01G1851,novel.63195,evm.TU.Gh_D05G0960,evm.TU.Gh_D07G1355,evm.TU.Gh_D05G2333,evm.TU.Gh_D07G0339,evm.TU.Gh_A08G1071,evm.TU.Gh_D07G2154,evm.TU.Gh_A01G0918,evm.TU.Gh_D03G0256,evm.TU.Gh_D05G2178,evm.TU.Gh_D10G0628,evm.TU.Gh_A02G1457,evm.TU.Gh_D04G1298,evm.TU.…
Biological Process	GO:0051239	regulation of multicellular organismal process	4	130	0.832855	1	evm.TU.Gh_D12G1027,evm.TU.Gh_D02G1774,evm.TU.Gh_A12G0936,evm.TU.Gh_A03G1339
Biological Process	GO:0051246	regulation of protein metabolic process	6	376	0.999313	1	evm.TU.Gh_D09G1042,evm.TU.Gh_D05G1368,evm.TU.Gh_A05G1190,evm.TU.Gh_A09G1021,evm.TU.Gh_A09G0989,novel.55947
Biological Process	GO:0051247	positive regulation of protein metabolic process	3	88	0.753819	1	evm.TU.Gh_A09G0989,evm.TU.Gh_A05G1190,evm.TU.Gh_D05G1368
Biological Process	GO:0051248	negative regulation of protein metabolic process	3	69	0.595201	1	evm.TU.Gh_D09G1042,evm.TU.Gh_A09G1021,novel.55947
Biological Process	GO:0051253	negative regulation of RNA metabolic process	2	82	0.883518	1	evm.TU.Gh_A03G1577,evm.TU.Gh_Sca005011G01
Biological Process	GO:0051275	beta-glucan catabolic process	2	69	0.816248	1	evm.TU.Gh_D01G1428,evm.TU.Gh_D03G0779
Biological Process	GO:0051276	chromosome organization	3	514	1	1	evm.TU.Gh_D12G0326,evm.TU.Gh_A12G0338,evm.TU.Gh_D02G2249
Biological Process	GO:0051336	regulation of hydrolase activity	2	65	0.789408	1	evm.TU.Gh_A09G1021,evm.TU.Gh_D09G1042
Biological Process	GO:0051338	regulation of transferase activity	1	93	0.985303	1	evm.TU.Gh_A07G0493
Biological Process	GO:0051347	positive regulation of transferase activity	1	34	0.786041	1	evm.TU.Gh_A07G0493
Biological Process	GO:0051510	regulation of unidimensional cell growth	1	21	0.614138	1	evm.TU.Gh_A11G0568
Biological Process	GO:0051513	regulation of monopolar cell growth	1	21	0.614138	1	evm.TU.Gh_A11G0568
Biological Process	GO:0051603	proteolysis involved in cellular protein catabolic process	11	542	0.99916	1	evm.TU.Gh_A13G0726,evm.TU.Gh_D13G0850,evm.TU.Gh_D01G1847,evm.TU.Gh_D13G2139,evm.TU.Gh_A13G2326,evm.TU.Gh_D13G0048,evm.TU.Gh_D05G1368,evm.TU.Gh_D02G2243,evm.TU.Gh_A01G1613,evm.TU.Gh_A09G0989,evm.TU.Gh_A05G1190
Biological Process	GO:0051604	protein maturation	3	95	0.798009	1	evm.TU.Gh_A06G0482,evm.TU.Gh_A05G2014,evm.TU.Gh_D06G0536
Biological Process	GO:0051640	organelle localization	1	40	0.837029	1	evm.TU.Gh_D03G1801
Biological Process	GO:0051641	cellular localization	16	1142	1	1	evm.TU.Gh_D04G0893,novel.22336,evm.TU.Gh_A12G0936,evm.TU.Gh_D01G1191,evm.TU.Gh_A11G1864,evm.TU.Gh_A05G2014,evm.TU.Gh_D02G0071,evm.TU.Gh_A05G3374,evm.TU.Gh_A01G1117,evm.TU.Gh_A04G0460,evm.TU.Gh_D03G1801,evm.TU.Gh_D07G2170,evm.TU.Gh_D12G1027,evm.TU.Gh_A10G0710,evm.TU.Gh_A02G1349,evm.TU.Gh_A13G0544
Biological Process	GO:0051649	establishment of localization in cell	15	1046	1	1	evm.TU.Gh_A10G0710,evm.TU.Gh_D12G1027,evm.TU.Gh_A12G0936,evm.TU.Gh_A05G2014,evm.TU.Gh_A13G0544,evm.TU.Gh_A11G1864,evm.TU.Gh_D01G1191,evm.TU.Gh_A02G1349,evm.TU.Gh_D04G0893,evm.TU.Gh_D02G0071,evm.TU.Gh_A05G3374,evm.TU.Gh_A01G1117,evm.TU.Gh_D07G2170,evm.TU.Gh_A04G0460,evm.TU.Gh_D03G1801
Biological Process	GO:0051656	establishment of organelle localization	1	34	0.786041	1	evm.TU.Gh_D03G1801
Biological Process	GO:0051716	cellular response to stimulus	55	2409	1	1	evm.TU.Gh_D10G2350,evm.TU.Gh_D09G2057,evm.TU.Gh_A06G0764,evm.TU.Gh_D02G1773,evm.TU.Gh_D03G1828,evm.TU.Gh_D06G1196,evm.TU.Gh_A04G1106,evm.TU.Gh_A11G0426,evm.TU.Gh_A07G1822,evm.TU.Gh_A01G0805,evm.TU.Gh_A07G2317,evm.TU.Gh_A11G1025,novel.52995,evm.TU.Gh_D12G2533,evm.TU.Gh_A01G0883,evm.TU.Gh_A09G2272,evm.TU.Gh_A03G1365,novel.42458,evm.TU.Gh_A02G0358,evm.TU.Gh_A05G3374,evm.TU.Gh_A02G1510,evm.TU.Gh_D06G…
Biological Process	GO:0055067	monovalent inorganic cation homeostasis	2	70	0.822461	1	novel.45727,evm.TU.Gh_A12G0061
Biological Process	GO:0055072	iron ion homeostasis	1	23	0.6476	1	evm.TU.Gh_D09G1582
Biological Process	GO:0055086	nucleobase-containing small molecule metabolic process	14	939	1	1	evm.TU.Gh_A09G0329,evm.TU.Gh_A05G0198,evm.TU.Gh_D05G0274,evm.TU.Gh_A12G1912,evm.TU.Gh_D11G1944,evm.TU.Gh_A03G1070,evm.TU.Gh_A07G0493,evm.TU.Gh_D09G0331,evm.TU.Gh_A12G0665,evm.TU.Gh_D13G2268,evm.TU.Gh_D04G1947,evm.TU.Gh_D12G0669,evm.TU.Gh_D09G2442,evm.TU.Gh_D08G2020
Biological Process	GO:0060560	developmental growth involved in morphogenesis	2	75	0.850775	1	evm.TU.Gh_D11G1818,evm.TU.Gh_A11G0568
Biological Process	GO:0060918	auxin transport	1	39	0.829465	1	evm.TU.Gh_A05G3374
Biological Process	GO:0061024	membrane organization	2	126	0.977492	1	evm.TU.Gh_A05G2014,novel.22336
Biological Process	GO:0061077	chaperone-mediated protein folding	1	24	0.663227	1	evm.TU.Gh_D05G0701
Biological Process	GO:0061458	reproductive system development	9	317	0.943995	1	evm.TU.Gh_A03G1339,evm.TU.Gh_D02G2283,evm.TU.Gh_A03G1843,evm.TU.Gh_D02G1774,evm.TU.Gh_D12G1027,evm.TU.Gh_A12G0936,evm.TU.Gh_D11G1818,evm.TU.Gh_D01G0012,evm.TU.Gh_A12G0319
Biological Process	GO:0065003	macromolecular complex assembly	4	722	1	1	evm.TU.Gh_D12G0129,evm.TU.Gh_A13G0574,novel.55947,evm.TU.Gh_A05G2014
Biological Process	GO:0065008	regulation of biological quality	31	870	0.913335	1	evm.TU.Gh_D05G0296,evm.TU.Gh_D13G2268,evm.TU.Gh_A08G0870,evm.TU.Gh_A05G0217,novel.50999,evm.TU.Gh_A06G0150,evm.TU.Gh_A05G1738,evm.TU.Gh_D02G2283,evm.TU.Gh_D08G0133,evm.TU.Gh_A12G1384,novel.45727,evm.TU.Gh_A01G1602,evm.TU.Gh_A03G1211,evm.TU.Gh_D05G1933,evm.TU.Gh_D03G0414,evm.TU.Gh_A10G1090,evm.TU.Gh_A10G0264,evm.TU.Gh_D02G1645,evm.TU.Gh_D12G1507,evm.TU.Gh_D11G1818,evm.TU.Gh_D10G1419,evm.TU.Gh_A03G…
Biological Process	GO:0065009	regulation of molecular function	6	218	0.924087	1	novel.33567,novel.62946,evm.TU.Gh_A07G0493,evm.TU.Gh_D09G1042,novel.33577,evm.TU.Gh_A09G1021
Biological Process	GO:0070271	protein complex biogenesis	3	303	0.999881	1	evm.TU.Gh_A05G2014,evm.TU.Gh_D12G0129,evm.TU.Gh_A13G0574
Biological Process	GO:0070585	protein localization to mitochondrion	1	49	0.891669	1	evm.TU.Gh_A05G2014
Biological Process	GO:0070589	cellular component macromolecule biosynthetic process	1	61	0.937161	1	evm.TU.Gh_D04G1823
Biological Process	GO:0070592	cell wall polysaccharide biosynthetic process	1	59	0.93119	1	evm.TU.Gh_D04G1823
Biological Process	GO:0070727	cellular macromolecule localization	12	917	1	1	evm.TU.Gh_A01G1117,evm.TU.Gh_D02G0071,evm.TU.Gh_D04G0893,evm.TU.Gh_A04G0460,evm.TU.Gh_A13G0544,evm.TU.Gh_A05G2014,evm.TU.Gh_A02G1349,evm.TU.Gh_D01G1191,evm.TU.Gh_D12G1027,evm.TU.Gh_A10G0710,evm.TU.Gh_A12G0936,novel.22336
Biological Process	GO:0070887	cellular response to chemical stimulus	15	584	0.99319	1	evm.TU.Gh_A02G0358,evm.TU.Gh_A06G0764,evm.TU.Gh_D09G2057,evm.TU.Gh_D02G0417,evm.TU.Gh_A03G1365,evm.TU.Gh_A09G2272,evm.TU.Gh_A08G2485,evm.TU.Gh_D02G1805,evm.TU.Gh_A07G2317,evm.TU.Gh_D06G2328,evm.TU.Gh_D07G0177,evm.TU.Gh_A05G3374,evm.TU.Gh_D11G1865,evm.TU.Gh_D06G1196,novel.55947
Biological Process	GO:0070925	organelle assembly	1	132	0.997501	1	evm.TU.Gh_A13G0544
Biological Process	GO:0071215	cellular response to abscisic acid stimulus	3	85	0.732624	1	evm.TU.Gh_A09G2272,evm.TU.Gh_D09G2057,evm.TU.Gh_D11G1865
Biological Process	GO:0071310	cellular response to organic substance	15	512	0.968042	1	evm.TU.Gh_A08G2485,evm.TU.Gh_D02G1805,evm.TU.Gh_A07G2317,evm.TU.Gh_D07G0177,evm.TU.Gh_D06G2328,evm.TU.Gh_A05G3374,evm.TU.Gh_D06G1196,evm.TU.Gh_D11G1865,novel.55947,evm.TU.Gh_A02G0358,evm.TU.Gh_D02G0417,evm.TU.Gh_D09G2057,evm.TU.Gh_A06G0764,evm.TU.Gh_A03G1365,evm.TU.Gh_A09G2272
Biological Process	GO:0071365	cellular response to auxin stimulus	2	264	0.999918	1	evm.TU.Gh_A05G3374,evm.TU.Gh_A08G2485
Biological Process	GO:0071396	cellular response to lipid	3	136	0.943404	1	evm.TU.Gh_D11G1865,evm.TU.Gh_A09G2272,evm.TU.Gh_D09G2057
Biological Process	GO:0071407	cellular response to organic cyclic compound	3	68	0.585241	1	evm.TU.Gh_A03G1365,evm.TU.Gh_D02G1805,novel.55947
Biological Process	GO:0071495	cellular response to endogenous stimulus	14	482	0.966635	1	evm.TU.Gh_D09G2057,evm.TU.Gh_D02G0417,evm.TU.Gh_A06G0764,evm.TU.Gh_A02G0358,evm.TU.Gh_A09G2272,evm.TU.Gh_A03G1365,evm.TU.Gh_A05G3374,evm.TU.Gh_D11G1865,evm.TU.Gh_D06G1196,evm.TU.Gh_D02G1805,evm.TU.Gh_A07G2317,evm.TU.Gh_A08G2485,evm.TU.Gh_D06G2328,evm.TU.Gh_D07G0177
Biological Process	GO:0071496	cellular response to external stimulus	1	44	0.864079	1	evm.TU.Gh_D11G2664
Biological Process	GO:0071669	plant-type cell wall organization or biogenesis	7	179	0.684381	1	evm.TU.Gh_A07G1625,evm.TU.Gh_A11G2155,evm.TU.Gh_D07G1823,evm.TU.Gh_D02G0577,evm.TU.Gh_A05G0808,evm.TU.Gh_A13G0185,evm.TU.Gh_D13G0200
Biological Process	GO:0071702	organic substance transport	54	1689	0.996286	1	evm.TU.Gh_A12G1577,evm.TU.Gh_A05G3860,evm.TU.Gh_D04G0893,evm.TU.Gh_A03G2106,evm.TU.Gh_D04G2010,evm.TU.Gh_A09G1721,evm.TU.Gh_D13G0737,evm.TU.Gh_D11G1293,evm.TU.Gh_A05G2014,evm.TU.Gh_D01G1191,novel.56421,evm.TU.Gh_A12G0936,evm.TU.Gh_D04G0168,evm.TU.Gh_D06G1345,novel.53840,evm.TU.Gh_D05G1300,evm.TU.Gh_A12G0946,evm.TU.Gh_D02G0071,evm.TU.Gh_A12G2633,evm.TU.Gh_A03G1923,evm.TU.Gh_D12G1667,evm.TU.Gh_D05G…
Biological Process	GO:0071705	nitrogen compound transport	36	1345	0.999732	1	evm.TU.Gh_D01G1851,evm.TU.Gh_A13G0105,evm.TU.Gh_D09G0052,evm.TU.Gh_A03G1576,evm.TU.Gh_A01G1117,evm.TU.Gh_A12G0457,evm.TU.Gh_A04G0460,evm.TU.Gh_A05G0759,evm.TU.Gh_D12G1027,evm.TU.Gh_A04G1020,novel.54022,evm.TU.Gh_D02G1150,evm.TU.Gh_D04G1298,evm.TU.Gh_A07G1902,evm.TU.Gh_A02G0434,evm.TU.Gh_A05G3860,evm.TU.Gh_D04G0893,evm.TU.Gh_D02G0484,evm.TU.Gh_D04G2010,evm.TU.Gh_A03G2106,evm.TU.Gh_D13G0737,evm.TU.…
Biological Process	GO:0071822	protein complex subunit organization	6	408	0.999765	1	evm.TU.Gh_A03G0586,evm.TU.Gh_A11G0281,evm.TU.Gh_D12G0129,evm.TU.Gh_A13G0574,evm.TU.Gh_D03G0870,evm.TU.Gh_A05G2014
Biological Process	GO:0071826	ribonucleoprotein complex subunit organization	1	263	0.999994	1	novel.55947
Biological Process	GO:0071840	cellular component organization or biogenesis	66	2943	1	1	evm.TU.Gh_A06G1710,evm.TU.Gh_A02G0866,evm.TU.Gh_A12G0564,evm.TU.Gh_D05G0373,novel.12509,evm.TU.Gh_A12G2265,evm.TU.Gh_D02G2283,evm.TU.Gh_D12G1297,evm.TU.Gh_D09G2057,evm.TU.Gh_D02G0577,novel.61670,evm.TU.Gh_A05G2014,evm.TU.Gh_D02G0410,novel.37515,evm.TU.Gh_D04G1947,evm.TU.Gh_D12G2415,evm.TU.Gh_D04G1823,evm.TU.Gh_D11G1583,evm.TU.Gh_D12G0129,evm.TU.Gh_A03G0586,evm.TU.Gh_D05G3929,evm.TU.Gh_D03G0870,no…
Biological Process	GO:0072348	sulfur compound transport	2	44	0.586462	1	evm.TU.Gh_A06G1908,evm.TU.Gh_D06G0344
Biological Process	GO:0072350	tricarboxylic acid metabolic process	2	118	0.969384	1	evm.TU.Gh_D11G2812,novel.50320
Biological Process	GO:0072521	purine-containing compound metabolic process	6	702	1	1	evm.TU.Gh_D05G0274,evm.TU.Gh_A05G0198,evm.TU.Gh_D09G2442,evm.TU.Gh_D08G2020,evm.TU.Gh_D04G1947,evm.TU.Gh_D13G2268
Biological Process	GO:0072524	pyridine-containing compound metabolic process	12	304	0.699128	1	evm.TU.Gh_A07G0493,evm.TU.Gh_D09G0331,evm.TU.Gh_A12G0665,evm.TU.Gh_D13G2268,evm.TU.Gh_D12G0669,evm.TU.Gh_D09G2442,evm.TU.Gh_D08G2020,evm.TU.Gh_A05G0198,evm.TU.Gh_A09G0329,evm.TU.Gh_D05G0274,evm.TU.Gh_D11G1944,evm.TU.Gh_A03G1070
Biological Process	GO:0072594	establishment of protein localization to organelle	3	215	0.996511	1	evm.TU.Gh_A12G0936,evm.TU.Gh_D12G1027,evm.TU.Gh_A05G2014
Biological Process	GO:0072655	establishment of protein localization to mitochondrion	1	49	0.891669	1	evm.TU.Gh_A05G2014
Biological Process	GO:0072657	protein localization to membrane	1	96	0.987175	1	novel.22336
Biological Process	GO:0090150	establishment of protein localization to membrane	1	96	0.987175	1	novel.22336
Biological Process	GO:0090305	nucleic acid phosphodiester bond hydrolysis	2	61	0.759167	1	evm.TU.Gh_A05G1189,evm.TU.Gh_D13G2374
Biological Process	GO:0090407	organophosphate biosynthetic process	8	595	0.999995	1	evm.TU.Gh_A12G0158,evm.TU.Gh_A07G0493,evm.TU.Gh_A12G0665,evm.TU.Gh_D12G0669,evm.TU.Gh_A12G1912,evm.TU.Gh_A06G1710,evm.TU.Gh_A01G0616,evm.TU.Gh_D11G1944
Biological Process	GO:0090693	plant organ senescence	1	27	0.706073	1	evm.TU.Gh_A04G0861
Biological Process	GO:0097305	response to alcohol	5	161	0.845556	1	evm.TU.Gh_D11G1865,evm.TU.Gh_D02G1774,evm.TU.Gh_A03G1339,evm.TU.Gh_A09G2272,evm.TU.Gh_D09G2057
Biological Process	GO:0097306	cellular response to alcohol	3	85	0.732624	1	evm.TU.Gh_A09G2272,evm.TU.Gh_D09G2057,evm.TU.Gh_D11G1865
Biological Process	GO:0097435	supramolecular fiber organization	1	147	0.998737	1	evm.TU.Gh_A13G2351
Biological Process	GO:0098655	cation transmembrane transport	22	507	0.571287	1	evm.TU.Gh_D05G0432,evm.TU.Gh_A09G1923,evm.TU.Gh_A08G0413,evm.TU.Gh_D11G1596,evm.TU.Gh_A11G2248,evm.TU.Gh_A11G1441,evm.TU.Gh_D01G1760,evm.TU.Gh_D02G0484,evm.TU.Gh_D10G2430,evm.TU.Gh_D03G0256,evm.TU.Gh_D04G1298,evm.TU.Gh_A05G1265,evm.TU.Gh_A07G2269,evm.TU.Gh_A02G1457,evm.TU.Gh_D05G1433,evm.TU.Gh_A02G0434,evm.TU.Gh_A05G0327,evm.TU.Gh_A11G0578,novel.54022,evm.TU.Gh_D12G0460,evm.TU.Gh_A12G0457,evm.TU.…
Biological Process	GO:0098656	anion transmembrane transport	5	113	0.565242	1	evm.TU.Gh_A03G1923,evm.TU.Gh_D09G0052,evm.TU.Gh_A12G0457,evm.TU.Gh_A04G1020,evm.TU.Gh_D12G0460
Biological Process	GO:0098660	inorganic ion transmembrane transport	16	483	0.910176	1	evm.TU.Gh_A11G2248,evm.TU.Gh_D01G1760,evm.TU.Gh_A11G1441,evm.TU.Gh_D03G0256,evm.TU.Gh_D10G2430,evm.TU.Gh_D05G0432,evm.TU.Gh_A09G1923,evm.TU.Gh_D11G1596,evm.TU.Gh_A08G0413,evm.TU.Gh_D09G2141,evm.TU.Gh_A02G1457,evm.TU.Gh_A07G2269,evm.TU.Gh_A05G1265,evm.TU.Gh_D05G1433,evm.TU.Gh_A05G0327,evm.TU.Gh_A11G0578
Biological Process	GO:0098662	inorganic cation transmembrane transport	16	464	0.87737	1	evm.TU.Gh_D09G2141,evm.TU.Gh_A05G0327,evm.TU.Gh_A11G0578,evm.TU.Gh_A05G1265,evm.TU.Gh_A07G2269,evm.TU.Gh_A02G1457,evm.TU.Gh_D05G1433,evm.TU.Gh_D01G1760,evm.TU.Gh_A11G1441,evm.TU.Gh_D03G0256,evm.TU.Gh_D10G2430,evm.TU.Gh_A11G2248,evm.TU.Gh_A09G1923,evm.TU.Gh_D05G0432,evm.TU.Gh_A08G0413,evm.TU.Gh_D11G1596
Biological Process	GO:0098813	nuclear chromosome segregation	3	75	0.651607	1	evm.TU.Gh_D12G0326,evm.TU.Gh_A12G0338,evm.TU.Gh_D02G2249
Biological Process	GO:0099402	plant organ development	11	286	0.725821	1	evm.TU.Gh_D02G2283,evm.TU.Gh_A03G1843,evm.TU.Gh_D11G1865,novel.50630,evm.TU.Gh_D11G1818,evm.TU.Gh_A04G0861,evm.TU.Gh_D09G2057,evm.TU.Gh_A03G2052,evm.TU.Gh_A09G2272,evm.TU.Gh_D01G0012,evm.TU.Gh_A12G0319
Biological Process	GO:0140014	mitotic nuclear division	3	71	0.614646	1	evm.TU.Gh_D12G0326,evm.TU.Gh_D02G2249,evm.TU.Gh_A12G0338
Biological Process	GO:0140029	exocytic process	1	33	0.776111	1	evm.TU.Gh_D08G1877
Biological Process	GO:1901135	carbohydrate derivative metabolic process	39	1269	0.994881	1	evm.TU.Gh_A09G0149,evm.TU.Gh_D10G1216,evm.TU.Gh_A12G2606,evm.TU.Gh_A04G0831,evm.TU.Gh_D01G1683,evm.TU.Gh_A12G1039,evm.TU.Gh_D09G0144,evm.TU.Gh_A11G1514,evm.TU.Gh_D07G0247,evm.TU.Gh_A03G1070,evm.TU.Gh_D07G0249,evm.TU.Gh_A05G0678,evm.TU.Gh_D10G1420,evm.TU.Gh_D09G2020,evm.TU.Gh_D12G1158,evm.TU.Gh_A10G1271,evm.TU.Gh_A05G0198,evm.TU.Gh_D09G0331,evm.TU.Gh_A12G0158,evm.TU.Gh_D08G2020,evm.TU.Gh_D13G2268,…
Biological Process	GO:1901137	carbohydrate derivative biosynthetic process	13	646	0.999712	1	evm.TU.Gh_D08G0089,evm.TU.Gh_A05G2714,evm.TU.Gh_A05G0678,evm.TU.Gh_A09G0149,evm.TU.Gh_A12G2606,evm.TU.Gh_D11G1675,evm.TU.Gh_A08G0047,evm.TU.Gh_A04G0831,evm.TU.Gh_A11G1514,evm.TU.Gh_D09G0144,evm.TU.Gh_A06G0334,evm.TU.Gh_D12G1056,evm.TU.Gh_D06G0365
Biological Process	GO:1901293	nucleoside phosphate biosynthetic process	5	397	0.999913	1	evm.TU.Gh_A07G0493,evm.TU.Gh_A12G1912,evm.TU.Gh_A12G0665,evm.TU.Gh_D12G0669,evm.TU.Gh_D11G1944
Biological Process	GO:1901360	organic cyclic compound metabolic process	345	8242	0.88757	1	evm.TU.Gh_A09G0414,evm.TU.Gh_D01G1133,novel.29620,evm.TU.Gh_D11G1963,evm.TU.Gh_A09G2437,evm.TU.Gh_D11G1073,evm.TU.Gh_A02G0029,evm.TU.Gh_A06G1742,evm.TU.Gh_D01G1713,evm.TU.Gh_D09G1965,evm.TU.Gh_A06G2028,evm.TU.Gh_A02G0944,novel.50320,evm.TU.Gh_A12G0927,evm.TU.Gh_D05G3348,evm.TU.Gh_D09G1338,evm.TU.Gh_A09G0329,novel.33567,evm.TU.Gh_D04G0113,evm.TU.Gh_D04G1177,evm.TU.Gh_A07G2274,evm.TU.Gh_D11G0496,ev…
Biological Process	GO:1901566	organonitrogen compound biosynthetic process	58	3612	1	1	evm.TU.Gh_D13G1360,evm.TU.Gh_A09G2435,evm.TU.Gh_A07G0524,evm.TU.Gh_A06G0772,novel.59354,evm.TU.Gh_A04G0831,evm.TU.Gh_Sca004981G01,evm.TU.Gh_D09G0144,evm.TU.Gh_A07G0951,evm.TU.Gh_A04G1054,evm.TU.Gh_D07G2235,evm.TU.Gh_D12G0669,evm.TU.Gh_A07G1585,evm.TU.Gh_A10G0896,evm.TU.Gh_Sca004981G03,evm.TU.Gh_A13G0512,evm.TU.Gh_A03G0871,evm.TU.Gh_A09G0149,evm.TU.Gh_D11G2812,evm.TU.Gh_A02G0121,evm.TU.Gh_D09G0575…
Biological Process	GO:1901576	organic substance biosynthetic process	395	9813	0.986596	1	evm.TU.Gh_D07G0318,evm.TU.Gh_A03G0365,novel.50811,evm.TU.Gh_D11G2812,evm.TU.Gh_A12G1116,evm.TU.Gh_D07G0317,evm.TU.Gh_D11G0526,evm.TU.Gh_D11G1818,evm.TU.Gh_A09G1677,evm.TU.Gh_D02G0047,evm.TU.Gh_A03G0210,evm.TU.Gh_A10G2115,evm.TU.Gh_D10G1003,evm.TU.Gh_D05G1645,evm.TU.Gh_D11G0363,evm.TU.Gh_A05G1645,evm.TU.Gh_D13G1360,evm.TU.Gh_D08G0816,evm.TU.Gh_D08G2355,evm.TU.Gh_A06G0772,evm.TU.Gh_D07G0505,evm.TU.…
Biological Process	GO:1901616	organic hydroxy compound catabolic process	1	19	0.5775	1	evm.TU.Gh_A10G0562
Biological Process	GO:1901661	quinone metabolic process	1	30	0.74347	1	novel.46766
Biological Process	GO:1901663	quinone biosynthetic process	1	30	0.74347	1	novel.46766
Biological Process	GO:1901700	response to oxygen-containing compound	18	427	0.619794	1	evm.TU.Gh_D02G1774,evm.TU.Gh_D06G2328,evm.TU.Gh_D02G1805,novel.52995,evm.TU.Gh_A03G1365,evm.TU.Gh_A09G2272,novel.42458,evm.TU.Gh_D11G1865,evm.TU.Gh_D06G1196,evm.TU.Gh_A12G0699,evm.TU.Gh_A03G1339,novel.16910,evm.TU.Gh_D07G0177,evm.TU.Gh_A07G2317,evm.TU.Gh_A11G1957,evm.TU.Gh_D11G2018,evm.TU.Gh_D09G2057,evm.TU.Gh_A06G0764
Biological Process	GO:1902531	regulation of intracellular signal transduction	2	73	0.839981	1	evm.TU.Gh_A02G0358,evm.TU.Gh_D02G0417
Biological Process	GO:1902578	single-organism localization	59	1550	0.901566	1	evm.TU.Gh_D05G1300,evm.TU.Gh_A01G1870,novel.53840,evm.TU.Gh_D04G0168,evm.TU.Gh_D05G3898,evm.TU.Gh_A12G0936,evm.TU.Gh_D11G1293,evm.TU.Gh_A09G0073,evm.TU.Gh_A09G1721,evm.TU.Gh_D06G0344,evm.TU.Gh_D12G2539,evm.TU.Gh_D04G2010,evm.TU.Gh_A12G1577,evm.TU.Gh_A05G1265,evm.TU.Gh_D05G1433,evm.TU.Gh_D09G0536,evm.TU.Gh_A05G3779,evm.TU.Gh_D03G1484,novel.57485,evm.TU.Gh_D12G0460,evm.TU.Gh_D13G2459,evm.TU.Gh_A13G…
Biological Process	GO:1902580	single-organism cellular localization	4	172	0.94945	1	evm.TU.Gh_A05G3374,evm.TU.Gh_A13G0544,evm.TU.Gh_A12G0936,evm.TU.Gh_D12G1027
Biological Process	GO:1902582	single-organism intracellular transport	4	170	0.946302	1	evm.TU.Gh_A12G0936,evm.TU.Gh_D12G1027,evm.TU.Gh_A13G0544,evm.TU.Gh_A05G3374
Biological Process	GO:1902589	single-organism organelle organization	5	319	0.99866	1	evm.TU.Gh_A13G2351,evm.TU.Gh_A13G0544,evm.TU.Gh_D02G2249,evm.TU.Gh_A12G0338,evm.TU.Gh_D12G0326
Biological Process	GO:1902593	single-organism nuclear import	2	61	0.759167	1	evm.TU.Gh_D12G1027,evm.TU.Gh_A12G0936
Biological Process	GO:1902679	negative regulation of RNA biosynthetic process	2	80	0.874913	1	evm.TU.Gh_Sca005011G01,evm.TU.Gh_A03G1577
Biological Process	GO:1903047	mitotic cell cycle process	3	152	0.966892	1	evm.TU.Gh_A12G0338,evm.TU.Gh_D02G2249,evm.TU.Gh_D12G0326
Biological Process	GO:1903507	negative regulation of nucleic acid-templated transcription	2	80	0.874913	1	evm.TU.Gh_A03G1577,evm.TU.Gh_Sca005011G01
Biological Process	GO:1903509	liposaccharide metabolic process	3	90	0.767183	1	evm.TU.Gh_A08G1167,evm.TU.Gh_D08G1450,evm.TU.Gh_D10G1420
Biological Process	GO:2000026	regulation of multicellular organismal development	4	121	0.789077	1	evm.TU.Gh_A12G0936,evm.TU.Gh_D02G1774,evm.TU.Gh_D12G1027,evm.TU.Gh_A03G1339
Biological Process	GO:2000113	negative regulation of cellular macromolecule biosynthetic process	3	108	0.862471	1	novel.55947,evm.TU.Gh_A03G1577,evm.TU.Gh_Sca005011G01
Biological Process	GO:2000241	regulation of reproductive process	2	62	0.767062	1	evm.TU.Gh_A12G0936,evm.TU.Gh_D12G1027
Cellular Component	GO:0016021	integral component of membrane	939	16839	9.46496e-18	8.1234e-16	evm.TU.Gh_D08G0207,evm.TU.Gh_A08G2234,evm.TU.Gh_A09G0334,evm.TU.Gh_A12G1830,evm.TU.Gh_D12G1957,evm.TU.Gh_A07G1240,evm.TU.Gh_D07G0212,evm.TU.Gh_D13G1410,evm.TU.Gh_A02G0358,evm.TU.Gh_A10G0159,evm.TU.Gh_A10G1639,evm.TU.Gh_A11G0738,novel.50190,evm.TU.Gh_D01G1037,evm.TU.Gh_D10G2599,evm.TU.Gh_D12G0973,evm.TU.Gh_A05G3374,evm.TU.Gh_D10G0853,evm.TU.Gh_A04G0163,evm.TU.Gh_D06G1594,evm.TU.Gh_D09G0337,evm.TU.…
Cellular Component	GO:0031224	intrinsic component of membrane	939	16879	1.90802e-17	1.56934e-15	evm.TU.Gh_D05G3385,evm.TU.Gh_A06G0589,evm.TU.Gh_D11G1986,evm.TU.Gh_A11G3058,evm.TU.Gh_D13G2127,evm.TU.Gh_D02G0905,evm.TU.Gh_A08G2431,evm.TU.Gh_D01G2204,evm.TU.Gh_D05G2178,evm.TU.Gh_D05G0189,evm.TU.Gh_D06G2232,evm.TU.Gh_A02G0841,evm.TU.Gh_A02G0434,novel.33423,evm.TU.Gh_D09G0677,evm.TU.Gh_D07G0910,evm.TU.Gh_A05G2500,evm.TU.Gh_A01G0384,evm.TU.Gh_Sca004821G01,evm.TU.Gh_D12G1738,novel.53585,evm.TU.Gh_…
Cellular Component	GO:0044425	membrane part	944	17560	2.01289e-13	1.20407e-11	evm.TU.Gh_D12G1182,evm.TU.Gh_D07G0247,evm.TU.Gh_A11G2552,evm.TU.Gh_A05G2243,novel.45341,evm.TU.Gh_A13G2081,novel.29336,evm.TU.Gh_A09G0128,evm.TU.Gh_A07G1625,evm.TU.Gh_A05G1930,evm.TU.Gh_D08G0203,evm.TU.Gh_D12G1807,evm.TU.Gh_A06G1962,evm.TU.Gh_A05G0926,evm.TU.Gh_D11G0979,evm.TU.Gh_A07G1593,evm.TU.Gh_A03G0512,evm.TU.Gh_A12G1981,evm.TU.Gh_A11G3003,evm.TU.Gh_A13G2270,evm.TU.Gh_A07G0400,evm.TU.Gh_A06G…
Cellular Component	GO:0016020	membrane	973	18685	1.8697e-10	9.0019e-09	evm.TU.Gh_A05G3013,novel.58398,evm.TU.Gh_A04G0831,evm.TU.Gh_D01G1474,evm.TU.Gh_D04G0013,evm.TU.Gh_A02G0946,evm.TU.Gh_D06G1592,evm.TU.Gh_D09G0496,evm.TU.Gh_D12G2558,evm.TU.Gh_A08G0979,evm.TU.Gh_D07G0416,evm.TU.Gh_A10G2204,evm.TU.Gh_A05G0746,evm.TU.Gh_A09G2414,evm.TU.Gh_A06G1067,evm.TU.Gh_D03G0208,evm.TU.Gh_D12G0534,evm.TU.Gh_D12G1687,evm.TU.Gh_D08G2176,novel.17295,evm.TU.Gh_A12G0061,evm.TU.Gh_A11G…
Cellular Component	GO:0005576	extracellular region	81	971	5.30422e-08	1.49579e-06	evm.TU.Gh_D10G1157,evm.TU.Gh_A11G2920,evm.TU.Gh_D13G0290,evm.TU.Gh_D02G0220,evm.TU.Gh_D03G0483,evm.TU.Gh_D05G3030,evm.TU.Gh_D05G1120,evm.TU.Gh_D08G0442,evm.TU.Gh_A08G0347,evm.TU.Gh_A08G1478,evm.TU.Gh_D05G3929,evm.TU.Gh_A06G1415,evm.TU.Gh_D02G0695,evm.TU.Gh_A08G1806,evm.TU.Gh_A03G1432,evm.TU.Gh_A05G3489,evm.TU.Gh_A01G1439,evm.TU.Gh_A02G1466,evm.TU.Gh_D07G0249,evm.TU.Gh_D06G2381,evm.TU.Gh_D08G2167,…
Cellular Component	GO:0048046	apoplast	29	223	2.39344e-07	6.04507e-06	evm.TU.Gh_A13G0271,evm.TU.Gh_A03G1432,evm.TU.Gh_D09G1454,novel.12509,evm.TU.Gh_A11G2922,evm.TU.Gh_D02G0992,evm.TU.Gh_A05G2115,novel.12507,evm.TU.Gh_A05G2724,evm.TU.Gh_A05G3992,novel.37515,evm.TU.Gh_A06G0997,evm.TU.Gh_A06G1415,novel.61670,evm.TU.Gh_D05G3929,evm.TU.Gh_A02G0866,novel.37514,evm.TU.Gh_D06G1188,novel.32621,novel.37513,evm.TU.Gh_A08G0195,evm.TU.Gh_D03G0483,evm.TU.Gh_D05G3030,evm.TU.Gh_D…
Cellular Component	GO:0005618	cell wall	41	482	6.22309e-05	0.000909954	evm.TU.Gh_A12G0564,evm.TU.Gh_A09G2272,evm.TU.Gh_D02G1891,evm.TU.Gh_A10G0194,evm.TU.Gh_D05G0373,evm.TU.Gh_A11G2155,evm.TU.Gh_A05G0272,evm.TU.Gh_D13G1816,evm.TU.Gh_A02G0866,novel.61670,evm.TU.Gh_D07G0095,evm.TU.Gh_D09G2057,evm.TU.Gh_A13G1467,novel.37515,evm.TU.Gh_D11G1939,novel.12507,evm.TU.Gh_A13G0185,evm.TU.Gh_A05G3992,evm.TU.Gh_A12G2265,novel.12509,evm.TU.Gh_D12G1297,evm.TU.Gh_D08G0272,evm.TU.Gh…
Cellular Component	GO:0030312	external encapsulating structure	41	483	6.51427e-05	0.000945527	evm.TU.Gh_D13G1816,evm.TU.Gh_A02G0866,evm.TU.Gh_A12G0564,evm.TU.Gh_D02G1891,evm.TU.Gh_A09G2272,evm.TU.Gh_A10G0194,evm.TU.Gh_A11G2155,evm.TU.Gh_D05G0373,evm.TU.Gh_A05G0272,evm.TU.Gh_A13G0185,novel.12507,evm.TU.Gh_A05G3992,evm.TU.Gh_A12G2265,novel.12509,evm.TU.Gh_D12G1297,novel.61670,evm.TU.Gh_D07G0095,evm.TU.Gh_D09G2057,novel.37515,evm.TU.Gh_D11G1939,evm.TU.Gh_A13G1467,evm.TU.Gh_D13G0200,evm.TU.Gh…
Cellular Component	GO:0005901	caveola	2	2	0.00196397	0.016783	evm.TU.Gh_A09G1134,evm.TU.Gh_D09G1139
Cellular Component	GO:0044853	plasma membrane raft	2	2	0.00196397	0.016783	evm.TU.Gh_A09G1134,evm.TU.Gh_D09G1139
Cellular Component	GO:0045121	membrane raft	2	2	0.00196397	0.016783	evm.TU.Gh_D09G1139,evm.TU.Gh_A09G1134
Cellular Component	GO:0098857	membrane microdomain	2	2	0.00196397	0.016783	evm.TU.Gh_A09G1134,evm.TU.Gh_D09G1139
Cellular Component	GO:0005887	integral component of plasma membrane	12	115	0.00509052	0.0380632	evm.TU.Gh_A12G0457,evm.TU.Gh_D10G2430,evm.TU.Gh_D05G2074,evm.TU.Gh_A03G1576,evm.TU.Gh_A04G0861,evm.TU.Gh_D09G0052,evm.TU.Gh_D07G1353,evm.TU.Gh_A07G1245,evm.TU.Gh_D01G2124,evm.TU.Gh_D12G0460,evm.TU.Gh_A04G1020,evm.TU.Gh_A05G3779
Cellular Component	GO:0071944	cell periphery	107	1896	0.00671239	0.0478349	evm.TU.Gh_D02G0373,evm.TU.Gh_A11G2155,evm.TU.Gh_A06G1113,evm.TU.Gh_A05G0272,evm.TU.Gh_A05G3779,evm.TU.Gh_D12G0460,evm.TU.Gh_D02G1891,evm.TU.Gh_A12G1573,evm.TU.Gh_A09G2272,evm.TU.Gh_A10G0194,evm.TU.Gh_A07G1529,evm.TU.Gh_A05G1787,evm.TU.Gh_D13G1816,evm.TU.Gh_A05G0839,evm.TU.Gh_D09G1139,evm.TU.Gh_A13G1467,evm.TU.Gh_A01G1870,evm.TU.Gh_D01G2124,evm.TU.Gh_D06G1742,evm.TU.Gh_D07G0247,evm.TU.Gh_A05G1738,…
Cellular Component	GO:0044421	extracellular region part	8	66	0.00860692	0.0573989	evm.TU.Gh_D06G2381,evm.TU.Gh_D11G0260,novel.61279,evm.TU.Gh_A05G1716,evm.TU.Gh_D05G3098,evm.TU.Gh_Sca005287G02,evm.TU.Gh_A11G0245,evm.TU.Gh_A05G2793
Cellular Component	GO:0016324	apical plasma membrane	2	5	0.0179571	0.0937759	evm.TU.Gh_D09G1139,evm.TU.Gh_A09G1134
Cellular Component	GO:0031012	extracellular matrix	4	23	0.0173638	0.0937759	evm.TU.Gh_A05G2793,evm.TU.Gh_D11G0260,evm.TU.Gh_A11G0245,evm.TU.Gh_D05G3098
Cellular Component	GO:0045177	apical part of cell	2	5	0.0179571	0.0937759	evm.TU.Gh_D09G1139,evm.TU.Gh_A09G1134
Cellular Component	GO:0098590	plasma membrane region	2	5	0.0179571	0.0937759	evm.TU.Gh_D09G1139,evm.TU.Gh_A09G1134
Cellular Component	GO:0005655	nucleolar ribonuclease P complex	2	7	0.0355447	0.159467	evm.TU.Gh_A05G1189,evm.TU.Gh_D13G2374
Cellular Component	GO:0030677	ribonuclease P complex	2	7	0.0355447	0.159467	evm.TU.Gh_A05G1189,evm.TU.Gh_D13G2374
Cellular Component	GO:0030681	multimeric ribonuclease P complex	2	7	0.0355447	0.159467	evm.TU.Gh_D13G2374,evm.TU.Gh_A05G1189
Cellular Component	GO:1902555	endoribonuclease complex	2	7	0.0355447	0.159467	evm.TU.Gh_D13G2374,evm.TU.Gh_A05G1189
Cellular Component	GO:1905348	endonuclease complex	2	7	0.0355447	0.159467	evm.TU.Gh_D13G2374,evm.TU.Gh_A05G1189
Cellular Component	GO:0042720	mitochondrial inner membrane peptidase complex	1	1	0.0443255	0.189802	evm.TU.Gh_A05G2014
Cellular Component	GO:0043680	filiform apparatus	2	8	0.0460205	0.193698	evm.TU.Gh_A09G2272,evm.TU.Gh_D09G2057
Cellular Component	GO:0044426	cell wall part	2	8	0.0460205	0.193698	evm.TU.Gh_A09G2272,evm.TU.Gh_D09G2057
Cellular Component	GO:0044462	external encapsulating structure part	2	9	0.0574624	0.23218	evm.TU.Gh_D09G2057,evm.TU.Gh_A09G2272
Cellular Component	GO:1990316	ATG1/ULK1 kinase complex	2	9	0.0574624	0.23218	evm.TU.Gh_A05G3355,evm.TU.Gh_D04G0246
Cellular Component	GO:0005911	cell-cell junction	16	252	0.0965334	0.34531	evm.TU.Gh_D09G2057,evm.TU.Gh_A06G1398,evm.TU.Gh_D05G2127,evm.TU.Gh_D10G2073,evm.TU.Gh_D06G1592,evm.TU.Gh_D07G0247,evm.TU.Gh_D06G1742,evm.TU.Gh_A09G2272,evm.TU.Gh_A12G1532,evm.TU.Gh_A01G0076,evm.TU.Gh_A10G1803,evm.TU.Gh_D01G0076,evm.TU.Gh_D12G1655,evm.TU.Gh_D10G0161,evm.TU.Gh_Sca004816G01,evm.TU.Gh_A06G1272
Cellular Component	GO:0009506	plasmodesma	16	252	0.0965334	0.34531	evm.TU.Gh_D05G2127,evm.TU.Gh_D10G2073,evm.TU.Gh_D06G1742,evm.TU.Gh_D07G0247,evm.TU.Gh_D06G1592,evm.TU.Gh_D09G2057,evm.TU.Gh_A06G1398,evm.TU.Gh_D12G1655,evm.TU.Gh_D10G0161,evm.TU.Gh_A06G1272,evm.TU.Gh_Sca004816G01,evm.TU.Gh_A09G2272,evm.TU.Gh_A12G1532,evm.TU.Gh_D01G0076,evm.TU.Gh_A10G1803,evm.TU.Gh_A01G0076
Cellular Component	GO:0031226	intrinsic component of plasma membrane	12	177	0.0958838	0.34531	evm.TU.Gh_A12G0457,evm.TU.Gh_D05G2074,evm.TU.Gh_A03G1576,evm.TU.Gh_D10G2430,evm.TU.Gh_D01G2124,evm.TU.Gh_A04G0861,evm.TU.Gh_D09G0052,evm.TU.Gh_A07G1245,evm.TU.Gh_D07G1353,evm.TU.Gh_A05G3779,evm.TU.Gh_D12G0460,evm.TU.Gh_A04G1020
Cellular Component	GO:0055044	symplast	16	252	0.0965334	0.34531	evm.TU.Gh_D09G2057,evm.TU.Gh_A06G1398,evm.TU.Gh_D10G2073,evm.TU.Gh_D05G2127,evm.TU.Gh_D07G0247,evm.TU.Gh_D06G1592,evm.TU.Gh_D06G1742,evm.TU.Gh_A12G1532,evm.TU.Gh_A09G2272,evm.TU.Gh_A10G1803,evm.TU.Gh_A01G0076,evm.TU.Gh_D01G0076,evm.TU.Gh_D10G0161,evm.TU.Gh_D12G1655,evm.TU.Gh_Sca004816G01,evm.TU.Gh_A06G1272
Cellular Component	GO:0030054	cell junction	16	254	0.101588	0.361928	evm.TU.Gh_A06G1398,evm.TU.Gh_D09G2057,evm.TU.Gh_D07G0247,evm.TU.Gh_D06G1742,evm.TU.Gh_D06G1592,evm.TU.Gh_D05G2127,evm.TU.Gh_D10G2073,evm.TU.Gh_D01G0076,evm.TU.Gh_A10G1803,evm.TU.Gh_A01G0076,evm.TU.Gh_A12G1532,evm.TU.Gh_A09G2272,evm.TU.Gh_A06G1272,evm.TU.Gh_Sca004816G01,evm.TU.Gh_D10G0161,evm.TU.Gh_D12G1655
Cellular Component	GO:0005615	extracellular space	4	43	0.12192	0.412212	novel.61279,evm.TU.Gh_A05G1716,evm.TU.Gh_D06G2381,evm.TU.Gh_Sca005287G02
Cellular Component	GO:0009705	plant-type vacuole membrane	4	46	0.145814	0.459067	evm.TU.Gh_A02G0946,evm.TU.Gh_A05G2474,evm.TU.Gh_D07G1355,evm.TU.Gh_D05G2746
Cellular Component	GO:0044459	plasma membrane part	17	289	0.145566	0.459067	evm.TU.Gh_A09G1134,evm.TU.Gh_D10G2430,evm.TU.Gh_A07G1822,evm.TU.Gh_D09G1139,evm.TU.Gh_D01G2124,evm.TU.Gh_D09G0052,evm.TU.Gh_A04G0861,evm.TU.Gh_A03G1576,evm.TU.Gh_D05G2074,novel.17295,evm.TU.Gh_A12G0457,evm.TU.Gh_D02G0373,evm.TU.Gh_A05G3779,evm.TU.Gh_A04G1020,evm.TU.Gh_D12G0460,evm.TU.Gh_D07G1353,evm.TU.Gh_A07G1245
Cellular Component	GO:0000325	plant-type vacuole	5	63	0.146729	0.460106	evm.TU.Gh_D04G0305,evm.TU.Gh_A02G0946,evm.TU.Gh_A05G2474,evm.TU.Gh_D07G1355,evm.TU.Gh_D05G2746
Cellular Component	GO:0030990	intraciliary transport particle	1	4	0.165862	0.492349	evm.TU.Gh_A13G0544
Cellular Component	GO:0030991	intraciliary transport particle A	1	4	0.165862	0.492349	evm.TU.Gh_A13G0544
Cellular Component	GO:1902554	serine/threonine protein kinase complex	2	17	0.172509	0.503002	evm.TU.Gh_A05G3355,evm.TU.Gh_D04G0246
Cellular Component	GO:1902911	protein kinase complex	2	17	0.172509	0.503002	evm.TU.Gh_D04G0246,evm.TU.Gh_A05G3355
Cellular Component	GO:0005846	nuclear cap binding complex	1	6	0.238177	0.619447	novel.20191
Cellular Component	GO:0005801	cis-Golgi network	2	22	0.254825	0.658079	evm.TU.Gh_A05G3779,evm.TU.Gh_D05G2074
Cellular Component	GO:0031304	intrinsic component of mitochondrial inner membrane	1	7	0.271948	0.679527	novel.46766
Cellular Component	GO:0031305	integral component of mitochondrial inner membrane	1	7	0.271948	0.679527	novel.46766
Cellular Component	GO:0034518	RNA cap binding complex	1	8	0.304224	0.739171	novel.20191
Cellular Component	GO:0000145	exocyst	5	85	0.324766	0.765937	evm.TU.Gh_D05G3898,evm.TU.Gh_A09G0090,evm.TU.Gh_A05G0839,evm.TU.Gh_D04G1136,evm.TU.Gh_A01G1870
Cellular Component	GO:0005886	plasma membrane	63	1340	0.33247	0.773598	evm.TU.Gh_A07G1245,evm.TU.Gh_D07G1353,evm.TU.Gh_A05G2474,evm.TU.Gh_D01G0076,evm.TU.Gh_D12G2604,evm.TU.Gh_A04G1020,evm.TU.Gh_D08G1877,evm.TU.Gh_D06G0640,evm.TU.Gh_A03G1338,evm.TU.Gh_D12G1655,evm.TU.Gh_A12G0457,evm.TU.Gh_A06G1908,evm.TU.Gh_A07G1978,evm.TU.Gh_A06G1272,evm.TU.Gh_D05G2074,evm.TU.Gh_A03G1576,evm.TU.Gh_A04G0861,novel.50999,evm.TU.Gh_D09G0052,evm.TU.Gh_D11G3041,evm.TU.Gh_A06G0566,evm.TU.…
Cellular Component	GO:0098589	membrane region	2	35	0.463387	0.9296	evm.TU.Gh_D09G1139,evm.TU.Gh_A09G1134
Cellular Component	GO:0044448	cell cortex part	5	103	0.482794	0.947351	evm.TU.Gh_A01G1870,evm.TU.Gh_D04G1136,evm.TU.Gh_A05G0839,evm.TU.Gh_D05G3898,evm.TU.Gh_A09G0090
Cellular Component	GO:0000148	1,3-beta-D-glucan synthase complex	2	40	0.534449	0.984957	evm.TU.Gh_D02G0373,novel.17295
Cellular Component	GO:0009505	plant-type cell wall	3	63	0.533161	0.984957	evm.TU.Gh_D07G0095,evm.TU.Gh_A07G0086,evm.TU.Gh_D05G0267
Cellular Component	GO:0032592	integral component of mitochondrial membrane	1	18	0.557898	0.998798	novel.46766
Cellular Component	GO:0098573	intrinsic component of mitochondrial membrane	1	18	0.557898	0.998798	novel.46766
Cellular Component	GO:0000139	Golgi membrane	2	227	0.999616	1	evm.TU.Gh_A06G0334,evm.TU.Gh_D06G0365
Cellular Component	GO:0000151	ubiquitin ligase complex	3	128	0.926534	1	evm.TU.Gh_A09G0989,evm.TU.Gh_A05G1190,evm.TU.Gh_D05G1368
Cellular Component	GO:0000159	protein phosphatase type 2A complex	1	73	0.963554	1	evm.TU.Gh_D11G0458
Cellular Component	GO:0000502	proteasome complex	1	196	0.999864	1	evm.TU.Gh_D02G2243
Cellular Component	GO:0000785	chromatin	1	252	0.999989	1	novel.37583
Cellular Component	GO:0000786	nucleosome	1	201	0.999892	1	novel.37583
Cellular Component	GO:0005622	intracellular	332	14902	1	1	evm.TU.Gh_A04G1126,evm.TU.Gh_A01G2064,novel.55947,evm.TU.Gh_D11G0418,evm.TU.Gh_D13G2374,novel.16910,evm.TU.Gh_D08G2092,evm.TU.Gh_D02G0430,evm.TU.Gh_A06G0150,evm.TU.Gh_A10G0760,evm.TU.Gh_D07G0802,evm.TU.Gh_D03G0870,evm.TU.Gh_D05G3920,evm.TU.Gh_Sca004816G01,evm.TU.Gh_D09G1705,evm.TU.Gh_A11G1244,evm.TU.Gh_D08G0089,evm.TU.Gh_D01G0012,evm.TU.Gh_Sca115107G01,evm.TU.Gh_D05G0701,evm.TU.Gh_D10G2430,evm.TU…
Cellular Component	GO:0005623	cell	417	16150	1	1	evm.TU.Gh_A05G1738,evm.TU.Gh_A13G0828,evm.TU.Gh_A05G3992,evm.TU.Gh_D09G0144,evm.TU.Gh_D06G1066,evm.TU.Gh_A13G1467,novel.369,evm.TU.Gh_A05G2666,evm.TU.Gh_A01G1870,evm.TU.Gh_A05G1787,evm.TU.Gh_A11G2165,evm.TU.Gh_D13G1072,evm.TU.Gh_A12G2633,novel.46766,evm.TU.Gh_A11G0080,evm.TU.Gh_A03G1904,evm.TU.Gh_D03G0414,evm.TU.Gh_A10G0710,evm.TU.Gh_D10G0228,evm.TU.Gh_A06G1113,evm.TU.Gh_A07G0493,evm.TU.Gh_D04G16…
Cellular Component	GO:0005634	nucleus	180	5745	1	1	novel.56961,evm.TU.Gh_D09G0401,evm.TU.Gh_A04G0481,evm.TU.Gh_A06G0906,evm.TU.Gh_D03G0032,evm.TU.Gh_A09G0899,evm.TU.Gh_A05G3751,evm.TU.Gh_A05G1189,evm.TU.Gh_A07G0739,evm.TU.Gh_A09G0294,novel.33577,evm.TU.Gh_A12G0936,evm.TU.Gh_A11G0931,evm.TU.Gh_D04G1754,evm.TU.Gh_D11G2018,evm.TU.Gh_D05G0583,evm.TU.Gh_D02G2283,evm.TU.Gh_D09G0298,evm.TU.Gh_A07G1477,evm.TU.Gh_D12G0791,novel.62937,evm.TU.Gh_A12G1620,ev…
Cellular Component	GO:0005667	transcription factor complex	1	120	0.995689	1	evm.TU.Gh_A07G0129
Cellular Component	GO:0005681	spliceosomal complex	1	140	0.998263	1	novel.55947
Cellular Component	GO:0005694	chromosome	1	500	1	1	novel.37583
Cellular Component	GO:0005730	nucleolus	3	240	0.998634	1	evm.TU.Gh_A06G0525,evm.TU.Gh_A05G1189,evm.TU.Gh_D13G2374
Cellular Component	GO:0005737	cytoplasm	146	8451	1	1	evm.TU.Gh_D02G1221,evm.TU.Gh_A12G1532,novel.42458,evm.TU.Gh_A02G0358,evm.TU.Gh_D01G1847,evm.TU.Gh_A01G0076,evm.TU.Gh_D12G1957,evm.TU.Gh_A01G1839,evm.TU.Gh_A12G2006,evm.TU.Gh_A10G0562,evm.TU.Gh_A08G0204,novel.50630,evm.TU.Gh_D10G0853,evm.TU.Gh_D05G1670,evm.TU.Gh_A05G3374,evm.TU.Gh_A12G0061,evm.TU.Gh_D05G3898,evm.TU.Gh_D12G2181,evm.TU.Gh_A05G2014,evm.TU.Gh_A02G0946,evm.TU.Gh_D12G2282,evm.TU.Gh_D11G…
Cellular Component	GO:0005739	mitochondrion	9	1068	1	1	evm.TU.Gh_A08G1660,novel.64244,evm.TU.Gh_A07G2014,evm.TU.Gh_A11G1864,evm.TU.Gh_D07G2235,evm.TU.Gh_A05G2014,novel.46766,evm.TU.Gh_D13G2537,evm.TU.Gh_D07G1203
Cellular Component	GO:0005740	mitochondrial envelope	4	389	0.999976	1	novel.46766,evm.TU.Gh_D13G2537,evm.TU.Gh_A05G2014,evm.TU.Gh_A11G1864
Cellular Component	GO:0005741	mitochondrial outer membrane	1	93	0.985303	1	evm.TU.Gh_D13G2537
Cellular Component	GO:0005743	mitochondrial inner membrane	2	252	0.999865	1	novel.46766,evm.TU.Gh_A05G2014
Cellular Component	GO:0005768	endosome	2	192	0.998378	1	novel.43236,evm.TU.Gh_D01G0679
Cellular Component	GO:0005770	late endosome	1	38	0.821549	1	evm.TU.Gh_D01G0679
Cellular Component	GO:0005771	multivesicular body	1	22	0.631248	1	evm.TU.Gh_D01G0679
Cellular Component	GO:0005773	vacuole	13	448	0.962224	1	evm.TU.Gh_A02G0946,evm.TU.Gh_D12G1655,evm.TU.Gh_D04G0305,novel.45727,evm.TU.Gh_D07G1355,evm.TU.Gh_D05G2746,evm.TU.Gh_D05G2074,evm.TU.Gh_A12G0061,evm.TU.Gh_A12G1532,evm.TU.Gh_A05G2474,evm.TU.Gh_A10G0194,evm.TU.Gh_A05G3779,evm.TU.Gh_D08G1877
Cellular Component	GO:0005774	vacuolar membrane	9	305	0.926867	1	evm.TU.Gh_D05G2746,evm.TU.Gh_A12G0061,evm.TU.Gh_D12G1655,evm.TU.Gh_A02G0946,evm.TU.Gh_D04G0305,novel.45727,evm.TU.Gh_D07G1355,evm.TU.Gh_A12G1532,evm.TU.Gh_A05G2474
Cellular Component	GO:0005777	peroxisome	4	167	0.941241	1	evm.TU.Gh_D01G0186,evm.TU.Gh_D04G1947,evm.TU.Gh_A11G0944,evm.TU.Gh_D11G1089
Cellular Component	GO:0005783	endoplasmic reticulum	19	726	0.99608	1	evm.TU.Gh_A12G1518,evm.TU.Gh_A08G1729,evm.TU.Gh_D02G1254,evm.TU.Gh_D12G1957,evm.TU.Gh_A02G0358,evm.TU.Gh_D07G1353,evm.TU.Gh_A07G1245,evm.TU.Gh_D02G0417,evm.TU.Gh_A05G3374,evm.TU.Gh_A01G1272,evm.TU.Gh_D01G2124,evm.TU.Gh_A13G0726,evm.TU.Gh_D13G0850,evm.TU.Gh_A03G0871,evm.TU.Gh_A12G1789,evm.TU.Gh_A02G1051,evm.TU.Gh_A07G0119,evm.TU.Gh_A01G1602,evm.TU.Gh_D03G0651
Cellular Component	GO:0005789	endoplasmic reticulum membrane	11	424	0.981967	1	evm.TU.Gh_D12G1957,evm.TU.Gh_D02G1254,evm.TU.Gh_A08G1729,evm.TU.Gh_A12G1518,evm.TU.Gh_D02G0417,evm.TU.Gh_D13G0850,evm.TU.Gh_A03G0871,evm.TU.Gh_A02G0358,evm.TU.Gh_A13G0726,evm.TU.Gh_A07G0119,evm.TU.Gh_A12G1789
Cellular Component	GO:0005794	Golgi apparatus	14	762	0.999973	1	evm.TU.Gh_A09G0149,evm.TU.Gh_A05G0678,evm.TU.Gh_A01G0086,evm.TU.Gh_D08G0089,evm.TU.Gh_A03G0871,novel.51192,evm.TU.Gh_A12G1518,evm.TU.Gh_D02G1254,evm.TU.Gh_A08G0047,evm.TU.Gh_A06G0334,evm.TU.Gh_D09G0144,evm.TU.Gh_A04G0831,novel.43236,evm.TU.Gh_D06G0365
Cellular Component	GO:0005802	trans-Golgi network	1	123	0.996239	1	novel.43236
Cellular Component	GO:0005829	cytosol	11	945	1	1	evm.TU.Gh_Sca004816G01,evm.TU.Gh_A05G1738,evm.TU.Gh_D12G2282,evm.TU.Gh_D05G1933,evm.TU.Gh_D03G1801,evm.TU.Gh_A12G2111,evm.TU.Gh_A01G0076,evm.TU.Gh_D01G0076,evm.TU.Gh_D08G1877,evm.TU.Gh_A06G0150,novel.50999
Cellular Component	GO:0005839	proteasome core complex	1	75	0.966717	1	evm.TU.Gh_D02G2243
Cellular Component	GO:0005840	ribosome	8	1488	1	1	evm.TU.Gh_A01G0290,evm.TU.Gh_D10G1109,evm.TU.Gh_D10G0853,evm.TU.Gh_A05G3339,evm.TU.Gh_D04G0448,evm.TU.Gh_A10G0896,evm.TU.Gh_D02G1221,evm.TU.Gh_A03G0797
Cellular Component	GO:0005856	cytoskeleton	1	609	1	1	novel.52377
Cellular Component	GO:0005874	microtubule	1	371	1	1	novel.52377
Cellular Component	GO:0005929	cilium	1	24	0.663227	1	evm.TU.Gh_A13G0544
Cellular Component	GO:0005938	cell cortex	5	116	0.588642	1	evm.TU.Gh_A01G1870,evm.TU.Gh_D04G1136,evm.TU.Gh_A05G0839,evm.TU.Gh_D05G3898,evm.TU.Gh_A09G0090
Cellular Component	GO:0008287	protein serine/threonine phosphatase complex	1	75	0.966717	1	evm.TU.Gh_D11G0458
Cellular Component	GO:0009507	chloroplast	16	1783	1	1	evm.TU.Gh_D05G0701,evm.TU.Gh_A05G1645,novel.51941,novel.60825,novel.16910,evm.TU.Gh_A05G2014,evm.TU.Gh_A12G1551,evm.TU.Gh_D10G1843,evm.TU.Gh_A11G1054,evm.TU.Gh_A08G0315,novel.50630,evm.TU.Gh_D12G1655,novel.52995,novel.42458,evm.TU.Gh_A07G0493,evm.TU.Gh_A12G1532
Cellular Component	GO:0009526	plastid envelope	2	239	0.999767	1	novel.60825,evm.TU.Gh_A11G1054
Cellular Component	GO:0009532	plastid stroma	1	308	0.999999	1	evm.TU.Gh_D05G0701
Cellular Component	GO:0009534	chloroplast thylakoid	5	592	1	1	evm.TU.Gh_A05G2014,novel.52995,novel.42458,novel.60825,novel.16910
Cellular Component	GO:0009535	chloroplast thylakoid membrane	5	551	1	1	novel.52995,evm.TU.Gh_A05G2014,novel.60825,novel.16910,novel.42458
Cellular Component	GO:0009536	plastid	16	1868	1	1	evm.TU.Gh_A05G1645,evm.TU.Gh_D05G0701,novel.60825,novel.16910,novel.51941,evm.TU.Gh_A12G1551,evm.TU.Gh_D10G1843,evm.TU.Gh_A05G2014,evm.TU.Gh_A08G0315,evm.TU.Gh_A11G1054,evm.TU.Gh_D12G1655,novel.50630,novel.52995,evm.TU.Gh_A12G1532,novel.42458,evm.TU.Gh_A07G0493
Cellular Component	GO:0009570	chloroplast stroma	1	303	0.999999	1	evm.TU.Gh_D05G0701
Cellular Component	GO:0009579	thylakoid	5	797	1	1	novel.42458,novel.16910,novel.60825,evm.TU.Gh_A05G2014,novel.52995
Cellular Component	GO:0009941	chloroplast envelope	2	231	0.999675	1	evm.TU.Gh_A11G1054,novel.60825
Cellular Component	GO:0012505	endomembrane system	33	1665	1	1	novel.51192,evm.TU.Gh_D02G1254,evm.TU.Gh_A08G1729,evm.TU.Gh_D02G0417,evm.TU.Gh_D01G0679,evm.TU.Gh_D08G0089,evm.TU.Gh_D07G1353,evm.TU.Gh_A07G1245,evm.TU.Gh_D08G1450,evm.TU.Gh_A01G1272,evm.TU.Gh_A08G0047,evm.TU.Gh_D13G0850,evm.TU.Gh_A13G0726,evm.TU.Gh_A07G0119,evm.TU.Gh_D06G0365,evm.TU.Gh_A12G1789,evm.TU.Gh_A08G1167,evm.TU.Gh_A06G0334,evm.TU.Gh_D12G1957,evm.TU.Gh_A12G1518,evm.TU.Gh_A02G0358,evm.TU.…
Cellular Component	GO:0015630	microtubule cytoskeleton	1	450	1	1	novel.52377
Cellular Component	GO:0016602	CCAAT-binding factor complex	1	27	0.706073	1	evm.TU.Gh_A07G0129
Cellular Component	GO:0019773	proteasome core complex, alpha-subunit complex	1	38	0.821549	1	evm.TU.Gh_D02G2243
Cellular Component	GO:0019866	organelle inner membrane	2	277	0.999953	1	novel.46766,evm.TU.Gh_A05G2014
Cellular Component	GO:0019867	outer membrane	1	131	0.997385	1	evm.TU.Gh_D13G2537
Cellular Component	GO:0019897	extrinsic component of plasma membrane	1	20	0.596235	1	evm.TU.Gh_A07G1822
Cellular Component	GO:0019898	extrinsic component of membrane	2	96	0.929965	1	evm.TU.Gh_A07G1822,evm.TU.Gh_D08G1877
Cellular Component	GO:0030117	membrane coat	1	218	0.99995	1	evm.TU.Gh_A10G0710
Cellular Component	GO:0030135	coated vesicle	2	196	0.998623	1	evm.TU.Gh_D12G0129,evm.TU.Gh_A13G0574
Cellular Component	GO:0030136	clathrin-coated vesicle	2	89	0.909496	1	evm.TU.Gh_D12G0129,evm.TU.Gh_A13G0574
Cellular Component	GO:0030529	intracellular ribonucleoprotein complex	11	2014	1	1	evm.TU.Gh_D02G1221,evm.TU.Gh_A03G0797,evm.TU.Gh_A05G3339,evm.TU.Gh_D04G0448,evm.TU.Gh_A10G0896,evm.TU.Gh_D13G2374,evm.TU.Gh_D10G0853,evm.TU.Gh_D10G1109,evm.TU.Gh_A05G1189,evm.TU.Gh_A01G0290,novel.55947
Cellular Component	GO:0030532	small nuclear ribonucleoprotein complex	1	101	0.98978	1	novel.55947
Cellular Component	GO:0031090	organelle membrane	16	1117	1	1	evm.TU.Gh_A12G0061,evm.TU.Gh_D12G1655,novel.46766,evm.TU.Gh_A08G1729,evm.TU.Gh_A05G2474,evm.TU.Gh_A12G1532,evm.TU.Gh_D13G2537,evm.TU.Gh_D06G0365,evm.TU.Gh_D05G2746,evm.TU.Gh_D07G1355,evm.TU.Gh_D04G0305,novel.45727,evm.TU.Gh_A06G0334,evm.TU.Gh_A02G0946,evm.TU.Gh_A11G1864,evm.TU.Gh_A05G2014
Cellular Component	GO:0031225	anchored component of membrane	3	104	0.844868	1	evm.TU.Gh_A07G1625,evm.TU.Gh_D07G1823,evm.TU.Gh_D02G0577
Cellular Component	GO:0031300	intrinsic component of organelle membrane	1	36	0.8046	1	novel.46766
Cellular Component	GO:0031301	integral component of organelle membrane	1	36	0.8046	1	novel.46766
Cellular Component	GO:0031410	cytoplasmic vesicle	4	384	0.999971	1	evm.TU.Gh_A13G0574,evm.TU.Gh_D12G0129,evm.TU.Gh_D01G0679,novel.43236
Cellular Component	GO:0031966	mitochondrial membrane	4	362	0.999933	1	novel.46766,evm.TU.Gh_D13G2537,evm.TU.Gh_A11G1864,evm.TU.Gh_A05G2014
Cellular Component	GO:0031967	organelle envelope	6	702	1	1	evm.TU.Gh_D13G2537,evm.TU.Gh_A11G1864,evm.TU.Gh_A05G2014,novel.60825,novel.46766,evm.TU.Gh_A11G1054
Cellular Component	GO:0031968	organelle outer membrane	1	104	0.991082	1	evm.TU.Gh_D13G2537
Cellular Component	GO:0031974	membrane-enclosed lumen	3	826	1	1	evm.TU.Gh_A06G0525,evm.TU.Gh_A05G1189,evm.TU.Gh_D13G2374
Cellular Component	GO:0031975	envelope	6	706	1	1	evm.TU.Gh_A11G1054,novel.60825,novel.46766,evm.TU.Gh_A11G1864,evm.TU.Gh_A05G2014,evm.TU.Gh_D13G2537
Cellular Component	GO:0031976	plastid thylakoid	5	592	1	1	novel.52995,evm.TU.Gh_A05G2014,novel.60825,novel.16910,novel.42458
Cellular Component	GO:0031981	nuclear lumen	3	696	1	1	evm.TU.Gh_A06G0525,evm.TU.Gh_D13G2374,evm.TU.Gh_A05G1189
Cellular Component	GO:0031982	vesicle	4	393	0.999979	1	novel.43236,evm.TU.Gh_D01G0679,evm.TU.Gh_A13G0574,evm.TU.Gh_D12G0129
Cellular Component	GO:0031984	organelle subcompartment	19	1337	1	1	evm.TU.Gh_A13G0726,evm.TU.Gh_D13G0850,evm.TU.Gh_A03G0871,evm.TU.Gh_A05G2014,novel.60825,evm.TU.Gh_A06G0334,novel.16910,evm.TU.Gh_A12G1789,evm.TU.Gh_D06G0365,evm.TU.Gh_A07G0119,evm.TU.Gh_A02G0358,evm.TU.Gh_D02G0417,novel.42458,evm.TU.Gh_A12G1518,evm.TU.Gh_A08G1729,evm.TU.Gh_D02G1254,novel.52995,evm.TU.Gh_D12G1957,novel.43236
Cellular Component	GO:0032991	macromolecular complex	31	5145	1	1	novel.17295,evm.TU.Gh_A05G1190,evm.TU.Gh_A09G0989,novel.20191,evm.TU.Gh_D10G0853,evm.TU.Gh_A05G1189,evm.TU.Gh_A01G0290,evm.TU.Gh_A05G0839,evm.TU.Gh_A07G0129,evm.TU.Gh_D04G1136,evm.TU.Gh_A05G3355,evm.TU.Gh_D02G2243,evm.TU.Gh_A13G0544,evm.TU.Gh_A05G3339,evm.TU.Gh_D04G0448,evm.TU.Gh_A10G0710,evm.TU.Gh_D02G0373,evm.TU.Gh_A09G0090,novel.37583,evm.TU.Gh_D02G1221,evm.TU.Gh_D04G0246,novel.55947,evm.TU.Gh…
Cellular Component	GO:0032993	protein-DNA complex	1	214	0.99994	1	novel.37583
Cellular Component	GO:0034357	photosynthetic membrane	5	691	1	1	novel.60825,novel.16910,novel.42458,novel.52995,evm.TU.Gh_A05G2014
Cellular Component	GO:0042175	nuclear outer membrane-endoplasmic reticulum membrane network	11	424	0.981967	1	evm.TU.Gh_A07G0119,evm.TU.Gh_A12G1789,evm.TU.Gh_D02G0417,evm.TU.Gh_D13G0850,evm.TU.Gh_A03G0871,evm.TU.Gh_A02G0358,evm.TU.Gh_A13G0726,evm.TU.Gh_D12G1957,evm.TU.Gh_D02G1254,evm.TU.Gh_A12G1518,evm.TU.Gh_A08G1729
Cellular Component	GO:0042579	microbody	4	167	0.941241	1	evm.TU.Gh_D04G1947,evm.TU.Gh_D01G0186,evm.TU.Gh_A11G0944,evm.TU.Gh_D11G1089
Cellular Component	GO:0042651	thylakoid membrane	5	619	1	1	evm.TU.Gh_A05G2014,novel.52995,novel.42458,novel.16910,novel.60825
Cellular Component	GO:0042995	cell projection	1	46	0.875871	1	evm.TU.Gh_A13G0544
Cellular Component	GO:0043226	organelle	268	12137	1	1	novel.37583,evm.TU.Gh_D05G2074,novel.63350,evm.TU.Gh_A09G1845,evm.TU.Gh_A08G2485,evm.TU.Gh_A12G1551,evm.TU.Gh_A07G2014,evm.TU.Gh_Sca004760G01,evm.TU.Gh_A05G1381,evm.TU.Gh_D13G0417,evm.TU.Gh_A12G2425,evm.TU.Gh_A08G1660,novel.327,evm.TU.Gh_D10G1003,evm.TU.Gh_A05G3779,evm.TU.Gh_A10G2115,evm.TU.Gh_D02G0047,evm.TU.Gh_A09G1677,evm.TU.Gh_D11G0526,novel.50811,evm.TU.Gh_D09G1565,evm.TU.Gh_A12G0699,evm.TU.…
Cellular Component	GO:0043227	membrane-bounded organelle	258	10283	1	1	novel.60825,evm.TU.Gh_D03G0651,evm.TU.Gh_A07G1477,evm.TU.Gh_A13G0374,evm.TU.Gh_D05G0583,evm.TU.Gh_D09G0298,evm.TU.Gh_D02G2283,evm.TU.Gh_A11G0931,evm.TU.Gh_A03G0871,evm.TU.Gh_D04G1947,evm.TU.Gh_A12G0936,evm.TU.Gh_A07G0739,evm.TU.Gh_A09G0294,evm.TU.Gh_A05G3751,evm.TU.Gh_A09G0899,evm.TU.Gh_A04G0481,evm.TU.Gh_D09G0401,evm.TU.Gh_D07G0362,novel.50051,evm.TU.Gh_D03G1441,evm.TU.Gh_A13G0726,evm.TU.Gh_D09G…
Cellular Component	GO:0043228	non-membrane-bounded organelle	13	2821	1	1	evm.TU.Gh_D13G2374,evm.TU.Gh_D10G1109,evm.TU.Gh_A05G1189,evm.TU.Gh_D10G0853,evm.TU.Gh_A01G0290,novel.52377,evm.TU.Gh_A06G0525,evm.TU.Gh_D02G1221,evm.TU.Gh_A03G0797,novel.37583,evm.TU.Gh_A10G0896,evm.TU.Gh_A05G3339,evm.TU.Gh_D04G0448
Cellular Component	GO:0043229	intracellular organelle	267	12115	1	1	evm.TU.Gh_D13G0850,novel.9925,evm.TU.Gh_A11G0926,evm.TU.Gh_A11G1957,evm.TU.Gh_D01G0514,evm.TU.Gh_D04G0354,evm.TU.Gh_D08G2099,evm.TU.Gh_D01G0186,evm.TU.Gh_A11G0633,evm.TU.Gh_A05G2474,evm.TU.Gh_D08G1877,evm.TU.Gh_D04G0448,evm.TU.Gh_D11G2469,evm.TU.Gh_A12G1953,evm.TU.Gh_A08G1729,evm.TU.Gh_A01G0290,evm.TU.Gh_A01G1528,evm.TU.Gh_A11G3022,evm.TU.Gh_D12G1655,evm.TU.Gh_D03G0203,evm.TU.Gh_A06G0266,evm.TU.G…
Cellular Component	GO:0043231	intracellular membrane-bounded organelle	256	10128	1	1	evm.TU.Gh_A06G0525,evm.TU.Gh_A04G0868,evm.TU.Gh_A07G1245,evm.TU.Gh_A12G0319,evm.TU.Gh_D05G2222,evm.TU.Gh_A12G1789,evm.TU.Gh_D11G0093,evm.TU.Gh_D04G0293,evm.TU.Gh_A01G1613,evm.TU.Gh_D04G1272,evm.TU.Gh_D08G1470,evm.TU.Gh_D02G2086,evm.TU.Gh_A01G2142,evm.TU.Gh_A02G1510,evm.TU.Gh_D05G2829,novel.43236,evm.TU.Gh_D07G1086,evm.TU.Gh_A11G0944,evm.TU.Gh_D12G2533,evm.TU.Gh_A01G1537,evm.TU.Gh_A07G1009,evm.TU.…
Cellular Component	GO:0043232	intracellular non-membrane-bounded organelle	13	2821	1	1	novel.37583,evm.TU.Gh_D02G1221,evm.TU.Gh_A03G0797,evm.TU.Gh_A05G3339,evm.TU.Gh_D04G0448,evm.TU.Gh_A10G0896,evm.TU.Gh_D13G2374,evm.TU.Gh_A01G0290,evm.TU.Gh_D10G1109,evm.TU.Gh_D10G0853,evm.TU.Gh_A05G1189,novel.52377,evm.TU.Gh_A06G0525
Cellular Component	GO:0043233	organelle lumen	3	826	1	1	evm.TU.Gh_A05G1189,evm.TU.Gh_D13G2374,evm.TU.Gh_A06G0525
Cellular Component	GO:0043234	protein complex	12	2518	1	1	evm.TU.Gh_A01G1870,evm.TU.Gh_A09G0090,evm.TU.Gh_D05G3898,evm.TU.Gh_A10G0710,evm.TU.Gh_A13G0544,evm.TU.Gh_A05G2014,evm.TU.Gh_A05G3355,evm.TU.Gh_D04G1136,evm.TU.Gh_D02G2243,evm.TU.Gh_A07G0129,evm.TU.Gh_A05G0839,evm.TU.Gh_D04G0246
Cellular Component	GO:0044422	organelle part	40	4753	1	1	evm.TU.Gh_D12G1655,novel.52377,evm.TU.Gh_A06G0525,evm.TU.Gh_A05G2474,novel.37583,evm.TU.Gh_D02G0417,evm.TU.Gh_D02G1254,evm.TU.Gh_A08G1729,novel.45727,evm.TU.Gh_A06G0334,novel.16910,evm.TU.Gh_D07G1355,evm.TU.Gh_D13G2374,evm.TU.Gh_A12G1789,novel.55947,evm.TU.Gh_D06G0365,evm.TU.Gh_D05G2746,evm.TU.Gh_A07G0119,evm.TU.Gh_A13G0726,evm.TU.Gh_D13G0850,evm.TU.Gh_A11G1864,novel.46766,evm.TU.Gh_A07G0129,nove…
Cellular Component	GO:0044424	intracellular part	328	14565	1	1	evm.TU.Gh_D05G1368,evm.TU.Gh_D09G1565,evm.TU.Gh_A05G1645,evm.TU.Gh_A12G0699,evm.TU.Gh_D13G1360,evm.TU.Gh_D08G0816,evm.TU.Gh_A12G1384,evm.TU.Gh_D04G0305,evm.TU.Gh_A10G2115,evm.TU.Gh_D02G0047,evm.TU.Gh_D10G1003,evm.TU.Gh_A05G3779,evm.TU.Gh_D11G0526,evm.TU.Gh_A09G1677,novel.50811,evm.TU.Gh_A05G1190,evm.TU.Gh_A05G0839,evm.TU.Gh_A05G3355,evm.TU.Gh_A05G0198,evm.TU.Gh_Sca004760G01,evm.TU.Gh_A05G1381,evm…
Cellular Component	GO:0044427	chromosomal part	1	397	1	1	novel.37583
Cellular Component	GO:0044428	nuclear part	5	1054	1	1	novel.55947,evm.TU.Gh_A06G0525,evm.TU.Gh_D13G2374,evm.TU.Gh_A07G0129,evm.TU.Gh_A05G1189
Cellular Component	GO:0044429	mitochondrial part	4	482	0.999999	1	novel.46766,evm.TU.Gh_D13G2537,evm.TU.Gh_A05G2014,evm.TU.Gh_A11G1864
Cellular Component	GO:0044430	cytoskeletal part	1	518	1	1	novel.52377
Cellular Component	GO:0044431	Golgi apparatus part	3	416	0.999999	1	evm.TU.Gh_A06G0334,novel.43236,evm.TU.Gh_D06G0365
Cellular Component	GO:0044432	endoplasmic reticulum part	11	426	0.9828	1	evm.TU.Gh_A13G0726,evm.TU.Gh_A03G0871,evm.TU.Gh_D13G0850,evm.TU.Gh_D02G0417,evm.TU.Gh_A02G0358,evm.TU.Gh_D02G1254,evm.TU.Gh_A08G1729,evm.TU.Gh_A12G1518,evm.TU.Gh_D12G1957,evm.TU.Gh_A12G1789,evm.TU.Gh_A07G0119
Cellular Component	GO:0044434	chloroplast part	7	919	1	1	evm.TU.Gh_A05G2014,evm.TU.Gh_D05G0701,novel.52995,novel.42458,evm.TU.Gh_A11G1054,novel.16910,novel.60825
Cellular Component	GO:0044435	plastid part	7	928	1	1	novel.52995,evm.TU.Gh_D05G0701,evm.TU.Gh_A05G2014,novel.16910,novel.60825,novel.42458,evm.TU.Gh_A11G1054
Cellular Component	GO:0044436	thylakoid part	5	706	1	1	evm.TU.Gh_A05G2014,novel.52995,novel.42458,novel.60825,novel.16910
Cellular Component	GO:0044437	vacuolar part	9	305	0.926867	1	evm.TU.Gh_A12G0061,evm.TU.Gh_D05G2746,evm.TU.Gh_D07G1355,evm.TU.Gh_D12G1655,evm.TU.Gh_A02G0946,novel.45727,evm.TU.Gh_D04G0305,evm.TU.Gh_A05G2474,evm.TU.Gh_A12G1532
Cellular Component	GO:0044444	cytoplasmic part	98	6861	1	1	evm.TU.Gh_A13G0574,evm.TU.Gh_A09G0090,evm.TU.Gh_D07G1353,evm.TU.Gh_D08G0089,evm.TU.Gh_D01G0679,novel.51192,evm.TU.Gh_D01G0076,evm.TU.Gh_A05G3339,evm.TU.Gh_D12G0129,evm.TU.Gh_A01G1272,evm.TU.Gh_Sca004816G01,evm.TU.Gh_A06G0150,evm.TU.Gh_A13G0726,evm.TU.Gh_A03G0797,novel.50999,evm.TU.Gh_A11G1864,evm.TU.Gh_A06G0334,novel.16910,evm.TU.Gh_D07G1355,novel.51941,evm.TU.Gh_D06G0365,evm.TU.Gh_A07G0119,evm.T…
Cellular Component	GO:0044446	intracellular organelle part	40	4753	1	1	evm.TU.Gh_A05G2014,evm.TU.Gh_A03G0871,evm.TU.Gh_A11G1054,evm.TU.Gh_D13G2537,evm.TU.Gh_D05G0701,evm.TU.Gh_A02G0946,novel.60825,evm.TU.Gh_D04G0305,novel.52995,evm.TU.Gh_A12G1518,evm.TU.Gh_D12G1957,evm.TU.Gh_A12G1532,novel.42458,evm.TU.Gh_A02G0358,evm.TU.Gh_A12G0061,novel.46766,evm.TU.Gh_A07G0129,novel.43236,evm.TU.Gh_A05G1189,evm.TU.Gh_A11G1864,evm.TU.Gh_A13G0726,evm.TU.Gh_D13G0850,evm.TU.Gh_D05G27…
Cellular Component	GO:0044452	nucleolar part	2	45	0.598773	1	evm.TU.Gh_A05G1189,evm.TU.Gh_D13G2374
Cellular Component	GO:0044455	mitochondrial membrane part	2	183	0.997661	1	novel.46766,evm.TU.Gh_A05G2014
Cellular Component	GO:0044464	cell part	417	16150	1	1	evm.TU.Gh_D05G2222,evm.TU.Gh_D11G0093,evm.TU.Gh_A12G1789,evm.TU.Gh_A01G1613,evm.TU.Gh_D04G0293,evm.TU.Gh_A02G0455,evm.TU.Gh_D08G1470,evm.TU.Gh_D04G1272,evm.TU.Gh_D02G2086,evm.TU.Gh_A01G2142,evm.TU.Gh_A06G0525,novel.52377,evm.TU.Gh_A04G0868,evm.TU.Gh_D09G1007,evm.TU.Gh_A07G1245,evm.TU.Gh_A12G0319,evm.TU.Gh_D08G0272,evm.TU.Gh_Sca065499G01,evm.TU.Gh_D11G1391,evm.TU.Gh_D06G0289,evm.TU.Gh_D10G0987,evm…
Cellular Component	GO:0044798	nuclear transcription factor complex	1	83	0.976855	1	evm.TU.Gh_A07G0129
Cellular Component	GO:0044815	DNA packaging complex	1	216	0.999945	1	novel.37583
Cellular Component	GO:0046540	U4/U6 x U5 tri-snRNP complex	1	43	0.857769	1	novel.55947
Cellular Component	GO:0048475	coated membrane	1	218	0.99995	1	evm.TU.Gh_A10G0710
Cellular Component	GO:0055035	plastid thylakoid membrane	5	551	1	1	novel.52995,evm.TU.Gh_A05G2014,novel.16910,novel.60825,novel.42458
Cellular Component	GO:0061695	transferase complex, transferring phosphorus-containing groups	2	170	0.996044	1	evm.TU.Gh_D04G0246,evm.TU.Gh_A05G3355
Cellular Component	GO:0070013	intracellular organelle lumen	3	826	1	1	evm.TU.Gh_A05G1189,evm.TU.Gh_D13G2374,evm.TU.Gh_A06G0525
Cellular Component	GO:0070469	respiratory chain	4	109	0.717011	1	evm.TU.Gh_D12G2621,evm.TU.Gh_A12G2493,evm.TU.Gh_D04G1513,evm.TU.Gh_A04G0970
Cellular Component	GO:0071013	catalytic step 2 spliceosome	1	64	0.945161	1	novel.55947
Cellular Component	GO:0090575	RNA polymerase II transcription factor complex	1	74	0.965171	1	evm.TU.Gh_A07G0129
Cellular Component	GO:0097525	spliceosomal snRNP complex	1	97	0.987744	1	novel.55947
Cellular Component	GO:0097526	spliceosomal tri-snRNP complex	1	58	0.927995	1	novel.55947
Cellular Component	GO:0097708	intracellular vesicle	4	384	0.999971	1	evm.TU.Gh_A13G0574,evm.TU.Gh_D12G0129,evm.TU.Gh_D01G0679,novel.43236
Cellular Component	GO:0098588	bounding membrane of organelle	12	807	0.999999	1	evm.TU.Gh_D05G2746,evm.TU.Gh_D06G0365,evm.TU.Gh_D13G2537,evm.TU.Gh_A12G0061,evm.TU.Gh_D12G1655,evm.TU.Gh_A02G0946,evm.TU.Gh_A06G0334,novel.45727,evm.TU.Gh_D04G0305,evm.TU.Gh_D07G1355,evm.TU.Gh_A12G1532,evm.TU.Gh_A05G2474
Cellular Component	GO:0098791	Golgi subcompartment	3	339	0.999972	1	novel.43236,evm.TU.Gh_A06G0334,evm.TU.Gh_D06G0365
Cellular Component	GO:0098796	membrane protein complex	2	1131	1	1	evm.TU.Gh_A10G0710,evm.TU.Gh_A05G2014
Cellular Component	GO:0098798	mitochondrial protein complex	1	150	0.998898	1	evm.TU.Gh_A05G2014
Cellular Component	GO:0098800	inner mitochondrial membrane protein complex	1	123	0.996239	1	evm.TU.Gh_A05G2014
Cellular Component	GO:0098805	whole membrane	12	607	0.999659	1	evm.TU.Gh_D09G1139,evm.TU.Gh_A05G2474,evm.TU.Gh_A12G1532,evm.TU.Gh_A12G0061,evm.TU.Gh_A09G1134,evm.TU.Gh_D05G2746,evm.TU.Gh_D13G2537,evm.TU.Gh_D07G1355,evm.TU.Gh_D12G1655,evm.TU.Gh_A02G0946,evm.TU.Gh_D04G0305,novel.45727
Cellular Component	GO:0098827	endoplasmic reticulum subcompartment	11	424	0.981967	1	evm.TU.Gh_A12G1789,evm.TU.Gh_A07G0119,evm.TU.Gh_A13G0726,evm.TU.Gh_A02G0358,evm.TU.Gh_A03G0871,evm.TU.Gh_D13G0850,evm.TU.Gh_D02G0417,evm.TU.Gh_D02G1254,evm.TU.Gh_A08G1729,evm.TU.Gh_A12G1518,evm.TU.Gh_D12G1957
Cellular Component	GO:0099023	tethering complex	5	125	0.65445	1	evm.TU.Gh_D05G3898,evm.TU.Gh_A09G0090,evm.TU.Gh_A05G0839,evm.TU.Gh_D04G1136,evm.TU.Gh_A01G1870
Cellular Component	GO:0099080	supramolecular complex	1	376	1	1	novel.52377
Cellular Component	GO:0099081	supramolecular polymer	1	376	1	1	novel.52377
Cellular Component	GO:0099512	supramolecular fiber	1	376	1	1	novel.52377
Cellular Component	GO:0099513	polymeric cytoskeletal fiber	1	373	1	1	novel.52377
Cellular Component	GO:0099568	cytoplasmic region	5	116	0.588642	1	evm.TU.Gh_D05G3898,evm.TU.Gh_A09G0090,evm.TU.Gh_A05G0839,evm.TU.Gh_D04G1136,evm.TU.Gh_A01G1870
Cellular Component	GO:0120025	plasma membrane bounded cell projection	1	46	0.875871	1	evm.TU.Gh_A13G0544
Cellular Component	GO:1902494	catalytic complex	12	1183	1	1	evm.TU.Gh_D11G0458,evm.TU.Gh_D02G0373,evm.TU.Gh_D05G1368,evm.TU.Gh_D02G2243,evm.TU.Gh_A05G3355,evm.TU.Gh_A05G1189,evm.TU.Gh_D13G2374,evm.TU.Gh_A09G0989,novel.55947,novel.17295,evm.TU.Gh_A05G1190,evm.TU.Gh_D04G0246
Cellular Component	GO:1903293	phosphatase complex	1	75	0.966717	1	evm.TU.Gh_D11G0458
Cellular Component	GO:1905368	peptidase complex	1	218	0.99995	1	evm.TU.Gh_D02G2243
Cellular Component	GO:1905369	endopeptidase complex	1	196	0.999864	1	evm.TU.Gh_D02G2243
Cellular Component	GO:1990234	transferase complex	7	494	0.999954	1	evm.TU.Gh_A05G3355,evm.TU.Gh_D04G0246,novel.17295,evm.TU.Gh_D05G1368,evm.TU.Gh_A05G1190,evm.TU.Gh_D02G0373,evm.TU.Gh_A09G0989
Cellular Component	GO:1990904	ribonucleoprotein complex	11	2014	1	1	evm.TU.Gh_A05G1189,evm.TU.Gh_D10G1109,evm.TU.Gh_A01G0290,evm.TU.Gh_D10G0853,evm.TU.Gh_D13G2374,novel.55947,evm.TU.Gh_A03G0797,evm.TU.Gh_D02G1221,evm.TU.Gh_D04G0448,evm.TU.Gh_A05G3339,evm.TU.Gh_A10G0896
Molecular Function	GO:0004672	protein kinase activity	340	3436	3.17273e-45	6.26297e-42	evm.TU.Gh_A05G1922,evm.TU.Gh_A02G1391,evm.TU.Gh_D08G0819,evm.TU.Gh_Sca043627G01,novel.24611,evm.TU.Gh_D05G2392,evm.TU.Gh_D02G0770,novel.34706,evm.TU.Gh_D02G0417,evm.TU.Gh_D13G0312,evm.TU.Gh_A11G1522,evm.TU.Gh_D13G2400,evm.TU.Gh_D11G1865,evm.TU.Gh_D13G0942,evm.TU.Gh_A08G1460,evm.TU.Gh_A08G1792,evm.TU.Gh_A01G0988,evm.TU.Gh_A13G2082,evm.TU.Gh_A05G2478,novel.17465,evm.TU.Gh_D07G1827,evm.TU.Gh_D08G198…
Molecular Function	GO:0004674	protein serine/threonine kinase activity	253	2208	4.74273e-44	4.68108e-41	evm.TU.Gh_A04G1245,novel.9133,evm.TU.Gh_D04G0245,novel.7534,evm.TU.Gh_D11G1577,evm.TU.Gh_D02G0238,evm.TU.Gh_D12G2507,evm.TU.Gh_D06G1588,evm.TU.Gh_D10G0667,evm.TU.Gh_D10G0184,novel.60535,evm.TU.Gh_D01G1962,evm.TU.Gh_A07G1621,evm.TU.Gh_D08G0243,evm.TU.Gh_D02G0999,evm.TU.Gh_D08G1985,evm.TU.Gh_A05G3343,evm.TU.Gh_A01G0621,evm.TU.Gh_A05G0864,novel.50619,evm.TU.Gh_D09G0495,evm.TU.Gh_D01G0371,evm.TU.Gh_D…
Molecular Function	GO:0016773	phosphotransferase activity, alcohol group as acceptor	351	3797	2.48923e-40	1.22843e-37	evm.TU.Gh_D04G1868,evm.TU.Gh_A06G1268,evm.TU.Gh_D01G1437,evm.TU.Gh_D04G1537,evm.TU.Gh_D01G0371,evm.TU.Gh_A10G2206,evm.TU.Gh_D09G0495,novel.50619,evm.TU.Gh_A01G0621,evm.TU.Gh_A05G0864,evm.TU.Gh_D08G0243,evm.TU.Gh_D05G1024,evm.TU.Gh_D01G1962,evm.TU.Gh_D10G0184,evm.TU.Gh_D10G0667,evm.TU.Gh_D06G1588,evm.TU.Gh_D12G2507,evm.TU.Gh_D11G1577,evm.TU.Gh_D04G0245,evm.TU.Gh_A04G1245,evm.TU.Gh_A12G1525,evm.TU.…
Molecular Function	GO:0016301	kinase activity	371	4335	1.6607e-35	6.55644e-33	evm.TU.Gh_A04G0889,evm.TU.Gh_D11G0937,novel.63828,evm.TU.Gh_D12G0126,evm.TU.Gh_D11G2307,evm.TU.Gh_D10G1951,evm.TU.Gh_A09G1584,evm.TU.Gh_A08G2358,evm.TU.Gh_A12G1689,evm.TU.Gh_D03G1204,evm.TU.Gh_A06G0150,evm.TU.Gh_D01G0538,evm.TU.Gh_A06G1398,evm.TU.Gh_D02G1980,evm.TU.Gh_A03G0291,evm.TU.Gh_D12G0028,evm.TU.Gh_D04G1073,evm.TU.Gh_D08G1756,evm.TU.Gh_A10G0498,novel.29338,evm.TU.Gh_D05G1912,novel.50920,ev…
Molecular Function	GO:0016772	transferase activity, transferring phosphorus-containing groups	384	4995	2.61529e-27	5.73621e-25	evm.TU.Gh_Sca006909G01,evm.TU.Gh_D02G0238,novel.9133,novel.7534,evm.TU.Gh_D02G0999,novel.60535,evm.TU.Gh_A07G1621,novel.26702,evm.TU.Gh_A05G3343,evm.TU.Gh_D05G0274,evm.TU.Gh_D08G1985,evm.TU.Gh_D10G0490,evm.TU.Gh_D13G2208,evm.TU.Gh_A05G1649,novel.52505,evm.TU.Gh_D01G0268,evm.TU.Gh_A03G1505,evm.TU.Gh_D01G0318,evm.TU.Gh_A06G0500,evm.TU.Gh_A05G1645,evm.TU.Gh_D07G0247,evm.TU.Gh_D06G1742,evm.TU.Gh_A04G…
Molecular Function	GO:0032559	adenyl ribonucleotide binding	474	6945	1.05624e-22	1.89548e-20	evm.TU.Gh_A01G0328,evm.TU.Gh_A04G0613,evm.TU.Gh_A06G1427,evm.TU.Gh_A05G3352,evm.TU.Gh_A11G2027,evm.TU.Gh_D01G0262,evm.TU.Gh_D11G0354,evm.TU.Gh_D02G0677,evm.TU.Gh_A10G2256,evm.TU.Gh_D01G2205,evm.TU.Gh_A10G0467,evm.TU.Gh_D06G0459,evm.TU.Gh_A09G2205,novel.52432,novel.50671,evm.TU.Gh_D11G0278,evm.TU.Gh_D12G1711,evm.TU.Gh_A12G1091,evm.TU.Gh_D04G1391,evm.TU.Gh_D05G0232,evm.TU.Gh_A05G2033,evm.TU.Gh_A07G…
Molecular Function	GO:0030554	adenyl nucleotide binding	474	6958	1.54366e-22	2.53931e-20	evm.TU.Gh_D10G2430,evm.TU.Gh_D09G1412,evm.TU.Gh_D01G0774,evm.TU.Gh_D10G1109,novel.59354,evm.TU.Gh_A05G2720,evm.TU.Gh_A07G0439,evm.TU.Gh_D10G1933,evm.TU.Gh_A10G0948,evm.TU.Gh_D06G1350,evm.TU.Gh_A05G3591,evm.TU.Gh_D09G2057,evm.TU.Gh_D10G1893,evm.TU.Gh_D05G2688,evm.TU.Gh_D03G0904,evm.TU.Gh_D09G2395,novel.43018,evm.TU.Gh_Sca005162G01,evm.TU.Gh_A13G2001,novel.26706,evm.TU.Gh_A12G0114,evm.TU.Gh_D10G016…
Molecular Function	GO:0043565	sequence-specific DNA binding	128	1145	1.26039e-21	1.77715e-19	evm.TU.Gh_A01G0639,evm.TU.Gh_D05G1432,evm.TU.Gh_A03G1863,evm.TU.Gh_A05G2378,evm.TU.Gh_A05G2553,evm.TU.Gh_D07G1384,evm.TU.Gh_D06G1939,evm.TU.Gh_D07G1299,evm.TU.Gh_A12G1428,evm.TU.Gh_A09G2126,evm.TU.Gh_D10G0117,evm.TU.Gh_A10G0638,evm.TU.Gh_A11G0454,evm.TU.Gh_A10G0753,evm.TU.Gh_D06G1120,novel.54106,evm.TU.Gh_A11G1801,evm.TU.Gh_D05G2344,evm.TU.Gh_D06G1966,evm.TU.Gh_A07G1198,evm.TU.Gh_D10G0637,evm.TU.…
Molecular Function	GO:0016740	transferase activity	614	9803	7.50592e-21	9.26042e-19	evm.TU.Gh_A12G0681,evm.TU.Gh_A05G0198,evm.TU.Gh_D05G3876,evm.TU.Gh_A05G1190,evm.TU.Gh_A12G1981,evm.TU.Gh_A07G1593,evm.TU.Gh_A05G0926,evm.TU.Gh_D05G1368,novel.29336,evm.TU.Gh_A13G2081,evm.TU.Gh_Sca005010G01,evm.TU.Gh_A10G1193,novel.12507,evm.TU.Gh_A11G2552,evm.TU.Gh_D13G1658,evm.TU.Gh_A05G2243,evm.TU.Gh_D07G0247,evm.TU.Gh_A05G1645,evm.TU.Gh_D06G1742,evm.TU.Gh_A06G0500,evm.TU.Gh_D08G1450,evm.TU.Gh_…
Molecular Function	GO:0001871	pattern binding	47	217	1.13814e-19	1.24816e-17	evm.TU.Gh_A05G2032,evm.TU.Gh_A06G0113,evm.TU.Gh_A05G2478,evm.TU.Gh_A02G1100,evm.TU.Gh_D02G0202,novel.60535,evm.TU.Gh_D10G1951,evm.TU.Gh_A02G1751,evm.TU.Gh_D11G1685,evm.TU.Gh_D01G0322,evm.TU.Gh_A09G0489,novel.7534,evm.TU.Gh_A11G1522,evm.TU.Gh_D10G1952,evm.TU.Gh_A04G1245,evm.TU.Gh_D04G1868,evm.TU.Gh_A02G0727,evm.TU.Gh_D01G0318,evm.TU.Gh_D02G0770,novel.50619,novel.26702,evm.TU.Gh_A05G2483,novel.2933…
Molecular Function	GO:0030247	polysaccharide binding	47	217	1.13814e-19	1.24816e-17	evm.TU.Gh_D02G0770,evm.TU.Gh_D01G0318,evm.TU.Gh_A02G0727,evm.TU.Gh_D04G1868,evm.TU.Gh_A05G2483,novel.26702,novel.50619,novel.60535,evm.TU.Gh_D02G0202,evm.TU.Gh_A02G1100,evm.TU.Gh_A05G2478,evm.TU.Gh_A06G0113,evm.TU.Gh_A05G2032,novel.7534,evm.TU.Gh_D10G1952,evm.TU.Gh_A11G1522,evm.TU.Gh_A04G1245,evm.TU.Gh_D11G1685,evm.TU.Gh_D01G0322,evm.TU.Gh_A09G0489,evm.TU.Gh_D10G1951,evm.TU.Gh_A02G1751,evm.TU.Gh_…
Molecular Function	GO:0030246	carbohydrate binding	83	617	3.16723e-19	3.29059e-17	evm.TU.Gh_D09G1578,evm.TU.Gh_A01G0086,novel.57401,evm.TU.Gh_D02G0768,evm.TU.Gh_Sca004821G02,novel.29336,evm.TU.Gh_A02G0724,evm.TU.Gh_D05G2757,evm.TU.Gh_D04G0459,evm.TU.Gh_D09G0144,evm.TU.Gh_A09G1440,evm.TU.Gh_A11G3154,novel.62152,evm.TU.Gh_A04G0792,novel.24574,novel.20263,novel.39733,evm.TU.Gh_A10G0194,evm.TU.Gh_D05G2756,evm.TU.Gh_A01G1618,novel.29334,evm.TU.Gh_D02G0201,novel.61342,evm.TU.Gh_D10G…
Molecular Function	GO:0001071	nucleic acid binding transcription factor activity	167	1830	1.09741e-18	1.03156e-16	evm.TU.Gh_D10G0228,evm.TU.Gh_A05G1332,evm.TU.Gh_A05G1019,evm.TU.Gh_A11G0080,evm.TU.Gh_Sca010421G01,novel.369,novel.53534,evm.TU.Gh_D10G1011,evm.TU.Gh_D04G0112,evm.TU.Gh_D06G1196,evm.TU.Gh_A02G0029,evm.TU.Gh_A12G1953,evm.TU.Gh_Sca005978G01,evm.TU.Gh_D09G1965,evm.TU.Gh_A13G1269,evm.TU.Gh_D07G0824,evm.TU.Gh_D10G0757,novel.29620,evm.TU.Gh_A09G2437,evm.TU.Gh_D11G1963,evm.TU.Gh_A06G0266,evm.TU.Gh_D12G1…
Molecular Function	GO:0003700	transcription factor activity, sequence-specific DNA binding	167	1830	1.09741e-18	1.03156e-16	evm.TU.Gh_D11G2018,evm.TU.Gh_A09G0361,evm.TU.Gh_A12G0936,evm.TU.Gh_A05G3499,evm.TU.Gh_D02G0605,evm.TU.Gh_A07G1477,evm.TU.Gh_A05G0483,novel.62903,evm.TU.Gh_D05G0583,evm.TU.Gh_D03G1602,evm.TU.Gh_A05G3751,evm.TU.Gh_D06G1651,evm.TU.Gh_D09G0401,evm.TU.Gh_D11G0086,evm.TU.Gh_D09G0497,evm.TU.Gh_D03G0226,evm.TU.Gh_A13G1254,evm.TU.Gh_D05G2642,evm.TU.Gh_A02G1301,evm.TU.Gh_D07G0362,novel.63039,novel.50051,ev…
Molecular Function	GO:0005524	ATP binding	441	6682	2.29907e-18	2.06289e-16	novel.29338,novel.50920,evm.TU.Gh_D05G1912,novel.51353,evm.TU.Gh_A09G1937,evm.TU.Gh_A09G0673,evm.TU.Gh_D12G0028,evm.TU.Gh_Sca009614G01,evm.TU.Gh_D04G1073,evm.TU.Gh_D08G1756,evm.TU.Gh_Sca004816G01,evm.TU.Gh_A10G0498,evm.TU.Gh_A08G2358,evm.TU.Gh_D03G1204,evm.TU.Gh_A12G1689,evm.TU.Gh_A05G3297,evm.TU.Gh_D01G0538,evm.TU.Gh_A06G1398,evm.TU.Gh_D02G1980,evm.TU.Gh_A03G0291,evm.TU.Gh_A04G0889,evm.TU.Gh_D11…
Molecular Function	GO:0003824	catalytic activity	1294	24704	5.31335e-17	4.03406e-15	evm.TU.Gh_D02G1973,evm.TU.Gh_D07G0734,evm.TU.Gh_A03G1427,evm.TU.Gh_A05G3413,evm.TU.Gh_A05G1570,evm.TU.Gh_D02G0287,evm.TU.Gh_D09G1130,evm.TU.Gh_A11G2695,evm.TU.Gh_D10G2041,evm.TU.Gh_A09G0989,evm.TU.Gh_A12G2277,evm.TU.Gh_D12G1017,evm.TU.Gh_D10G0019,evm.TU.Gh_D08G0401,evm.TU.Gh_A12G0322,evm.TU.Gh_D12G1215,evm.TU.Gh_D08G2020,evm.TU.Gh_A01G0132,novel.63195,evm.TU.Gh_A07G1648,novel.62989,evm.TU.Gh_D03G…
Molecular Function	GO:0097367	carbohydrate derivative binding	503	8057	1.85515e-16	1.35632e-14	evm.TU.Gh_D01G0268,novel.52505,evm.TU.Gh_D13G2208,evm.TU.Gh_A03G1505,evm.TU.Gh_D11G1830,evm.TU.Gh_D01G0318,novel.26702,evm.TU.Gh_D08G1985,evm.TU.Gh_D05G0274,evm.TU.Gh_D10G0490,evm.TU.Gh_D05G1184,evm.TU.Gh_A05G3343,evm.TU.Gh_A08G0413,evm.TU.Gh_D02G0999,evm.TU.Gh_A07G1621,novel.60535,evm.TU.Gh_Sca005608G01,evm.TU.Gh_A01G1443,novel.9133,novel.7534,evm.TU.Gh_D02G0238,evm.TU.Gh_A12G0571,novel.52004,ev…
Molecular Function	GO:0032555	purine ribonucleotide binding	485	7857	5.55732e-15	3.78281e-13	evm.TU.Gh_D01G0262,evm.TU.Gh_A05G3352,evm.TU.Gh_A04G0613,evm.TU.Gh_A06G1427,evm.TU.Gh_A11G2027,evm.TU.Gh_A01G0328,evm.TU.Gh_D01G2205,evm.TU.Gh_A10G0467,evm.TU.Gh_D06G0459,evm.TU.Gh_A09G2205,evm.TU.Gh_D02G0677,evm.TU.Gh_D11G0354,evm.TU.Gh_A10G2256,novel.52432,evm.TU.Gh_D11G0278,evm.TU.Gh_D12G1711,evm.TU.Gh_A12G1091,evm.TU.Gh_D04G1391,novel.50671,evm.TU.Gh_A07G1312,evm.TU.Gh_D05G0232,evm.TU.Gh_A05G…
Molecular Function	GO:0017076	purine nucleotide binding	485	7870	7.36747e-15	4.84779e-13	evm.TU.Gh_D12G1708,evm.TU.Gh_D04G1868,evm.TU.Gh_D09G0217,evm.TU.Gh_A11G1623,evm.TU.Gh_A06G1268,evm.TU.Gh_D01G1437,evm.TU.Gh_D01G0371,evm.TU.Gh_A07G1245,evm.TU.Gh_D04G1537,novel.50619,evm.TU.Gh_D11G2850,evm.TU.Gh_A10G2206,evm.TU.Gh_D09G0495,evm.TU.Gh_A01G0621,evm.TU.Gh_A05G0864,evm.TU.Gh_A11G2508,novel.52377,evm.TU.Gh_D11G2852,evm.TU.Gh_A07G0860,novel.59992,evm.TU.Gh_D08G0243,evm.TU.Gh_D01G1962,ev…
Molecular Function	GO:0032553	ribonucleotide binding	490	7971	7.7952e-15	4.96378e-13	evm.TU.Gh_D01G1962,evm.TU.Gh_D05G1024,evm.TU.Gh_D08G0243,novel.59992,evm.TU.Gh_A07G0860,evm.TU.Gh_A04G1245,evm.TU.Gh_D04G0245,evm.TU.Gh_D11G1577,evm.TU.Gh_D12G2507,evm.TU.Gh_D10G0184,evm.TU.Gh_D10G0667,evm.TU.Gh_D06G1588,evm.TU.Gh_D03G1569,evm.TU.Gh_A02G1609,evm.TU.Gh_D01G0371,evm.TU.Gh_D04G1537,evm.TU.Gh_A07G1245,evm.TU.Gh_D01G1437,evm.TU.Gh_D09G0217,evm.TU.Gh_A06G1268,evm.TU.Gh_A11G1623,evm.TU.…
Molecular Function	GO:0005509	calcium ion binding	86	820	2.15453e-13	1.2509e-11	evm.TU.Gh_A01G0979,evm.TU.Gh_D10G1951,evm.TU.Gh_A11G2426,evm.TU.Gh_D10G1952,evm.TU.Gh_D11G0741,evm.TU.Gh_A07G0697,evm.TU.Gh_A12G1024,evm.TU.Gh_A02G1100,evm.TU.Gh_A12G1239,evm.TU.Gh_A12G0461,evm.TU.Gh_A05G3171,evm.TU.Gh_D01G2360,novel.50096,evm.TU.Gh_D01G0076,evm.TU.Gh_A02G0920,evm.TU.Gh_A02G0732,evm.TU.Gh_D08G1911,evm.TU.Gh_D11G1887,evm.TU.Gh_D02G1973,evm.TU.Gh_A11G0631,evm.TU.Gh_A02G1051,novel.6…
Molecular Function	GO:0043168	anion binding	537	9097	3.58771e-13	2.02347e-11	novel.59992,evm.TU.Gh_D01G1962,evm.TU.Gh_D03G1569,evm.TU.Gh_D10G0667,evm.TU.Gh_D06G1588,evm.TU.Gh_A05G1850,evm.TU.Gh_A03G0997,evm.TU.Gh_D11G1577,evm.TU.Gh_A11G1623,evm.TU.Gh_A06G1268,evm.TU.Gh_D09G0217,evm.TU.Gh_A10G2206,evm.TU.Gh_D11G2850,novel.50619,evm.TU.Gh_A11G2508,evm.TU.Gh_A01G0621,evm.TU.Gh_D11G2852,evm.TU.Gh_Sca004871G01,evm.TU.Gh_D09G1578,evm.TU.Gh_A05G3333,evm.TU.Gh_A05G1356,evm.TU.Gh_…
Molecular Function	GO:0043167	ion binding	919	17300	1.09326e-11	5.83269e-10	evm.TU.Gh_A05G0168,evm.TU.Gh_A01G1434,evm.TU.Gh_D06G1960,evm.TU.Gh_D04G1016,evm.TU.Gh_A06G2068,evm.TU.Gh_A11G2920,evm.TU.Gh_A13G1261,evm.TU.Gh_A01G1507,evm.TU.Gh_D04G1445,evm.TU.Gh_D09G1880,evm.TU.Gh_D07G0776,evm.TU.Gh_D01G1963,evm.TU.Gh_A06G0824,evm.TU.Gh_Sca004822G03,evm.TU.Gh_D11G0974,evm.TU.Gh_A05G2118,evm.TU.Gh_D05G0548,evm.TU.Gh_D09G0676,evm.TU.Gh_D11G2098,evm.TU.Gh_D07G1610,evm.TU.Gh_D12G1…
Molecular Function	GO:0035639	purine ribonucleoside triphosphate binding	452	7594	1.55527e-11	8.0792e-10	evm.TU.Gh_A07G0020,evm.TU.Gh_A07G1798,evm.TU.Gh_D07G0502,evm.TU.Gh_D06G1775,evm.TU.Gh_D10G0236,evm.TU.Gh_D09G0681,evm.TU.Gh_A03G0563,evm.TU.Gh_D09G2141,evm.TU.Gh_A09G0265,evm.TU.Gh_A06G0688,evm.TU.Gh_A10G0923,evm.TU.Gh_A05G1749,evm.TU.Gh_A12G1525,evm.TU.Gh_D05G2756,evm.TU.Gh_A01G1618,evm.TU.Gh_D05G2757,novel.62152,novel.52438,evm.TU.Gh_A07G1304,evm.TU.Gh_A07G1981,evm.TU.Gh_A08G1183,evm.TU.Gh_A10G…
Molecular Function	GO:0016762	xyloglucan:xyloglucosyl transferase activity	20	82	3.50306e-10	1.47128e-08	evm.TU.Gh_A03G1432,evm.TU.Gh_A13G0271,evm.TU.Gh_D02G0992,novel.12509,evm.TU.Gh_A05G3992,evm.TU.Gh_A05G2724,novel.12507,novel.37515,novel.61670,evm.TU.Gh_D05G3929,novel.37514,evm.TU.Gh_A02G0866,novel.37513,evm.TU.Gh_A08G0195,evm.TU.Gh_D03G0483,evm.TU.Gh_D05G3030,evm.TU.Gh_D02G0220,evm.TU.Gh_D13G0290,evm.TU.Gh_D02G1891,evm.TU.Gh_D08G0272
Molecular Function	GO:0000166	nucleotide binding	536	9558	1.34696e-09	5.31779e-08	evm.TU.Gh_D02G0753,evm.TU.Gh_D12G1777,evm.TU.Gh_A03G1577,evm.TU.Gh_D04G0013,evm.TU.Gh_D06G1592,evm.TU.Gh_A10G2204,evm.TU.Gh_D02G0306,evm.TU.Gh_D09G0496,evm.TU.Gh_D12G2558,evm.TU.Gh_A11G0364,evm.TU.Gh_A06G1067,evm.TU.Gh_A05G0746,evm.TU.Gh_A09G2414,evm.TU.Gh_D05G0559,evm.TU.Gh_D01G2360,evm.TU.Gh_D13G1859,evm.TU.Gh_D09G0202,evm.TU.Gh_A05G1676,evm.TU.Gh_D02G0155,evm.TU.Gh_D11G0701,evm.TU.Gh_D06G0826,…
Molecular Function	GO:1901265	nucleoside phosphate binding	536	9558	1.34696e-09	5.31779e-08	evm.TU.Gh_D11G1830,evm.TU.Gh_D01G0318,evm.TU.Gh_A03G1505,novel.52505,evm.TU.Gh_D01G0268,evm.TU.Gh_D10G2121,evm.TU.Gh_D13G2208,evm.TU.Gh_D05G1184,evm.TU.Gh_A05G3343,novel.60535,evm.TU.Gh_A07G1621,evm.TU.Gh_D02G1553,evm.TU.Gh_A07G2014,novel.9133,evm.TU.Gh_A12G0571,evm.TU.Gh_Sca005608G01,evm.TU.Gh_A12G0681,evm.TU.Gh_A06G1100,evm.TU.Gh_D11G0840,evm.TU.Gh_A05G0198,evm.TU.Gh_D05G3876,novel.50811,evm.TU…
Molecular Function	GO:0097159	organic cyclic compound binding	957	18499	1.39489e-09	5.39905e-08	evm.TU.Gh_A11G0932,evm.TU.Gh_D09G0981,evm.TU.Gh_Sca004981G05,evm.TU.Gh_D09G0839,evm.TU.Gh_A07G1177,evm.TU.Gh_A05G0230,evm.TU.Gh_D11G2664,evm.TU.Gh_A05G2516,evm.TU.Gh_D12G1027,evm.TU.Gh_D09G1659,evm.TU.Gh_D11G1304,evm.TU.Gh_A01G1203,evm.TU.Gh_D05G3496,evm.TU.Gh_D05G1432,evm.TU.Gh_A03G1863,evm.TU.Gh_D10G1157,evm.TU.Gh_D09G2405,evm.TU.Gh_D07G1580,novel.1418,evm.TU.Gh_D13G2375,evm.TU.Gh_A11G1801,evm.…
Molecular Function	GO:1901363	heterocyclic compound binding	955	18495	2.24241e-09	8.17861e-08	evm.TU.Gh_D10G2275,evm.TU.Gh_A07G0020,evm.TU.Gh_D05G2829,evm.TU.Gh_A02G1510,evm.TU.Gh_A03G0563,evm.TU.Gh_D09G2141,evm.TU.Gh_D06G1775,evm.TU.Gh_D10G0236,evm.TU.Gh_A05G1749,evm.TU.Gh_A10G0923,evm.TU.Gh_D08G1310,evm.TU.Gh_A11G1648,evm.TU.Gh_D05G2756,evm.TU.Gh_A01G1618,evm.TU.Gh_A07G1009,evm.TU.Gh_A07G0261,novel.62152,novel.52438,evm.TU.Gh_A07G1304,evm.TU.Gh_A07G1981,evm.TU.Gh_D13G1573,evm.TU.Gh_D08G…
Molecular Function	GO:0036094	small molecule binding	555	10113	1.45087e-08	4.77335e-07	evm.TU.Gh_D11G2853,evm.TU.Gh_Sca004981G01,evm.TU.Gh_D10G2444,evm.TU.Gh_A11G1047,evm.TU.Gh_D11G2274,evm.TU.Gh_D02G0772,evm.TU.Gh_D09G0465,novel.7878,evm.TU.Gh_A10G0159,evm.TU.Gh_A10G1639,evm.TU.Gh_D10G2414,evm.TU.Gh_A02G0121,novel.50190,evm.TU.Gh_D01G1037,evm.TU.Gh_D08G1467,evm.TU.Gh_A03G1511,evm.TU.Gh_D06G1594,evm.TU.Gh_D05G2487,evm.TU.Gh_D13G1410,evm.TU.Gh_A07G1240,evm.TU.Gh_D07G0212,novel.1418,…
Molecular Function	GO:0005516	calmodulin binding	23	144	1.00662e-07	2.68523e-06	evm.TU.Gh_A05G3582,evm.TU.Gh_A08G1834,evm.TU.Gh_D12G2533,evm.TU.Gh_A02G1457,evm.TU.Gh_D06G1832,evm.TU.Gh_D06G2377,evm.TU.Gh_D02G0670,evm.TU.Gh_D09G0489,evm.TU.Gh_D08G2619,evm.TU.Gh_D08G2192,evm.TU.Gh_D13G1162,evm.TU.Gh_A09G0482,evm.TU.Gh_A06G1937,evm.TU.Gh_D10G0265,evm.TU.Gh_D06G1833,evm.TU.Gh_A08G2253,evm.TU.Gh_D09G1124,evm.TU.Gh_A12G2425,evm.TU.Gh_Sca006331G01,evm.TU.Gh_D10G2430,evm.TU.Gh_D03G0…
Molecular Function	GO:0005488	binding	1337	27391	1.57133e-07	4.08132e-06	evm.TU.Gh_D04G0168,evm.TU.Gh_D04G1903,novel.369,evm.TU.Gh_D08G1998,evm.TU.Gh_A12G1192,evm.TU.Gh_A07G1471,evm.TU.Gh_A02G1431,evm.TU.Gh_D09G0144,evm.TU.Gh_D02G1555,evm.TU.Gh_D05G0128,evm.TU.Gh_D09G1454,evm.TU.Gh_A13G2104,evm.TU.Gh_D12G2771,evm.TU.Gh_D12G1507,evm.TU.Gh_A09G2087,evm.TU.Gh_A09G1001,evm.TU.Gh_A05G1332,novel.39733,evm.TU.Gh_D12G2442,evm.TU.Gh_A06G1113,evm.TU.Gh_A11G0080,evm.TU.Gh_D02G02…
Molecular Function	GO:0004568	chitinase activity	15	69	2.82004e-07	6.78872e-06	evm.TU.Gh_D01G1683,evm.TU.Gh_D12G1158,evm.TU.Gh_A10G1271,evm.TU.Gh_D09G2020,evm.TU.Gh_D06G0479,evm.TU.Gh_A12G1039,evm.TU.Gh_D07G0247,evm.TU.Gh_A01G1443,novel.42166,evm.TU.Gh_D07G0249,evm.TU.Gh_D03G1271,evm.TU.Gh_D10G1214,evm.TU.Gh_A09G2318,evm.TU.Gh_D10G1216,evm.TU.Gh_A06G0439
Molecular Function	GO:0043531	ADP binding	34	313	1.66594e-06	3.35569e-05	evm.TU.Gh_D11G2903,evm.TU.Gh_D07G0584,evm.TU.Gh_A03G1001,evm.TU.Gh_D03G1569,evm.TU.Gh_A02G1609,evm.TU.Gh_D05G0314,evm.TU.Gh_A01G0548,novel.59992,evm.TU.Gh_D11G2664,evm.TU.Gh_A05G0230,novel.52530,evm.TU.Gh_A07G0514,novel.45323,evm.TU.Gh_D11G1703,evm.TU.Gh_A12G1865,evm.TU.Gh_D12G2037,evm.TU.Gh_A05G1106,evm.TU.Gh_D03G1828,evm.TU.Gh_D05G2688,evm.TU.Gh_D10G2350,evm.TU.Gh_Sca004871G01,evm.TU.Gh_D12G175…
Molecular Function	GO:0008061	chitin binding	11	47	5.04026e-06	9.12795e-05	evm.TU.Gh_A12G1039,evm.TU.Gh_D09G2020,evm.TU.Gh_A10G1271,evm.TU.Gh_D12G1158,evm.TU.Gh_D01G1683,evm.TU.Gh_A01G1443,evm.TU.Gh_D10G1214,evm.TU.Gh_D07G0249,novel.42166,evm.TU.Gh_D10G1216,evm.TU.Gh_A09G2318
Molecular Function	GO:0020037	heme binding	83	1137	7.65147e-06	0.000134857	evm.TU.Gh_A12G0520,evm.TU.Gh_D05G2506,evm.TU.Gh_D07G1197,evm.TU.Gh_A05G3137,novel.48068,evm.TU.Gh_A12G1342,evm.TU.Gh_D04G0130,evm.TU.Gh_D01G0331,evm.TU.Gh_D05G0336,novel.60825,evm.TU.Gh_A09G0463,evm.TU.Gh_A12G1830,evm.TU.Gh_A03G0199,novel.13369,evm.TU.Gh_A05G1710,evm.TU.Gh_D08G2167,evm.TU.Gh_A02G1466,evm.TU.Gh_A05G2246,evm.TU.Gh_A11G3132,evm.TU.Gh_A07G0841,evm.TU.Gh_D07G0911,evm.TU.Gh_A12G1863,ev…
Molecular Function	GO:0046527	glucosyltransferase activity	37	383	9.27461e-06	0.000159201	evm.TU.Gh_D02G0410,novel.37515,novel.61670,evm.TU.Gh_D08G2355,evm.TU.Gh_A13G0374,evm.TU.Gh_A05G3992,novel.12507,novel.12509,evm.TU.Gh_D02G0373,evm.TU.Gh_D02G1891,evm.TU.Gh_A02G0866,novel.17295,evm.TU.Gh_D13G0417,evm.TU.Gh_D03G1441,evm.TU.Gh_A03G1432,evm.TU.Gh_A13G0271,evm.TU.Gh_A12G1874,evm.TU.Gh_A05G2724,evm.TU.Gh_A08G1167,evm.TU.Gh_D02G0992,evm.TU.Gh_D05G3030,evm.TU.Gh_D03G0483,evm.TU.Gh_D02G02…
Molecular Function	GO:0004190	aspartic-type endopeptidase activity	25	214	1.07961e-05	0.000181388	evm.TU.Gh_A02G0601,evm.TU.Gh_A10G0114,evm.TU.Gh_D05G0630,evm.TU.Gh_A05G0508,evm.TU.Gh_A05G0510,evm.TU.Gh_A05G0511,novel.53062,evm.TU.Gh_D11G0049,evm.TU.Gh_A08G0627,evm.TU.Gh_A11G0045,evm.TU.Gh_D03G0058,evm.TU.Gh_D07G0804,evm.TU.Gh_D05G0629,novel.50202,evm.TU.Gh_A02G0750,evm.TU.Gh_D03G1560,evm.TU.Gh_D05G0627,evm.TU.Gh_D10G2292,evm.TU.Gh_A05G1801,evm.TU.Gh_D08G0725,evm.TU.Gh_A02G0131,novel.51242,ev…
Molecular Function	GO:0070001	aspartic-type peptidase activity	25	214	1.07961e-05	0.000181388	evm.TU.Gh_A11G0045,evm.TU.Gh_D07G0804,evm.TU.Gh_D03G0058,evm.TU.Gh_D05G0629,evm.TU.Gh_A08G0627,evm.TU.Gh_D11G0049,novel.53062,evm.TU.Gh_A05G0511,evm.TU.Gh_A05G0510,evm.TU.Gh_A05G0508,evm.TU.Gh_A10G0114,evm.TU.Gh_D05G0630,evm.TU.Gh_A02G0601,evm.TU.Gh_D05G1120,evm.TU.Gh_A02G1664,evm.TU.Gh_A07G0742,novel.51242,evm.TU.Gh_D08G0725,evm.TU.Gh_A02G0131,evm.TU.Gh_A05G1801,evm.TU.Gh_D03G1560,evm.TU.Gh_D05G…
Molecular Function	GO:0003677	DNA binding	301	5450	3.59807e-05	0.000550588	evm.TU.Gh_D02G0430,evm.TU.Gh_D02G0116,evm.TU.Gh_D06G1939,evm.TU.Gh_D08G2092,evm.TU.Gh_D06G1120,evm.TU.Gh_A10G0753,evm.TU.Gh_A01G2064,evm.TU.Gh_A04G1126,evm.TU.Gh_D05G2344,evm.TU.Gh_D11G0418,novel.54106,evm.TU.Gh_A01G0639,evm.TU.Gh_D01G0012,evm.TU.Gh_A05G2378,novel.54422,evm.TU.Gh_D07G1384,evm.TU.Gh_D07G0802,evm.TU.Gh_A10G0760,evm.TU.Gh_D09G1705,evm.TU.Gh_D05G3920,novel.63820,evm.TU.Gh_A05G2242,ev…
Molecular Function	GO:0016758	transferase activity, transferring hexosyl groups	77	1081	3.65003e-05	0.000554243	evm.TU.Gh_D05G3929,evm.TU.Gh_A12G2647,evm.TU.Gh_A08G0163,evm.TU.Gh_D04G1885,evm.TU.Gh_D11G1583,evm.TU.Gh_D13G1652,evm.TU.Gh_A07G0146,evm.TU.Gh_D03G0483,evm.TU.Gh_D05G3030,evm.TU.Gh_D02G0220,evm.TU.Gh_D13G0290,evm.TU.Gh_A05G2714,evm.TU.Gh_D07G0139,evm.TU.Gh_A03G1432,evm.TU.Gh_D12G2681,evm.TU.Gh_D06G0365,evm.TU.Gh_D03G1441,evm.TU.Gh_D04G1886,evm.TU.Gh_A13G1348,evm.TU.Gh_D13G0415,evm.TU.Gh_A06G0334,…
Molecular Function	GO:0016757	transferase activity, transferring glycosyl groups	97	1473	8.01224e-05	0.00115446	evm.TU.Gh_A05G0678,evm.TU.Gh_D02G1891,evm.TU.Gh_D04G0487,evm.TU.Gh_D03G0271,evm.TU.Gh_D02G0535,evm.TU.Gh_D10G1810,evm.TU.Gh_D02G0373,evm.TU.Gh_D03G1709,evm.TU.Gh_D12G0669,evm.TU.Gh_Sca004909G03,evm.TU.Gh_D09G0144,evm.TU.Gh_D13G1658,evm.TU.Gh_A05G3992,novel.12507,novel.54119,evm.TU.Gh_A13G0371,evm.TU.Gh_A08G1325,evm.TU.Gh_Sca005010G01,evm.TU.Gh_D08G2355,evm.TU.Gh_D12G2028,evm.TU.Gh_D08G0816,evm.TU…
Molecular Function	GO:0016491	oxidoreductase activity	259	4669	0.000100202	0.00140283	evm.TU.Gh_D11G0960,evm.TU.Gh_A05G2516,evm.TU.Gh_D12G0129,novel.48070,evm.TU.Gh_D10G1157,evm.TU.Gh_A06G1091,evm.TU.Gh_D04G1513,evm.TU.Gh_A08G1806,evm.TU.Gh_D02G0213,evm.TU.Gh_A06G0566,evm.TU.Gh_A07G0450,evm.TU.Gh_A06G1415,evm.TU.Gh_D10G2599,evm.TU.Gh_A04G0163,evm.TU.Gh_D12G0534,evm.TU.Gh_D09G1582,evm.TU.Gh_D07G2009,evm.TU.Gh_A10G0562,evm.TU.Gh_A12G1830,evm.TU.Gh_A12G2006,evm.TU.Gh_D13G2086,evm.TU.…
Molecular Function	GO:0004842	ubiquitin-protein transferase activity	45	566	0.000136265	0.00186797	evm.TU.Gh_D13G2139,evm.TU.Gh_A13G0256,evm.TU.Gh_A11G3090,novel.52505,evm.TU.Gh_D09G0974,evm.TU.Gh_A04G0476,evm.TU.Gh_A02G1391,evm.TU.Gh_D06G1459,evm.TU.Gh_D12G2576,evm.TU.Gh_A09G0989,novel.26663,evm.TU.Gh_A12G2313,evm.TU.Gh_D07G1113,evm.TU.Gh_A12G2449,evm.TU.Gh_A03G2115,novel.63731,evm.TU.Gh_D09G1761,evm.TU.Gh_A03G1356,evm.TU.Gh_A13G2326,evm.TU.Gh_A06G1966,evm.TU.Gh_A01G0143,evm.TU.Gh_D11G0937,ev…
Molecular Function	GO:0004525	ribonuclease III activity	7	28	0.000173364	0.0023123	evm.TU.Gh_A11G1427,evm.TU.Gh_D11G1578,novel.5102,evm.TU.Gh_D01G1133,evm.TU.Gh_A01G1100,evm.TU.Gh_A07G2166,novel.5101
Molecular Function	GO:0032296	double-stranded RNA-specific ribonuclease activity	7	28	0.000173364	0.0023123	novel.5102,evm.TU.Gh_A11G1427,evm.TU.Gh_D11G1578,evm.TU.Gh_A07G2166,evm.TU.Gh_A01G1100,novel.5101,evm.TU.Gh_D01G1133
Molecular Function	GO:0004497	monooxygenase activity	66	938	0.000178505	0.00232887	evm.TU.Gh_D05G0336,evm.TU.Gh_D01G0331,evm.TU.Gh_D05G0358,novel.60825,evm.TU.Gh_A12G0520,evm.TU.Gh_D05G2506,evm.TU.Gh_D07G1197,evm.TU.Gh_A12G1342,novel.48068,evm.TU.Gh_D12G0146,evm.TU.Gh_D10G2599,evm.TU.Gh_A04G0163,evm.TU.Gh_A07G1631,evm.TU.Gh_D12G0534,evm.TU.Gh_D09G0471,evm.TU.Gh_D07G1829,evm.TU.Gh_A12G1830,evm.TU.Gh_A09G0463,evm.TU.Gh_A07G0841,evm.TU.Gh_A05G1710,evm.TU.Gh_A05G2246,evm.TU.Gh_D07G…
Molecular Function	GO:0019787	ubiquitin-like protein transferase activity	45	573	0.000179326	0.00232887	evm.TU.Gh_A09G1666,evm.TU.Gh_A07G1312,evm.TU.Gh_A06G1172,novel.52504,evm.TU.Gh_D01G1847,evm.TU.Gh_D02G2247,evm.TU.Gh_D01G0188,evm.TU.Gh_D13G0048,evm.TU.Gh_A01G1463,evm.TU.Gh_A11G0799,evm.TU.Gh_D11G0281,evm.TU.Gh_A05G1190,evm.TU.Gh_D02G1796,evm.TU.Gh_D05G0246,evm.TU.Gh_D05G1368,evm.TU.Gh_D05G1369,evm.TU.Gh_Sca065499G01,evm.TU.Gh_D13G2139,evm.TU.Gh_A13G0256,evm.TU.Gh_A11G3090,novel.52505,evm.TU.Gh_…
Molecular Function	GO:0016174	NAD(P)H oxidase activity	4	8	0.000233455	0.00275953	evm.TU.Gh_D11G2743,evm.TU.Gh_D11G0960,evm.TU.Gh_A11G2426,evm.TU.Gh_A11G0819
Molecular Function	GO:0004516	nicotinate phosphoribosyltransferase activity	3	4	0.000336386	0.00386061	evm.TU.Gh_D11G1944,evm.TU.Gh_D12G0669,evm.TU.Gh_A12G0665
Molecular Function	GO:0004601	peroxidase activity	28	315	0.000421976	0.0047061	novel.13369,evm.TU.Gh_D08G0442,evm.TU.Gh_A03G0199,novel.64404,evm.TU.Gh_A10G1317,evm.TU.Gh_D10G1157,evm.TU.Gh_D05G2471,evm.TU.Gh_A11G3132,evm.TU.Gh_D08G2167,evm.TU.Gh_A12G2669,evm.TU.Gh_A02G1466,evm.TU.Gh_A02G0651,evm.TU.Gh_A08G0347,evm.TU.Gh_D02G0695,evm.TU.Gh_D03G0246,evm.TU.Gh_A08G1806,evm.TU.Gh_D11G2743,evm.TU.Gh_D04G0130,evm.TU.Gh_D12G1807,evm.TU.Gh_A08G0714,evm.TU.Gh_D04G0497,evm.TU.Gh_A05G…
Molecular Function	GO:0016684	oxidoreductase activity, acting on peroxide as acceptor	28	316	0.000443788	0.00492156	evm.TU.Gh_A05G3489,evm.TU.Gh_D10G1158,evm.TU.Gh_D08G0445,evm.TU.Gh_A11G2426,evm.TU.Gh_A10G1567,evm.TU.Gh_D08G0832,evm.TU.Gh_D03G0246,evm.TU.Gh_A08G1806,evm.TU.Gh_D11G2743,evm.TU.Gh_D02G0695,evm.TU.Gh_A08G0714,evm.TU.Gh_D04G0497,evm.TU.Gh_A05G3137,evm.TU.Gh_D04G0130,evm.TU.Gh_D12G1807,evm.TU.Gh_A02G0651,evm.TU.Gh_A08G0347,evm.TU.Gh_A03G0199,novel.64404,novel.13369,evm.TU.Gh_D08G0442,evm.TU.Gh_A11G…
Molecular Function	GO:0050664	oxidoreductase activity, acting on NAD(P)H, oxygen as acceptor	7	33	0.000515144	0.00568098	evm.TU.Gh_D12G1807,evm.TU.Gh_A12G2669,evm.TU.Gh_D05G2471,evm.TU.Gh_A11G2426,evm.TU.Gh_A11G0819,evm.TU.Gh_D11G2743,evm.TU.Gh_D11G0960
Molecular Function	GO:0005388	calcium-transporting ATPase activity	9	54	0.00056826	0.00619748	evm.TU.Gh_A07G1726,evm.TU.Gh_D07G1930,evm.TU.Gh_D09G2141,evm.TU.Gh_D03G0256,evm.TU.Gh_D10G2430,evm.TU.Gh_A11G2248,evm.TU.Gh_A09G1923,evm.TU.Gh_A08G0413,evm.TU.Gh_A02G1457
Molecular Function	GO:0004888	transmembrane signaling receptor activity	10	66	0.000626826	0.00672476	evm.TU.Gh_D13G0548,evm.TU.Gh_Sca006909G01,evm.TU.Gh_D03G0209,evm.TU.Gh_A13G0579,evm.TU.Gh_D07G0339,evm.TU.Gh_A07G0283,evm.TU.Gh_A02G1505,evm.TU.Gh_D13G0550,evm.TU.Gh_D03G0208,evm.TU.Gh_D05G3884
Molecular Function	GO:0099600	transmembrane receptor activity	10	67	0.000707879	0.00747247	evm.TU.Gh_A02G1505,evm.TU.Gh_A07G0283,evm.TU.Gh_A13G0579,evm.TU.Gh_D07G0339,evm.TU.Gh_D03G0209,evm.TU.Gh_Sca006909G01,evm.TU.Gh_D13G0548,evm.TU.Gh_D05G3884,evm.TU.Gh_D03G0208,evm.TU.Gh_D13G0550
Molecular Function	GO:0016209	antioxidant activity	30	358	0.000714177	0.00749886	evm.TU.Gh_A02G1466,evm.TU.Gh_D10G1419,evm.TU.Gh_D08G2167,evm.TU.Gh_A12G2669,evm.TU.Gh_A11G3132,evm.TU.Gh_D05G2471,evm.TU.Gh_D10G1157,evm.TU.Gh_A10G1317,novel.64404,evm.TU.Gh_A03G0199,evm.TU.Gh_A10G1090,evm.TU.Gh_D08G0442,novel.13369,evm.TU.Gh_A08G0347,evm.TU.Gh_A02G0651,evm.TU.Gh_D04G0497,evm.TU.Gh_A05G3137,evm.TU.Gh_A08G0714,evm.TU.Gh_D04G0130,evm.TU.Gh_D12G1807,evm.TU.Gh_D11G2743,evm.TU.Gh_D03G…
Molecular Function	GO:0033925	mannosyl-glycoprotein endo-beta-N-acetylglucosaminidase activity	3	5	0.000813104	0.0084035	evm.TU.Gh_A10G2145,evm.TU.Gh_D10G2391,evm.TU.Gh_A05G2895
Molecular Function	GO:0004707	MAP kinase activity	10	69	0.000895955	0.00921153	evm.TU.Gh_A08G1183,novel.52438,evm.TU.Gh_D03G1283,evm.TU.Gh_D05G3876,evm.TU.Gh_D08G1467,evm.TU.Gh_A07G1299,evm.TU.Gh_A05G0864,evm.TU.Gh_D03G0118,evm.TU.Gh_A02G1605,evm.TU.Gh_A03G0291
Molecular Function	GO:0009916	alternative oxidase activity	4	11	0.000988607	0.00985612	evm.TU.Gh_A04G0970,evm.TU.Gh_D04G1513,evm.TU.Gh_D12G2621,evm.TU.Gh_A12G2493
Molecular Function	GO:0004356	glutamate-ammonia ligase activity	6	28	0.0012233	0.0118955	evm.TU.Gh_A04G0928,evm.TU.Gh_D13G0620,evm.TU.Gh_A13G0512,evm.TU.Gh_D04G1445,evm.TU.Gh_D07G1773,evm.TU.Gh_A07G1585
Molecular Function	GO:0016211	ammonia ligase activity	6	28	0.0012233	0.0118955	evm.TU.Gh_D07G1773,evm.TU.Gh_A07G1585,evm.TU.Gh_A04G0928,evm.TU.Gh_D13G0620,evm.TU.Gh_A13G0512,evm.TU.Gh_D04G1445
Molecular Function	GO:0016880	acid-ammonia (or amide) ligase activity	6	28	0.0012233	0.0118955	evm.TU.Gh_D07G1773,evm.TU.Gh_A07G1585,evm.TU.Gh_A04G0928,evm.TU.Gh_D13G0620,evm.TU.Gh_A13G0512,evm.TU.Gh_D04G1445
Molecular Function	GO:0046906	tetrapyrrole binding	83	1333	0.00132243	0.0127964	evm.TU.Gh_A01G0290,evm.TU.Gh_D02G0891,novel.64404,evm.TU.Gh_A08G1729,evm.TU.Gh_D08G0832,evm.TU.Gh_D11G1389,evm.TU.Gh_D10G1158,evm.TU.Gh_D08G1725,evm.TU.Gh_A07G0714,evm.TU.Gh_D11G1805,novel.22867,evm.TU.Gh_A07G1623,evm.TU.Gh_D11G3053,evm.TU.Gh_A02G0651,evm.TU.Gh_D07G0559,evm.TU.Gh_D11G1818,evm.TU.Gh_A10G1317,evm.TU.Gh_A11G1997,evm.TU.Gh_A11G1648,evm.TU.Gh_D05G1893,evm.TU.Gh_D07G0514,evm.TU.Gh_D08G…
Molecular Function	GO:0045548	phenylalanine ammonia-lyase activity	5	20	0.00151092	0.0144085	evm.TU.Gh_A01G1839,evm.TU.Gh_D01G2080,novel.59232,evm.TU.Gh_A06G0667,evm.TU.Gh_D06G0758
Molecular Function	GO:0000170	sphingosine hydroxylase activity	3	6	0.00157246	0.0144374	evm.TU.Gh_D02G1254,evm.TU.Gh_A12G1518,evm.TU.Gh_A03G0871
Molecular Function	GO:0003796	lysozyme activity	3	6	0.00157246	0.0144374	evm.TU.Gh_D12G2669,evm.TU.Gh_D12G1158,evm.TU.Gh_A12G2714
Molecular Function	GO:0004514	nicotinate-nucleotide diphosphorylase (carboxylating) activity	3	6	0.00157246	0.0144374	evm.TU.Gh_A12G0665,evm.TU.Gh_D11G1944,evm.TU.Gh_D12G0669
Molecular Function	GO:0005199	structural constituent of cell wall	3	6	0.00157246	0.0144374	evm.TU.Gh_D13G1549,evm.TU.Gh_A13G1247,evm.TU.Gh_D11G1588
Molecular Function	GO:0061783	peptidoglycan muralytic activity	3	6	0.00157246	0.0144374	evm.TU.Gh_D12G1158,evm.TU.Gh_A12G2714,evm.TU.Gh_D12G2669
Molecular Function	GO:0008863	formate dehydrogenase (NAD+) activity	2	2	0.00196397	0.016783	evm.TU.Gh_A07G2014,evm.TU.Gh_D07G2235
Molecular Function	GO:0016682	oxidoreductase activity, acting on diphenols and related substances as donors, oxygen as acceptor	14	130	0.00193872	0.016783	evm.TU.Gh_A05G2115,novel.32621,evm.TU.Gh_A04G0970,evm.TU.Gh_A11G2922,evm.TU.Gh_D04G1513,evm.TU.Gh_D06G1188,evm.TU.Gh_D09G1454,evm.TU.Gh_D12G2621,evm.TU.Gh_A11G2920,evm.TU.Gh_A06G1415,evm.TU.Gh_A06G0997,evm.TU.Gh_A12G2493,evm.TU.Gh_D06G2182,evm.TU.Gh_A06G1796
Molecular Function	GO:0022821	potassium ion antiporter activity	2	2	0.00196397	0.016783	evm.TU.Gh_A05G2474,evm.TU.Gh_D05G2746
Molecular Function	GO:0050278	sedoheptulose-bisphosphatase activity	2	2	0.00196397	0.016783	evm.TU.Gh_A12G2111,evm.TU.Gh_D12G2282
Molecular Function	GO:0003968	RNA-directed 5'-3' RNA polymerase activity	4	13	0.0019947	0.0168993	evm.TU.Gh_D05G0559,evm.TU.Gh_D13G0264,evm.TU.Gh_A13G0247,evm.TU.Gh_A05G0437
Molecular Function	GO:0016705	oxidoreductase activity, acting on paired donors, with incorporation or reduction of molecular oxygen	66	1034	0.00218454	0.0183501	evm.TU.Gh_D07G0514,evm.TU.Gh_D05G1893,evm.TU.Gh_A11G1242,evm.TU.Gh_A06G0730,novel.26314,evm.TU.Gh_A01G0086,novel.11423,evm.TU.Gh_A01G1018,evm.TU.Gh_D11G1067,evm.TU.Gh_D11G3053,evm.TU.Gh_D11G0840,evm.TU.Gh_A11G1648,evm.TU.Gh_A11G1997,evm.TU.Gh_D11G1818,evm.TU.Gh_D07G0559,evm.TU.Gh_D11G1805,evm.TU.Gh_A07G0714,evm.TU.Gh_A05G1850,evm.TU.Gh_D08G1725,evm.TU.Gh_D11G1389,evm.TU.Gh_A07G1623,novel.22867,ev…
Molecular Function	GO:0005506	iron ion binding	72	1155	0.00257112	0.0210597	evm.TU.Gh_A10G0562,evm.TU.Gh_D09G0471,evm.TU.Gh_D07G1829,evm.TU.Gh_D09G1582,evm.TU.Gh_D12G0534,evm.TU.Gh_A07G1631,evm.TU.Gh_D08G1164,evm.TU.Gh_A04G0163,evm.TU.Gh_D10G2599,evm.TU.Gh_A12G1863,evm.TU.Gh_D07G0911,evm.TU.Gh_A05G2246,evm.TU.Gh_A05G1710,evm.TU.Gh_A07G0841,evm.TU.Gh_A08G0954,evm.TU.Gh_D13G2086,evm.TU.Gh_A12G1518,evm.TU.Gh_A09G0463,evm.TU.Gh_A12G1830,novel.60825,evm.TU.Gh_D01G0331,evm.TU.…
Molecular Function	GO:0004553	hydrolase activity, hydrolyzing O-glycosyl compounds	65	1031	0.00311667	0.0250094	novel.61670,evm.TU.Gh_D10G1216,novel.37515,evm.TU.Gh_A12G1039,novel.12509,evm.TU.Gh_D12G2669,evm.TU.Gh_D03G0779,evm.TU.Gh_D07G0249,evm.TU.Gh_D10G1420,evm.TU.Gh_D12G1158,evm.TU.Gh_A02G0866,evm.TU.Gh_A09G2067,evm.TU.Gh_A06G0439,evm.TU.Gh_A05G2895,evm.TU.Gh_A03G1432,evm.TU.Gh_A01G0979,evm.TU.Gh_A09G1126,novel.57204,evm.TU.Gh_D10G2391,evm.TU.Gh_D13G0290,novel.42166,evm.TU.Gh_D06G2277,evm.TU.Gh_D02G02…
Molecular Function	GO:0016891	endoribonuclease activity, producing 5'-phosphomonoesters	9	69	0.00334669	0.0267235	evm.TU.Gh_A01G1100,novel.5101,novel.5102,evm.TU.Gh_A07G2166,evm.TU.Gh_D01G1133,evm.TU.Gh_A05G1189,evm.TU.Gh_D13G2374,evm.TU.Gh_A11G1427,evm.TU.Gh_D11G1578
Molecular Function	GO:0031683	G-protein beta/gamma-subunit complex binding	4	15	0.00354707	0.0276756	evm.TU.Gh_A04G1106,evm.TU.Gh_D01G1777,evm.TU.Gh_D04G1714,evm.TU.Gh_A01G1528
Molecular Function	GO:0051213	dioxygenase activity	22	267	0.00416398	0.0319833	evm.TU.Gh_D13G2157,evm.TU.Gh_D02G1418,evm.TU.Gh_A12G0549,evm.TU.Gh_D06G2009,evm.TU.Gh_A08G1593,evm.TU.Gh_D12G0566,evm.TU.Gh_D05G0683,evm.TU.Gh_D12G2715,evm.TU.Gh_A13G2343,evm.TU.Gh_D08G1133,evm.TU.Gh_D02G0358,evm.TU.Gh_D08G1902,evm.TU.Gh_A08G2407,evm.TU.Gh_D13G2160,evm.TU.Gh_A08G0954,evm.TU.Gh_Sca103753G01,evm.TU.Gh_A02G1734,evm.TU.Gh_D08G1164,evm.TU.Gh_A10G0504,evm.TU.Gh_D11G1067,evm.TU.Gh_D10G2…
Molecular Function	GO:0004316	3-oxoacyl-[acyl-carrier-protein] reductase (NADPH) activity	4	16	0.00456489	0.034658	evm.TU.Gh_Sca005107G01,evm.TU.Gh_A11G2341,evm.TU.Gh_D05G0395,evm.TU.Gh_D01G2260
Molecular Function	GO:0015085	calcium ion transmembrane transporter activity	9	73	0.00489888	0.0367695	evm.TU.Gh_D10G2430,evm.TU.Gh_D03G0256,evm.TU.Gh_D09G2141,evm.TU.Gh_D07G1930,evm.TU.Gh_A07G1726,evm.TU.Gh_A11G2248,evm.TU.Gh_A08G0413,evm.TU.Gh_A09G1923,evm.TU.Gh_A02G1457
Molecular Function	GO:0004715	non-membrane spanning protein tyrosine kinase activity	5	26	0.00514069	0.0381493	evm.TU.Gh_A02G1701,evm.TU.Gh_D10G0523,evm.TU.Gh_A11G2222,evm.TU.Gh_D12G2442,evm.TU.Gh_D03G0018
Molecular Function	GO:0004702	signal transducer, downstream of receptor, with serine/threonine kinase activity	11	101	0.00519151	0.0382389	evm.TU.Gh_A02G1605,evm.TU.Gh_D01G1437,evm.TU.Gh_A03G0291,evm.TU.Gh_D03G1283,novel.52438,evm.TU.Gh_A08G1183,evm.TU.Gh_A07G1299,evm.TU.Gh_D05G3876,evm.TU.Gh_D08G1467,evm.TU.Gh_A05G0864,evm.TU.Gh_D03G0118
Molecular Function	GO:0005057	signal transducer activity, downstream of receptor	11	101	0.00519151	0.0382389	evm.TU.Gh_A07G1299,evm.TU.Gh_D08G1467,evm.TU.Gh_D05G3876,evm.TU.Gh_D03G1283,evm.TU.Gh_A08G1183,novel.52438,evm.TU.Gh_D03G0118,evm.TU.Gh_A05G0864,evm.TU.Gh_D01G1437,evm.TU.Gh_A02G1605,evm.TU.Gh_A03G0291
Molecular Function	GO:0004143	diacylglycerol kinase activity	4	17	0.00576213	0.0416647	evm.TU.Gh_A01G0525,evm.TU.Gh_Sca004822G03,evm.TU.Gh_D01G0538,evm.TU.Gh_D13G2208
Molecular Function	GO:0015179	L-amino acid transmembrane transporter activity	4	17	0.00576213	0.0416647	evm.TU.Gh_D09G0052,evm.TU.Gh_A12G0457,evm.TU.Gh_D12G0460,evm.TU.Gh_A04G1020
Molecular Function	GO:0046872	metal ion binding	447	9044	0.00580243	0.0418029	evm.TU.Gh_A10G0562,evm.TU.Gh_D09G1582,evm.TU.Gh_D07G2009,evm.TU.Gh_D12G0534,evm.TU.Gh_A04G0163,evm.TU.Gh_A12G1912,evm.TU.Gh_A10G1639,evm.TU.Gh_D11G0281,evm.TU.Gh_D02G0933,evm.TU.Gh_D10G2599,evm.TU.Gh_A02G0121,evm.TU.Gh_D04G0015,evm.TU.Gh_D02G1588,evm.TU.Gh_D07G0911,evm.TU.Gh_D08G2167,evm.TU.Gh_D01G1847,evm.TU.Gh_A08G0954,evm.TU.Gh_D13G2086,evm.TU.Gh_D10G0637,evm.TU.Gh_D02G2032,evm.TU.Gh_D05G1551,…
Molecular Function	GO:0022804	active transmembrane transporter activity	63	1025	0.00615689	0.0440351	evm.TU.Gh_A10G1574,evm.TU.Gh_D12G1215,evm.TU.Gh_A08G0413,evm.TU.Gh_A05G3297,evm.TU.Gh_D10G1831,evm.TU.Gh_D09G0052,evm.TU.Gh_D05G2746,evm.TU.Gh_A08G1071,evm.TU.Gh_D07G2154,evm.TU.Gh_D01G1760,evm.TU.Gh_D07G1930,evm.TU.Gh_D03G0256,evm.TU.Gh_A06G1862,novel.45727,evm.TU.Gh_A05G0564,evm.TU.Gh_A03G0955,evm.TU.Gh_A04G1020,evm.TU.Gh_A02G1457,evm.TU.Gh_D08G1352,evm.TU.Gh_A03G1323,evm.TU.Gh_D07G1353,evm.TU.…
Molecular Function	GO:0004970	ionotropic glutamate receptor activity	5	28	0.00713841	0.0493609	evm.TU.Gh_D07G0339,evm.TU.Gh_D03G0209,evm.TU.Gh_D03G0208,evm.TU.Gh_A02G1505,evm.TU.Gh_A07G0283
Molecular Function	GO:0005230	extracellular ligand-gated ion channel activity	5	28	0.00713841	0.0493609	evm.TU.Gh_A07G0283,evm.TU.Gh_A02G1505,evm.TU.Gh_D03G0209,evm.TU.Gh_D03G0208,evm.TU.Gh_D07G0339
Molecular Function	GO:0008066	glutamate receptor activity	5	28	0.00713841	0.0493609	evm.TU.Gh_D07G0339,evm.TU.Gh_D03G0208,evm.TU.Gh_D03G0209,evm.TU.Gh_A02G1505,evm.TU.Gh_A07G0283
Molecular Function	GO:0016841	ammonia-lyase activity	5	28	0.00713841	0.0493609	evm.TU.Gh_A06G0667,evm.TU.Gh_D06G0758,evm.TU.Gh_A01G1839,novel.59232,evm.TU.Gh_D01G2080
Molecular Function	GO:0022824	transmitter-gated ion channel activity	5	28	0.00713841	0.0493609	evm.TU.Gh_D03G0209,evm.TU.Gh_D03G0208,evm.TU.Gh_D07G0339,evm.TU.Gh_A07G0283,evm.TU.Gh_A02G1505
Molecular Function	GO:0022835	transmitter-gated channel activity	5	28	0.00713841	0.0493609	evm.TU.Gh_D07G0339,evm.TU.Gh_D03G0208,evm.TU.Gh_D03G0209,evm.TU.Gh_A02G1505,evm.TU.Gh_A07G0283
Molecular Function	GO:0030594	neurotransmitter receptor activity	5	28	0.00713841	0.0493609	evm.TU.Gh_A02G1505,evm.TU.Gh_A07G0283,evm.TU.Gh_D07G0339,evm.TU.Gh_D03G0209,evm.TU.Gh_D03G0208
Molecular Function	GO:0072509	divalent inorganic cation transmembrane transporter activity	14	152	0.00788354	0.0542234	evm.TU.Gh_A07G1726,evm.TU.Gh_A11G1441,evm.TU.Gh_D07G1930,evm.TU.Gh_D09G2141,evm.TU.Gh_D10G2430,evm.TU.Gh_D03G0256,evm.TU.Gh_A11G2248,evm.TU.Gh_D05G0432,evm.TU.Gh_A09G1923,evm.TU.Gh_A05G0327,evm.TU.Gh_A08G0413,evm.TU.Gh_D11G1596,evm.TU.Gh_A07G2269,evm.TU.Gh_A02G1457
Molecular Function	GO:0004364	glutathione transferase activity	5	29	0.00831619	0.055648	evm.TU.Gh_D13G1032,evm.TU.Gh_A08G0204,evm.TU.Gh_A11G1244,evm.TU.Gh_D11G1391,evm.TU.Gh_D07G2060
Molecular Function	GO:0015276	ligand-gated ion channel activity	5	29	0.00831619	0.055648	evm.TU.Gh_A02G1505,evm.TU.Gh_A07G0283,evm.TU.Gh_D07G0339,evm.TU.Gh_D03G0209,evm.TU.Gh_D03G0208
Molecular Function	GO:0022834	ligand-gated channel activity	5	29	0.00831619	0.055648	evm.TU.Gh_A07G0283,evm.TU.Gh_A02G1505,evm.TU.Gh_D03G0208,evm.TU.Gh_D03G0209,evm.TU.Gh_D07G0339
Molecular Function	GO:0031624	ubiquitin conjugating enzyme binding	3	10	0.00825445	0.055648	evm.TU.Gh_A09G0989,evm.TU.Gh_D05G1368,evm.TU.Gh_A05G1190
Molecular Function	GO:0043169	cation binding	447	9093	0.00818467	0.055648	evm.TU.Gh_A07G0540,evm.TU.Gh_D07G0465,evm.TU.Gh_D07G2010,evm.TU.Gh_A09G0899,evm.TU.Gh_A05G1710,evm.TU.Gh_A05G2246,evm.TU.Gh_A05G0049,evm.TU.Gh_A08G2407,novel.63237,evm.TU.Gh_D03G1602,evm.TU.Gh_D12G2621,evm.TU.Gh_D02G0766,novel.28659,evm.TU.Gh_A01G0537,novel.32621,evm.TU.Gh_A07G1631,evm.TU.Gh_D10G2215,evm.TU.Gh_D06G2182,evm.TU.Gh_A12G2296,evm.TU.Gh_D04G1035,evm.TU.Gh_A03G0871,evm.TU.Gh_D02G0765,ev…
Molecular Function	GO:0044390	ubiquitin-like protein conjugating enzyme binding	3	10	0.00825445	0.055648	evm.TU.Gh_D05G1368,evm.TU.Gh_A05G1190,evm.TU.Gh_A09G0989
Molecular Function	GO:0016679	oxidoreductase activity, acting on diphenols and related substances as donors	14	156	0.00980525	0.0645185	evm.TU.Gh_D09G1454,evm.TU.Gh_D06G1188,evm.TU.Gh_D12G2621,evm.TU.Gh_A05G2115,novel.32621,evm.TU.Gh_A04G0970,evm.TU.Gh_A11G2922,evm.TU.Gh_D04G1513,evm.TU.Gh_D06G2182,evm.TU.Gh_A12G2493,evm.TU.Gh_A06G1796,evm.TU.Gh_A11G2920,evm.TU.Gh_A06G1415,evm.TU.Gh_A06G0997
Molecular Function	GO:0043492	ATPase activity, coupled to movement of substances	36	537	0.00978291	0.0645185	evm.TU.Gh_A03G1126,evm.TU.Gh_A12G1573,evm.TU.Gh_D13G1410,evm.TU.Gh_Sca010215G01,evm.TU.Gh_D10G2432,evm.TU.Gh_D09G2141,evm.TU.Gh_D04G0168,evm.TU.Gh_D01G2124,evm.TU.Gh_D05G1300,novel.23485,evm.TU.Gh_A09G1923,evm.TU.Gh_A11G1047,evm.TU.Gh_A11G2248,evm.TU.Gh_D04G0305,evm.TU.Gh_D11G2853,evm.TU.Gh_D02G1555,evm.TU.Gh_D10G2430,evm.TU.Gh_A12G1091,evm.TU.Gh_A07G1726,evm.TU.Gh_A12G1577,evm.TU.Gh_D08G1352,evm…
Molecular Function	GO:0004866	endopeptidase inhibitor activity	8	68	0.0102537	0.0661466	evm.TU.Gh_D06G2381,evm.TU.Gh_D09G1042,evm.TU.Gh_Sca005135G01,evm.TU.Gh_A09G1021,novel.61279,evm.TU.Gh_D04G0198,evm.TU.Gh_Sca005287G02,evm.TU.Gh_A05G3386
Molecular Function	GO:0030414	peptidase inhibitor activity	8	68	0.0102537	0.0661466	evm.TU.Gh_Sca005287G02,evm.TU.Gh_A05G3386,evm.TU.Gh_Sca005135G01,evm.TU.Gh_D06G2381,evm.TU.Gh_D09G1042,evm.TU.Gh_D04G0198,novel.61279,evm.TU.Gh_A09G1021
Molecular Function	GO:0061134	peptidase regulator activity	8	68	0.0102537	0.0661466	evm.TU.Gh_D04G0198,evm.TU.Gh_A09G1021,novel.61279,evm.TU.Gh_Sca005135G01,evm.TU.Gh_D09G1042,evm.TU.Gh_D06G2381,evm.TU.Gh_A05G3386,evm.TU.Gh_Sca005287G02
Molecular Function	GO:0061135	endopeptidase regulator activity	8	68	0.0102537	0.0661466	evm.TU.Gh_D04G0198,evm.TU.Gh_A09G1021,novel.61279,evm.TU.Gh_Sca005135G01,evm.TU.Gh_D09G1042,evm.TU.Gh_D06G2381,evm.TU.Gh_A05G3386,evm.TU.Gh_Sca005287G02
Molecular Function	GO:0005496	steroid binding	2	4	0.0110995	0.066597	evm.TU.Gh_D13G0850,evm.TU.Gh_A13G0726
Molecular Function	GO:0015174	basic amino acid transmembrane transporter activity	2	4	0.0110995	0.066597	evm.TU.Gh_A12G0457,evm.TU.Gh_D12G0460
Molecular Function	GO:0015189	L-lysine transmembrane transporter activity	2	4	0.0110995	0.066597	evm.TU.Gh_A12G0457,evm.TU.Gh_D12G0460
Molecular Function	GO:0015485	cholesterol binding	2	4	0.0110995	0.066597	evm.TU.Gh_D13G0850,evm.TU.Gh_A13G0726
Molecular Function	GO:0032934	sterol binding	2	4	0.0110995	0.066597	evm.TU.Gh_A13G0726,evm.TU.Gh_D13G0850
Molecular Function	GO:0004871	signal transducer activity	28	397	0.01126	0.067355	evm.TU.Gh_D01G1437,evm.TU.Gh_D02G0417,evm.TU.Gh_A02G0358,evm.TU.Gh_D08G1467,evm.TU.Gh_D05G3876,evm.TU.Gh_A07G1299,evm.TU.Gh_D13G0548,evm.TU.Gh_D03G1283,evm.TU.Gh_D04G1714,evm.TU.Gh_A01G1528,evm.TU.Gh_D03G0118,evm.TU.Gh_D03G0209,evm.TU.Gh_A02G1505,evm.TU.Gh_A05G0864,evm.TU.Gh_D13G0550,evm.TU.Gh_A02G1605,evm.TU.Gh_A03G0291,evm.TU.Gh_D03G0208,evm.TU.Gh_D01G1777,evm.TU.Gh_D05G3884,evm.TU.Gh_A08G1183,…
Molecular Function	GO:0004540	ribonuclease activity	12	128	0.0116354	0.0693907	evm.TU.Gh_D06G1912,evm.TU.Gh_D01G1133,evm.TU.Gh_A07G2166,evm.TU.Gh_A11G1427,evm.TU.Gh_D11G1578,evm.TU.Gh_A05G1189,evm.TU.Gh_D13G2374,evm.TU.Gh_A01G1100,novel.5101,evm.TU.Gh_A02G1715,evm.TU.Gh_D03G0005,novel.5102
Molecular Function	GO:0004521	endoribonuclease activity	10	98	0.011676	0.069423	evm.TU.Gh_A07G2166,evm.TU.Gh_D01G1133,evm.TU.Gh_D06G1912,evm.TU.Gh_A05G1189,evm.TU.Gh_D13G2374,evm.TU.Gh_A11G1427,evm.TU.Gh_D11G1578,evm.TU.Gh_A01G1100,novel.5101,novel.5102
Molecular Function	GO:0008373	sialyltransferase activity	3	12	0.0141619	0.0796454	evm.TU.Gh_A08G0047,evm.TU.Gh_A05G0678,evm.TU.Gh_D08G0089
Molecular Function	GO:0015238	drug transmembrane transporter activity	12	131	0.0138032	0.0796454	evm.TU.Gh_D02G1336,evm.TU.Gh_A12G2733,evm.TU.Gh_D05G3385,evm.TU.Gh_A09G0073,evm.TU.Gh_D12G2539,evm.TU.Gh_D02G1762,evm.TU.Gh_A06G0589,evm.TU.Gh_D03G1484,novel.57485,evm.TU.Gh_A03G0955,evm.TU.Gh_A05G3297,evm.TU.Gh_A03G1323
Molecular Function	GO:0015291	secondary active transmembrane transporter activity	30	440	0.0138615	0.0796454	evm.TU.Gh_A04G1020,novel.57485,evm.TU.Gh_D12G0460,evm.TU.Gh_A03G0955,evm.TU.Gh_A07G1937,evm.TU.Gh_D03G1484,evm.TU.Gh_A05G2474,evm.TU.Gh_A03G1323,evm.TU.Gh_A12G0061,evm.TU.Gh_A12G2733,evm.TU.Gh_A06G1908,evm.TU.Gh_A03G1576,evm.TU.Gh_D02G1336,evm.TU.Gh_D02G1762,evm.TU.Gh_A06G0589,evm.TU.Gh_D05G3385,evm.TU.Gh_D06G2007,evm.TU.Gh_A12G0457,evm.TU.Gh_A10G1574,evm.TU.Gh_A06G1641,evm.TU.Gh_D09G0052,evm.TU.…
Molecular Function	GO:0016726	oxidoreductase activity, acting on CH or CH2 groups, NAD or NADP as acceptor	3	12	0.0141619	0.0796454	evm.TU.Gh_A12G1558,evm.TU.Gh_D12G1686,evm.TU.Gh_A12G0158
Molecular Function	GO:0090484	drug transporter activity	12	131	0.0138032	0.0796454	evm.TU.Gh_D03G1484,evm.TU.Gh_A05G3297,evm.TU.Gh_A03G0955,novel.57485,evm.TU.Gh_A03G1323,evm.TU.Gh_D02G1336,evm.TU.Gh_A12G2733,evm.TU.Gh_A09G0073,evm.TU.Gh_D05G3385,evm.TU.Gh_D02G1762,evm.TU.Gh_A06G0589,evm.TU.Gh_D12G2539
Molecular Function	GO:0016798	hydrolase activity, acting on glycosyl bonds	66	1132	0.0153061	0.0851105	evm.TU.Gh_D07G0247,evm.TU.Gh_D01G1030,novel.12507,evm.TU.Gh_A05G3992,evm.TU.Gh_D01G1683,evm.TU.Gh_A06G0779,evm.TU.Gh_A01G0805,evm.TU.Gh_A02G1119,evm.TU.Gh_A10G0142,evm.TU.Gh_D01G1428,evm.TU.Gh_A10G1271,evm.TU.Gh_A12G2714,evm.TU.Gh_D09G2020,evm.TU.Gh_A03G2183,evm.TU.Gh_D03G1271,evm.TU.Gh_D02G1891,evm.TU.Gh_A10G0194,evm.TU.Gh_A10G2145,evm.TU.Gh_A01G1443,evm.TU.Gh_A13G0271,evm.TU.Gh_A05G2724,evm.TU.…
Molecular Function	GO:0004476	mannose-6-phosphate isomerase activity	2	5	0.0179571	0.0937759	evm.TU.Gh_A11G1514,evm.TU.Gh_D11G1675
Molecular Function	GO:0004615	phosphomannomutase activity	2	5	0.0179571	0.0937759	evm.TU.Gh_D12G1056,evm.TU.Gh_A12G2606
Molecular Function	GO:0005313	L-glutamate transmembrane transporter activity	2	5	0.0179571	0.0937759	evm.TU.Gh_D12G0460,evm.TU.Gh_A12G0457
Molecular Function	GO:0010285	L,L-diaminopimelate aminotransferase activity	2	5	0.0179571	0.0937759	evm.TU.Gh_D05G3814,evm.TU.Gh_A03G2161
Molecular Function	GO:0015172	acidic amino acid transmembrane transporter activity	2	5	0.0179571	0.0937759	evm.TU.Gh_A12G0457,evm.TU.Gh_D12G0460
Molecular Function	GO:0018580	nitronate monooxygenase activity	2	5	0.0179571	0.0937759	evm.TU.Gh_A12G0132,evm.TU.Gh_D12G0146
Molecular Function	GO:0033788	leucoanthocyanidin reductase activity	2	5	0.0179571	0.0937759	evm.TU.Gh_A12G1558,evm.TU.Gh_D12G1686
Molecular Function	GO:0050529	polyneuridine-aldehyde esterase activity	2	5	0.0179571	0.0937759	novel.51012,evm.TU.Gh_A11G0570
Molecular Function	GO:0050597	taxane 10-beta-hydroxylase activity	2	5	0.0179571	0.0937759	evm.TU.Gh_A07G0450,evm.TU.Gh_D07G0514
Molecular Function	GO:0042626	ATPase activity, coupled to transmembrane movement of substances	32	490	0.0198105	0.102104	evm.TU.Gh_A11G2248,evm.TU.Gh_A11G1047,evm.TU.Gh_D04G0305,evm.TU.Gh_D11G2853,evm.TU.Gh_D02G1555,evm.TU.Gh_D10G2430,evm.TU.Gh_A07G1726,evm.TU.Gh_A12G1091,evm.TU.Gh_A12G1577,evm.TU.Gh_D01G2124,novel.23485,evm.TU.Gh_A09G1923,evm.TU.Gh_D09G2141,evm.TU.Gh_A03G1126,evm.TU.Gh_A12G1573,evm.TU.Gh_D13G1410,evm.TU.Gh_Sca010215G01,evm.TU.Gh_D10G2432,evm.TU.Gh_A05G0564,evm.TU.Gh_D07G1930,evm.TU.Gh_D03G0256,evm…
Molecular Function	GO:0003978	UDP-glucose 4-epimerase activity	4	24	0.0201216	0.102902	evm.TU.Gh_A08G2405,evm.TU.Gh_A05G3413,evm.TU.Gh_A06G1599,evm.TU.Gh_D08G1205
Molecular Function	GO:0005452	inorganic anion exchanger activity	4	24	0.0201216	0.102902	evm.TU.Gh_A10G1574,evm.TU.Gh_D06G2007,evm.TU.Gh_D10G1831,evm.TU.Gh_A06G1641
Molecular Function	GO:0019199	transmembrane receptor protein kinase activity	5	36	0.0204721	0.104154	evm.TU.Gh_D13G0550,evm.TU.Gh_D13G0548,evm.TU.Gh_D05G3884,evm.TU.Gh_A13G0579,evm.TU.Gh_Sca006909G01
Molecular Function	GO:0004312	fatty acid synthase activity	4	25	0.0231339	0.116199	evm.TU.Gh_D05G0395,evm.TU.Gh_D01G2260,evm.TU.Gh_Sca005107G01,evm.TU.Gh_A11G2341
Molecular Function	GO:0004362	glutathione-disulfide reductase activity	2	6	0.0261494	0.128405	evm.TU.Gh_D10G1419,evm.TU.Gh_A10G1090
Molecular Function	GO:0015037	peptide disulfide oxidoreductase activity	2	6	0.0261494	0.128405	evm.TU.Gh_A10G1090,evm.TU.Gh_D10G1419
Molecular Function	GO:0015038	glutathione disulfide oxidoreductase activity	2	6	0.0261494	0.128405	evm.TU.Gh_D10G1419,evm.TU.Gh_A10G1090
Molecular Function	GO:0004519	endonuclease activity	16	213	0.0285213	0.138331	evm.TU.Gh_A11G1427,evm.TU.Gh_D11G1089,evm.TU.Gh_D13G2374,evm.TU.Gh_A07G2166,novel.5102,novel.56624,evm.TU.Gh_A01G1100,novel.5101,evm.TU.Gh_D11G1578,evm.TU.Gh_A11G0944,evm.TU.Gh_A05G1189,evm.TU.Gh_D01G1133,evm.TU.Gh_D06G1912,evm.TU.Gh_A01G1476,evm.TU.Gh_A09G0681,evm.TU.Gh_D01G1713
Molecular Function	GO:0016820	hydrolase activity, acting on acid anhydrides, catalyzing transmembrane movement of substances	32	507	0.029994	0.144763	evm.TU.Gh_D03G0256,evm.TU.Gh_D07G1930,evm.TU.Gh_A08G1071,evm.TU.Gh_A05G0564,evm.TU.Gh_A05G3297,evm.TU.Gh_A08G0413,evm.TU.Gh_D12G1215,evm.TU.Gh_A11G2508,evm.TU.Gh_D11G2850,evm.TU.Gh_D11G2852,evm.TU.Gh_A07G1245,evm.TU.Gh_D07G1353,evm.TU.Gh_D08G1352,evm.TU.Gh_A02G1457,evm.TU.Gh_D10G2430,evm.TU.Gh_D11G2853,evm.TU.Gh_D02G1555,evm.TU.Gh_A12G1091,evm.TU.Gh_A07G1726,evm.TU.Gh_A12G1577,evm.TU.Gh_A11G2248,…
Molecular Function	GO:0005385	zinc ion transmembrane transporter activity	5	40	0.0309343	0.147856	evm.TU.Gh_A07G2269,evm.TU.Gh_D11G1596,evm.TU.Gh_A11G1441,evm.TU.Gh_A05G0327,evm.TU.Gh_D05G0432
Molecular Function	GO:0004556	alpha-amylase activity	3	16	0.031601	0.149235	evm.TU.Gh_D01G1030,evm.TU.Gh_A01G0979,evm.TU.Gh_A06G0010
Molecular Function	GO:0016893	endonuclease activity, active with either ribo- or deoxyribonucleic acids and producing 5'-phosphomonoesters	9	99	0.0317562	0.14961	evm.TU.Gh_A11G1427,evm.TU.Gh_D11G1578,evm.TU.Gh_A05G1189,evm.TU.Gh_D13G2374,evm.TU.Gh_D01G1133,evm.TU.Gh_A07G2166,novel.5102,evm.TU.Gh_A01G1100,novel.5101
Molecular Function	GO:0015662	ATPase activity, coupled to transmembrane movement of ions, phosphorylative mechanism	10	116	0.0336222	0.156533	evm.TU.Gh_A02G1457,evm.TU.Gh_A08G0413,evm.TU.Gh_A09G1923,evm.TU.Gh_A11G2248,evm.TU.Gh_D03G0256,evm.TU.Gh_D10G2430,evm.TU.Gh_D07G1930,evm.TU.Gh_D09G2141,evm.TU.Gh_A12G1577,evm.TU.Gh_A07G1726
Molecular Function	GO:0016703	oxidoreductase activity, acting on single donors with incorporation of molecular oxygen, incorporation of one atom of oxygen (internal monooxygenases or internal mixed function oxidases)	4	28	0.0337401	0.156713	evm.TU.Gh_A12G0132,evm.TU.Gh_A08G2525,evm.TU.Gh_A02G1344,evm.TU.Gh_D12G0146
Molecular Function	GO:0052736	beta-glucanase activity	2	7	0.0355447	0.159467	novel.57204,evm.TU.Gh_A07G0656
Molecular Function	GO:0052861	glucan endo-1,3-beta-glucanase activity, C-3 substituted reducing group	2	7	0.0355447	0.159467	novel.57204,evm.TU.Gh_A07G0656
Molecular Function	GO:0004867	serine-type endopeptidase inhibitor activity	3	17	0.0371379	0.164373	evm.TU.Gh_Sca005287G02,evm.TU.Gh_D06G2381,novel.61279
Molecular Function	GO:0005310	dicarboxylic acid transmembrane transporter activity	3	17	0.0371379	0.164373	evm.TU.Gh_D07G1355,evm.TU.Gh_A12G0457,evm.TU.Gh_D12G0460
Molecular Function	GO:0016709	oxidoreductase activity, acting on paired donors, with incorporation or reduction of molecular oxygen, NAD(P)H as one donor, and incorporation of one atom of oxygen	12	151	0.0368602	0.164373	evm.TU.Gh_A13G0279,evm.TU.Gh_D05G0358,evm.TU.Gh_A05G1850,evm.TU.Gh_D07G0514,evm.TU.Gh_A07G0450,evm.TU.Gh_D06G0856,evm.TU.Gh_A01G1018,evm.TU.Gh_D11G1818,evm.TU.Gh_A05G1710,evm.TU.Gh_A06G0730,evm.TU.Gh_D11G0840,evm.TU.Gh_D07G0910
Molecular Function	GO:0005319	lipid transporter activity	7	72	0.0401852	0.175888	evm.TU.Gh_D12G1667,evm.TU.Gh_A05G3422,evm.TU.Gh_D04G0168,evm.TU.Gh_D05G1300,evm.TU.Gh_A12G2633,evm.TU.Gh_A12G1577,evm.TU.Gh_D12G1708
Molecular Function	GO:0016711	flavonoid 3'-monooxygenase activity	1	1	0.0443255	0.189802	evm.TU.Gh_D07G0910
Molecular Function	GO:0005507	copper ion binding	19	280	0.0447248	0.191097	evm.TU.Gh_D09G1454,evm.TU.Gh_D05G2589,evm.TU.Gh_A05G0564,evm.TU.Gh_A11G2922,evm.TU.Gh_A12G0840,evm.TU.Gh_A05G2115,evm.TU.Gh_D12G0913,evm.TU.Gh_A05G2328,evm.TU.Gh_A06G0997,evm.TU.Gh_A12G0322,evm.TU.Gh_A06G1415,evm.TU.Gh_D12G0344,evm.TU.Gh_D12G1462,evm.TU.Gh_A01G1434,evm.TU.Gh_D06G1188,novel.32621,evm.TU.Gh_D03G0412,evm.TU.Gh_D01G1673,evm.TU.Gh_A11G2920
Molecular Function	GO:0038023	signaling receptor activity	13	178	0.0541443	0.22454	evm.TU.Gh_A13G0579,evm.TU.Gh_D07G0339,evm.TU.Gh_Sca006909G01,evm.TU.Gh_D03G0209,evm.TU.Gh_A02G1505,evm.TU.Gh_A07G0283,evm.TU.Gh_A11G1025,evm.TU.Gh_D13G0548,evm.TU.Gh_D03G0208,evm.TU.Gh_D05G3884,evm.TU.Gh_D02G0417,evm.TU.Gh_D13G0550,evm.TU.Gh_A02G0358
Molecular Function	GO:0015297	antiporter activity	19	287	0.0546704	0.225773	evm.TU.Gh_D03G1484,evm.TU.Gh_A04G1020,evm.TU.Gh_A03G0955,novel.57485,evm.TU.Gh_D12G0460,evm.TU.Gh_A05G2474,evm.TU.Gh_A03G1323,evm.TU.Gh_D02G1336,evm.TU.Gh_A12G0061,evm.TU.Gh_A12G2733,evm.TU.Gh_D05G3385,evm.TU.Gh_A12G0457,evm.TU.Gh_D02G1762,evm.TU.Gh_A06G0589,evm.TU.Gh_D09G0052,evm.TU.Gh_D05G2746,novel.45727,evm.TU.Gh_A09G0073,evm.TU.Gh_D12G2539
Molecular Function	GO:0003979	UDP-glucose 6-dehydrogenase activity	3	20	0.0564709	0.230794	evm.TU.Gh_D11G0761,evm.TU.Gh_D07G0692,evm.TU.Gh_A11G0650
Molecular Function	GO:0016149	translation release factor activity, codon specific	3	20	0.0564709	0.230794	evm.TU.Gh_D03G0870,evm.TU.Gh_A11G0281,evm.TU.Gh_A03G0586
Molecular Function	GO:0030151	molybdenum ion binding	3	20	0.0564709	0.230794	evm.TU.Gh_A05G0049,evm.TU.Gh_D05G0102,evm.TU.Gh_D05G0104
Molecular Function	GO:0004459	L-lactate dehydrogenase activity	2	9	0.0574624	0.23218	evm.TU.Gh_D12G2181,evm.TU.Gh_A12G2006
Molecular Function	GO:0046873	metal ion transmembrane transporter activity	25	402	0.0575156	0.23218	evm.TU.Gh_A08G0413,evm.TU.Gh_D11G1596,evm.TU.Gh_A09G1923,evm.TU.Gh_D05G0432,evm.TU.Gh_D05G0913,evm.TU.Gh_A11G2248,novel.45727,evm.TU.Gh_D07G1930,evm.TU.Gh_D10G2430,evm.TU.Gh_D03G0256,evm.TU.Gh_D05G2746,evm.TU.Gh_A07G1726,evm.TU.Gh_A11G1441,evm.TU.Gh_D01G1760,evm.TU.Gh_A05G2474,evm.TU.Gh_D05G1433,evm.TU.Gh_A07G2269,evm.TU.Gh_A02G1457,evm.TU.Gh_A05G1265,evm.TU.Gh_A11G0578,evm.TU.Gh_A05G0327,evm.TU.…
Molecular Function	GO:0004012	phospholipid-translocating ATPase activity	5	48	0.0604878	0.240732	evm.TU.Gh_D12G1708,evm.TU.Gh_A12G1577,evm.TU.Gh_D05G1300,evm.TU.Gh_D04G0168,evm.TU.Gh_A05G3422
Molecular Function	GO:0004089	carbonate dehydratase activity	4	34	0.0621618	0.245415	evm.TU.Gh_A05G0910,evm.TU.Gh_D13G2412,evm.TU.Gh_D05G0991,evm.TU.Gh_A05G0909
Molecular Function	GO:0008519	ammonium transmembrane transporter activity	4	34	0.0621618	0.245415	evm.TU.Gh_A02G0434,evm.TU.Gh_D04G1298,novel.54022,evm.TU.Gh_D02G0484
Molecular Function	GO:0052716	hydroquinone:oxygen oxidoreductase activity	8	96	0.0632174	0.248094	evm.TU.Gh_A06G0997,evm.TU.Gh_A11G2920,evm.TU.Gh_A06G1415,evm.TU.Gh_D09G1454,evm.TU.Gh_D06G1188,evm.TU.Gh_A11G2922,novel.32621,evm.TU.Gh_A05G2115
Molecular Function	GO:0005544	calcium-dependent phospholipid binding	5	49	0.0650135	0.254636	evm.TU.Gh_D13G1054,evm.TU.Gh_A07G0540,evm.TU.Gh_D01G0076,evm.TU.Gh_A01G0076,evm.TU.Gh_A13G0813
Molecular Function	GO:0004034	aldose 1-epimerase activity	2	10	0.0697644	0.270029	novel.8567,evm.TU.Gh_D04G0459
Molecular Function	GO:0004617	phosphoglycerate dehydrogenase activity	2	10	0.0697644	0.270029	evm.TU.Gh_D07G2235,evm.TU.Gh_A07G2014
Molecular Function	GO:0005548	phospholipid transporter activity	5	50	0.0697234	0.270029	evm.TU.Gh_D05G1300,evm.TU.Gh_A05G3422,evm.TU.Gh_D04G0168,evm.TU.Gh_A12G1577,evm.TU.Gh_D12G1708
Molecular Function	GO:0016620	oxidoreductase activity, acting on the aldehyde or oxo group of donors, NAD or NADP as acceptor	10	132	0.0692693	0.270029	evm.TU.Gh_D02G1553,evm.TU.Gh_A07G2014,evm.TU.Gh_D07G2235,evm.TU.Gh_A07G2011,evm.TU.Gh_D05G0594,evm.TU.Gh_A03G1229,evm.TU.Gh_D06G0414,evm.TU.Gh_A03G1124,novel.53021,evm.TU.Gh_D02G1665
Molecular Function	GO:0015399	primary active transmembrane transporter activity	33	568	0.0709758	0.273645	evm.TU.Gh_D11G2852,evm.TU.Gh_A11G2508,evm.TU.Gh_D11G2850,evm.TU.Gh_D08G1352,evm.TU.Gh_D07G1353,evm.TU.Gh_A07G1245,evm.TU.Gh_A02G1457,evm.TU.Gh_A05G0564,evm.TU.Gh_D07G1930,evm.TU.Gh_D03G0256,evm.TU.Gh_A08G1071,evm.TU.Gh_A08G0413,evm.TU.Gh_A05G3297,evm.TU.Gh_D12G1215,evm.TU.Gh_D06G1817,evm.TU.Gh_D09G2141,evm.TU.Gh_A03G1126,evm.TU.Gh_D13G1410,evm.TU.Gh_A12G1573,evm.TU.Gh_Sca010215G01,evm.TU.Gh_D10G2…
Molecular Function	GO:0015405	P-P-bond-hydrolysis-driven transmembrane transporter activity	33	568	0.0709758	0.273645	evm.TU.Gh_D06G1817,evm.TU.Gh_D09G2141,evm.TU.Gh_A03G1126,evm.TU.Gh_D13G1410,evm.TU.Gh_A12G1573,evm.TU.Gh_D10G2432,evm.TU.Gh_Sca010215G01,evm.TU.Gh_A11G2248,evm.TU.Gh_A11G1047,evm.TU.Gh_D04G0305,evm.TU.Gh_D10G2430,evm.TU.Gh_D02G1555,evm.TU.Gh_D11G2853,evm.TU.Gh_A07G1726,evm.TU.Gh_A12G1091,evm.TU.Gh_A12G1577,evm.TU.Gh_D01G2124,novel.23485,evm.TU.Gh_A09G1923,evm.TU.Gh_D11G2852,evm.TU.Gh_A11G2508,evm…
Molecular Function	GO:0016840	carbon-nitrogen lyase activity	6	68	0.0806189	0.306042	evm.TU.Gh_D01G2080,novel.59232,evm.TU.Gh_A01G1839,evm.TU.Gh_A02G1691,evm.TU.Gh_A06G0667,evm.TU.Gh_D06G0758
Molecular Function	GO:0030410	nicotianamine synthase activity	2	11	0.0828278	0.311432	novel.50320,evm.TU.Gh_D11G2812
Molecular Function	GO:0003836	beta-galactoside (CMP) alpha-2,3-sialyltransferase activity	1	2	0.0866871	0.314559	evm.TU.Gh_A05G0678
Molecular Function	GO:0004419	hydroxymethylglutaryl-CoA lyase activity	1	2	0.0866871	0.314559	evm.TU.Gh_D07G1203
Molecular Function	GO:0004846	urate oxidase activity	1	2	0.0866871	0.314559	evm.TU.Gh_D04G1947
Molecular Function	GO:0008108	UDP-glucose:hexose-1-phosphate uridylyltransferase activity	1	2	0.0866871	0.314559	evm.TU.Gh_D11G2664
Molecular Function	GO:0008117	sphinganine-1-phosphate aldolase activity	1	2	0.0866871	0.314559	evm.TU.Gh_A01G1272
Molecular Function	GO:0016663	oxidoreductase activity, acting on other nitrogenous compounds as donors, oxygen as acceptor	1	2	0.0866871	0.314559	evm.TU.Gh_D04G1947
Molecular Function	GO:0016781	phosphotransferase activity, paired acceptors	1	2	0.0866871	0.314559	evm.TU.Gh_A10G0948
Molecular Function	GO:0050112	inositol 2-dehydrogenase activity	1	2	0.0866871	0.314559	evm.TU.Gh_A12G1970
Molecular Function	GO:0050242	pyruvate, phosphate dikinase activity	1	2	0.0866871	0.314559	evm.TU.Gh_A10G0948
Molecular Function	GO:0004457	lactate dehydrogenase activity	2	12	0.0965609	0.34531	evm.TU.Gh_A12G2006,evm.TU.Gh_D12G2181
Molecular Function	GO:0003984	acetolactate synthase activity	2	13	0.110879	0.384666	evm.TU.Gh_D02G0155,evm.TU.Gh_A02G0121
Molecular Function	GO:0004175	endopeptidase activity	42	777	0.109777	0.384666	evm.TU.Gh_A05G0508,evm.TU.Gh_A01G0875,evm.TU.Gh_A02G0601,evm.TU.Gh_D05G3098,evm.TU.Gh_A10G0114,evm.TU.Gh_D05G0630,evm.TU.Gh_A11G0045,evm.TU.Gh_D05G0629,evm.TU.Gh_A11G1497,evm.TU.Gh_D11G0049,evm.TU.Gh_D07G1515,evm.TU.Gh_A08G0627,evm.TU.Gh_A05G2793,evm.TU.Gh_D11G1658,evm.TU.Gh_A02G0131,evm.TU.Gh_A11G0245,evm.TU.Gh_A02G0750,evm.TU.Gh_D02G2243,evm.TU.Gh_D10G2292,evm.TU.Gh_D05G0627,evm.TU.Gh_D05G1120,…
Molecular Function	GO:0004526	ribonuclease P activity	2	13	0.110879	0.384666	evm.TU.Gh_D13G2374,evm.TU.Gh_A05G1189
Molecular Function	GO:0004872	receptor activity	13	200	0.109276	0.384666	evm.TU.Gh_D03G0209,evm.TU.Gh_Sca006909G01,evm.TU.Gh_D07G0339,evm.TU.Gh_A13G0579,evm.TU.Gh_A07G0283,evm.TU.Gh_A02G1505,evm.TU.Gh_A11G1025,evm.TU.Gh_D13G0548,evm.TU.Gh_D03G0208,evm.TU.Gh_D05G3884,evm.TU.Gh_A02G0358,evm.TU.Gh_D13G0550,evm.TU.Gh_D02G0417
Molecular Function	GO:0017089	glycolipid transporter activity	2	13	0.110879	0.384666	evm.TU.Gh_D12G1667,evm.TU.Gh_A12G2633
Molecular Function	GO:0044183	protein binding involved in protein folding	2	13	0.110879	0.384666	evm.TU.Gh_D05G0701,evm.TU.Gh_Sca004816G01
Molecular Function	GO:0050660	flavin adenine dinucleotide binding	23	394	0.110857	0.384666	evm.TU.Gh_A10G0059,evm.TU.Gh_D05G0358,evm.TU.Gh_A05G1850,evm.TU.Gh_D01G0186,evm.TU.Gh_A10G0060,evm.TU.Gh_D02G0213,evm.TU.Gh_A06G0730,evm.TU.Gh_D10G0069,evm.TU.Gh_A11G0090,novel.63583,evm.TU.Gh_A01G1018,evm.TU.Gh_A10G0065,evm.TU.Gh_A02G0121,evm.TU.Gh_D02G0215,evm.TU.Gh_D11G0840,evm.TU.Gh_D10G0066,evm.TU.Gh_A10G1090,evm.TU.Gh_D10G1082,novel.62113,evm.TU.Gh_A10G1382,evm.TU.Gh_D06G0856,evm.TU.Gh_D02G…
Molecular Function	GO:0051861	glycolipid binding	2	13	0.110879	0.384666	evm.TU.Gh_D12G1667,evm.TU.Gh_A12G2633
Molecular Function	GO:0060089	molecular transducer activity	13	200	0.109276	0.384666	evm.TU.Gh_D05G3884,evm.TU.Gh_D03G0208,evm.TU.Gh_D02G0417,evm.TU.Gh_D13G0550,evm.TU.Gh_A02G0358,evm.TU.Gh_A02G1505,evm.TU.Gh_A07G0283,evm.TU.Gh_D07G0339,evm.TU.Gh_A13G0579,evm.TU.Gh_D03G0209,evm.TU.Gh_Sca006909G01,evm.TU.Gh_D13G0548,evm.TU.Gh_A11G1025
Molecular Function	GO:0080043	quercetin 3-O-glucosyltransferase activity	5	58	0.113816	0.393474	evm.TU.Gh_A13G0374,novel.62790,evm.TU.Gh_D03G1441,evm.TU.Gh_D13G0417,novel.63350
Molecular Function	GO:0080044	quercetin 7-O-glucosyltransferase activity	5	58	0.113816	0.393474	evm.TU.Gh_D03G1441,novel.62790,evm.TU.Gh_A13G0374,novel.63350,evm.TU.Gh_D13G0417
Molecular Function	GO:0016857	racemase and epimerase activity, acting on carbohydrates and derivatives	6	75	0.115261	0.396385	evm.TU.Gh_A06G1599,evm.TU.Gh_D04G0459,evm.TU.Gh_D08G1205,evm.TU.Gh_A08G2405,evm.TU.Gh_A05G3413,novel.8567
Molecular Function	GO:0016725	oxidoreductase activity, acting on CH or CH2 groups	3	27	0.115739	0.397337	evm.TU.Gh_A12G0158,evm.TU.Gh_D12G1686,evm.TU.Gh_A12G1558
Molecular Function	GO:0003747	translation release factor activity	3	28	0.125579	0.412212	evm.TU.Gh_D03G0870,evm.TU.Gh_A11G0281,evm.TU.Gh_A03G0586
Molecular Function	GO:0008079	translation termination factor activity	3	28	0.125579	0.412212	evm.TU.Gh_D03G0870,evm.TU.Gh_A03G0586,evm.TU.Gh_A11G0281
Molecular Function	GO:0008418	protein-N-terminal asparagine amidohydrolase activity	1	3	0.127172	0.412212	evm.TU.Gh_D08G0314
Molecular Function	GO:0008441	3'(2'),5'-bisphosphate nucleotidase activity	2	14	0.125703	0.412212	evm.TU.Gh_D06G1343,evm.TU.Gh_A06G1093
Molecular Function	GO:0008515	sucrose transmembrane transporter activity	3	28	0.125579	0.412212	evm.TU.Gh_A04G0861,evm.TU.Gh_A05G3779,evm.TU.Gh_D05G2074
Molecular Function	GO:0008987	quinolinate synthetase A activity	1	3	0.127172	0.412212	evm.TU.Gh_A07G0493
Molecular Function	GO:0015154	disaccharide transmembrane transporter activity	3	28	0.125579	0.412212	evm.TU.Gh_A05G3779,evm.TU.Gh_D05G2074,evm.TU.Gh_A04G0861
Molecular Function	GO:0015157	oligosaccharide transmembrane transporter activity	3	28	0.125579	0.412212	evm.TU.Gh_A05G3779,evm.TU.Gh_D05G2074,evm.TU.Gh_A04G0861
Molecular Function	GO:0038199	ethylene receptor activity	2	14	0.125703	0.412212	evm.TU.Gh_A02G0358,evm.TU.Gh_D02G0417
Molecular Function	GO:0045486	naringenin 3-dioxygenase activity	1	3	0.127172	0.412212	evm.TU.Gh_D11G1067
Molecular Function	GO:0047213	anthocyanidin 3-O-glucosyltransferase activity	1	3	0.127172	0.412212	evm.TU.Gh_A13G0374
Molecular Function	GO:0051740	ethylene binding	2	14	0.125703	0.412212	evm.TU.Gh_A02G0358,evm.TU.Gh_D02G0417
Molecular Function	GO:0072328	alkene binding	2	14	0.125703	0.412212	evm.TU.Gh_A02G0358,evm.TU.Gh_D02G0417
Molecular Function	GO:0005216	ion channel activity	14	228	0.137973	0.442861	evm.TU.Gh_D03G0208,evm.TU.Gh_A08G0870,evm.TU.Gh_D05G1433,evm.TU.Gh_A05G1265,evm.TU.Gh_A07G0283,evm.TU.Gh_A02G1505,evm.TU.Gh_D03G0209,evm.TU.Gh_D13G2537,evm.TU.Gh_D07G0339,evm.TU.Gh_D08G1056,evm.TU.Gh_A12G1004,evm.TU.Gh_A07G1267,evm.TU.Gh_D07G1377,evm.TU.Gh_A13G1579
Molecular Function	GO:0003860	3-hydroxyisobutyryl-CoA hydrolase activity	2	15	0.14096	0.445922	evm.TU.Gh_A11G1444,evm.TU.Gh_D11G1599
Molecular Function	GO:0004351	glutamate decarboxylase activity	2	15	0.14096	0.445922	evm.TU.Gh_A03G0997,evm.TU.Gh_D02G1390
Molecular Function	GO:0004713	protein tyrosine kinase activity	5	62	0.139846	0.445922	evm.TU.Gh_A02G1701,evm.TU.Gh_D10G0523,evm.TU.Gh_D12G2442,evm.TU.Gh_A11G2222,evm.TU.Gh_D03G0018
Molecular Function	GO:0016614	oxidoreductase activity, acting on CH-OH group of donors	29	531	0.146842	0.460106	evm.TU.Gh_D07G2235,novel.63583,evm.TU.Gh_A11G0090,evm.TU.Gh_D10G0069,evm.TU.Gh_D11G0761,novel.11023,evm.TU.Gh_A07G2014,evm.TU.Gh_D12G2181,evm.TU.Gh_A11G0650,evm.TU.Gh_D02G0213,evm.TU.Gh_A10G0060,evm.TU.Gh_D09G0331,evm.TU.Gh_D01G2260,evm.TU.Gh_D05G0395,evm.TU.Gh_D07G0692,evm.TU.Gh_A07G0524,evm.TU.Gh_A10G0059,evm.TU.Gh_A09G0329,evm.TU.Gh_D10G1082,evm.TU.Gh_A12G2006,evm.TU.Gh_D10G0066,evm.TU.Gh_A12G…
Molecular Function	GO:0022857	transmembrane transporter activity	110	2248	0.151254	0.472428	evm.TU.Gh_D12G0460,evm.TU.Gh_A05G3779,evm.TU.Gh_A03G1126,evm.TU.Gh_A12G1573,evm.TU.Gh_D09G2141,evm.TU.Gh_D03G0209,evm.TU.Gh_A03G1923,evm.TU.Gh_D02G1762,evm.TU.Gh_D07G1377,evm.TU.Gh_D06G1817,novel.23485,evm.TU.Gh_A09G1923,evm.TU.Gh_D05G0432,evm.TU.Gh_D01G2124,evm.TU.Gh_D02G1555,evm.TU.Gh_A07G0283,evm.TU.Gh_A12G1577,evm.TU.Gh_D13G2537,evm.TU.Gh_D12G1182,evm.TU.Gh_D04G2010,evm.TU.Gh_D12G2539,evm.TU.…
Molecular Function	GO:0004345	glucose-6-phosphate dehydrogenase activity	2	16	0.156583	0.484982	evm.TU.Gh_A09G0329,evm.TU.Gh_D09G0331
Molecular Function	GO:0016701	oxidoreductase activity, acting on single donors with incorporation of molecular oxygen	9	138	0.160177	0.492349	evm.TU.Gh_D10G2595,evm.TU.Gh_A10G0504,evm.TU.Gh_D02G0358,evm.TU.Gh_A10G0562,evm.TU.Gh_D05G0683,evm.TU.Gh_A12G0132,evm.TU.Gh_A08G2525,evm.TU.Gh_D12G0146,evm.TU.Gh_A02G1344
Molecular Function	GO:0045289	luciferin monooxygenase activity	1	4	0.165862	0.492349	evm.TU.Gh_A02G1344
Molecular Function	GO:0047077	Photinus-luciferin 4-monooxygenase (ATP-hydrolyzing) activity	1	4	0.165862	0.492349	evm.TU.Gh_A02G1344
Molecular Function	GO:0050616	secologanin synthase activity	1	4	0.165862	0.492349	evm.TU.Gh_A07G1631
Molecular Function	GO:0051741	2-methyl-6-phytyl-1,4-benzoquinone methyltransferase activity	1	4	0.165862	0.492349	evm.TU.Gh_A13G1366
Molecular Function	GO:0008378	galactosyltransferase activity	5	66	0.168204	0.497058	evm.TU.Gh_D06G0365,evm.TU.Gh_D09G0144,evm.TU.Gh_A09G0149,evm.TU.Gh_A06G0334,evm.TU.Gh_A04G0831
Molecular Function	GO:0016854	racemase and epimerase activity	6	84	0.168879	0.498306	evm.TU.Gh_D08G1205,evm.TU.Gh_D04G0459,evm.TU.Gh_A06G1599,novel.8567,evm.TU.Gh_A08G2405,evm.TU.Gh_A05G3413
Molecular Function	GO:0004066	asparagine synthase (glutamine-hydrolyzing) activity	2	17	0.172509	0.503002	evm.TU.Gh_D07G1030,evm.TU.Gh_A07G0951
Molecular Function	GO:0004549	tRNA-specific ribonuclease activity	2	17	0.172509	0.503002	evm.TU.Gh_A05G1189,evm.TU.Gh_D13G2374
Molecular Function	GO:0016289	CoA hydrolase activity	2	17	0.172509	0.503002	evm.TU.Gh_D11G1599,evm.TU.Gh_A11G1444
Molecular Function	GO:0032440	2-alkenal reductase [NAD(P)] activity	8	123	0.180078	0.521989	evm.TU.Gh_A01G0988,evm.TU.Gh_A11G1729,evm.TU.Gh_D12G0129,evm.TU.Gh_D06G0640,novel.63195,evm.TU.Gh_A13G2046,evm.TU.Gh_D11G1887,evm.TU.Gh_A06G0566
Molecular Function	GO:0004097	catechol oxidase activity	2	18	0.18868	0.542771	evm.TU.Gh_D06G2182,evm.TU.Gh_A06G1796
Molecular Function	GO:0002094	polyprenyltransferase activity	1	5	0.202839	0.563949	novel.46766
Molecular Function	GO:0004697	protein kinase C activity	1	5	0.202839	0.563949	evm.TU.Gh_D10G1109
Molecular Function	GO:0009674	potassium:sodium symporter activity	1	5	0.202839	0.563949	evm.TU.Gh_D01G1760
Molecular Function	GO:0015203	polyamine transmembrane transporter activity	1	5	0.202839	0.563949	evm.TU.Gh_A04G1020
Molecular Function	GO:0015204	urea transmembrane transporter activity	1	5	0.202839	0.563949	evm.TU.Gh_A03G1576
Molecular Function	GO:0022820	potassium ion symporter activity	1	5	0.202839	0.563949	evm.TU.Gh_D01G1760
Molecular Function	GO:0030976	thiamine pyrophosphate binding	3	35	0.20144	0.563949	evm.TU.Gh_D02G0155,evm.TU.Gh_A02G0121,evm.TU.Gh_D13G0167
Molecular Function	GO:0047746	chlorophyllase activity	1	5	0.202839	0.563949	evm.TU.Gh_A08G1667
Molecular Function	GO:0050661	NADP binding	10	165	0.198134	0.563949	evm.TU.Gh_D09G0331,evm.TU.Gh_D10G1419,evm.TU.Gh_D06G0856,evm.TU.Gh_A10G1090,evm.TU.Gh_D11G0840,evm.TU.Gh_D02G1553,evm.TU.Gh_A06G0730,evm.TU.Gh_A03G1124,evm.TU.Gh_A09G0329,evm.TU.Gh_D05G0358
Molecular Function	GO:0022838	substrate-specific channel activity	14	247	0.209193	0.579169	evm.TU.Gh_D13G2537,evm.TU.Gh_D03G0209,evm.TU.Gh_D07G0339,evm.TU.Gh_D08G1056,evm.TU.Gh_A12G1004,evm.TU.Gh_A07G0283,evm.TU.Gh_A02G1505,evm.TU.Gh_D07G1377,evm.TU.Gh_A13G1579,evm.TU.Gh_A07G1267,evm.TU.Gh_D03G0208,evm.TU.Gh_A08G0870,evm.TU.Gh_A05G1265,evm.TU.Gh_D05G1433
Molecular Function	GO:0016411	acylglycerol O-acyltransferase activity	3	36	0.213049	0.586961	evm.TU.Gh_A07G0119,evm.TU.Gh_A01G0616,evm.TU.Gh_A13G0955
Molecular Function	GO:0010333	terpene synthase activity	6	92	0.223641	0.608921	evm.TU.Gh_D01G1963,evm.TU.Gh_D05G1551,evm.TU.Gh_A01G1712,evm.TU.Gh_D11G3402,evm.TU.Gh_A05G1383,evm.TU.Gh_A05G1382
Molecular Function	GO:0004022	alcohol dehydrogenase (NAD) activity	1	6	0.238177	0.619447	evm.TU.Gh_A12G1970
Molecular Function	GO:0004499	N,N-dimethylaniline monooxygenase activity	4	56	0.235997	0.619447	evm.TU.Gh_D11G0840,evm.TU.Gh_A06G0730,evm.TU.Gh_D05G0358,evm.TU.Gh_D06G0856
Molecular Function	GO:0004712	protein serine/threonine/tyrosine kinase activity	1	6	0.238177	0.619447	evm.TU.Gh_A01G0988
Molecular Function	GO:0008559	xenobiotic-transporting ATPase activity	1	6	0.238177	0.619447	evm.TU.Gh_A05G3297
Molecular Function	GO:0015112	nitrate transmembrane transporter activity	1	6	0.238177	0.619447	evm.TU.Gh_A13G0105
Molecular Function	GO:0015267	channel activity	14	252	0.23026	0.619447	evm.TU.Gh_A13G1579,evm.TU.Gh_D07G1377,evm.TU.Gh_A07G1267,evm.TU.Gh_D08G1056,evm.TU.Gh_A12G1004,evm.TU.Gh_D07G0339,evm.TU.Gh_D03G0209,evm.TU.Gh_D13G2537,evm.TU.Gh_A02G1505,evm.TU.Gh_A07G0283,evm.TU.Gh_A05G1265,evm.TU.Gh_D05G1433,evm.TU.Gh_D03G0208,evm.TU.Gh_A08G0870
Molecular Function	GO:0022803	passive transmembrane transporter activity	14	252	0.23026	0.619447	evm.TU.Gh_A08G0870,evm.TU.Gh_D03G0208,evm.TU.Gh_A05G1265,evm.TU.Gh_D05G1433,evm.TU.Gh_D08G1056,evm.TU.Gh_A12G1004,evm.TU.Gh_D07G0339,evm.TU.Gh_D13G2537,evm.TU.Gh_D03G0209,evm.TU.Gh_A02G1505,evm.TU.Gh_A07G0283,evm.TU.Gh_A13G1579,evm.TU.Gh_D07G1377,evm.TU.Gh_A07G1267
Molecular Function	GO:0042910	xenobiotic transporter activity	1	6	0.238177	0.619447	evm.TU.Gh_A05G3297
Molecular Function	GO:0016903	oxidoreductase activity, acting on the aldehyde or oxo group of donors	10	176	0.255463	0.658079	evm.TU.Gh_D06G0414,evm.TU.Gh_A03G1229,evm.TU.Gh_A03G1124,evm.TU.Gh_D02G1665,novel.53021,evm.TU.Gh_D02G1553,evm.TU.Gh_A07G2014,evm.TU.Gh_D07G2235,evm.TU.Gh_A07G2011,evm.TU.Gh_D05G0594
Molecular Function	GO:0004518	nuclease activity	19	364	0.264737	0.67869	evm.TU.Gh_A11G0944,evm.TU.Gh_D11G1578,evm.TU.Gh_A05G1189,evm.TU.Gh_A01G1476,evm.TU.Gh_D01G1133,evm.TU.Gh_D06G1912,evm.TU.Gh_A09G0681,evm.TU.Gh_D01G1713,evm.TU.Gh_D11G1089,evm.TU.Gh_A11G1427,evm.TU.Gh_D13G2374,evm.TU.Gh_A07G2166,evm.TU.Gh_A02G1715,evm.TU.Gh_D03G0005,novel.5102,evm.TU.Gh_Sca004981G03,novel.56624,novel.5101,evm.TU.Gh_A01G1100
Molecular Function	GO:0003841	1-acylglycerol-3-phosphate O-acyltransferase activity	1	7	0.271948	0.679527	evm.TU.Gh_A01G0616
Molecular Function	GO:0003854	3-beta-hydroxy-delta5-steroid dehydrogenase activity	2	23	0.27151	0.679527	evm.TU.Gh_D07G0734,novel.11023
Molecular Function	GO:0003994	aconitate hydratase activity	2	23	0.27151	0.679527	evm.TU.Gh_A12G1452,evm.TU.Gh_D12G1569
Molecular Function	GO:0004506	squalene monooxygenase activity	2	23	0.27151	0.679527	evm.TU.Gh_A05G1850,evm.TU.Gh_A01G1018
Molecular Function	GO:0004826	phenylalanine-tRNA ligase activity	1	7	0.271948	0.679527	evm.TU.Gh_D13G1360
Molecular Function	GO:0015385	sodium:proton antiporter activity	2	23	0.27151	0.679527	evm.TU.Gh_A12G0061,novel.45727
Molecular Function	GO:0051745	4-hydroxy-3-methylbut-2-en-1-yl diphosphate reductase activity	1	7	0.271948	0.679527	evm.TU.Gh_A12G0158
Molecular Function	GO:0015081	sodium ion transmembrane transporter activity	2	24	0.288181	0.717363	evm.TU.Gh_A12G0061,novel.45727
Molecular Function	GO:0016765	transferase activity, transferring alkyl or aryl (other than methyl) groups	10	183	0.294527	0.729481	evm.TU.Gh_D06G1167,novel.50320,evm.TU.Gh_D13G1032,evm.TU.Gh_D11G2812,evm.TU.Gh_D11G1391,evm.TU.Gh_D07G2060,evm.TU.Gh_A11G1244,novel.46766,evm.TU.Gh_D03G0019,evm.TU.Gh_A08G0204
Molecular Function	GO:0005342	organic acid transmembrane transporter activity	6	102	0.298698	0.73796	evm.TU.Gh_D09G0052,evm.TU.Gh_A03G1923,evm.TU.Gh_D07G1355,evm.TU.Gh_A12G0457,evm.TU.Gh_A04G1020,evm.TU.Gh_D12G0460
Molecular Function	GO:0046943	carboxylic acid transmembrane transporter activity	6	102	0.298698	0.73796	evm.TU.Gh_A12G0457,evm.TU.Gh_D09G0052,evm.TU.Gh_A03G1923,evm.TU.Gh_D07G1355,evm.TU.Gh_A04G1020,evm.TU.Gh_D12G0460
Molecular Function	GO:0000339	RNA cap binding	1	8	0.304224	0.739171	novel.20191
Molecular Function	GO:0004029	aldehyde dehydrogenase (NAD) activity	1	8	0.304224	0.739171	evm.TU.Gh_A07G2011
Molecular Function	GO:0008509	anion transmembrane transporter activity	16	310	0.302087	0.739171	evm.TU.Gh_D06G0344,evm.TU.Gh_D07G1355,evm.TU.Gh_D13G2537,evm.TU.Gh_A06G1641,evm.TU.Gh_D09G0052,evm.TU.Gh_D10G1831,evm.TU.Gh_A13G0105,evm.TU.Gh_A10G1574,evm.TU.Gh_A08G0870,evm.TU.Gh_A03G1923,evm.TU.Gh_A12G0457,evm.TU.Gh_D06G2007,evm.TU.Gh_A06G1908,evm.TU.Gh_D08G1056,evm.TU.Gh_D12G0460,evm.TU.Gh_A04G1020
Molecular Function	GO:0033764	steroid dehydrogenase activity, acting on the CH-OH group of donors, NAD or NADP as acceptor	2	25	0.304805	0.739171	novel.11023,evm.TU.Gh_D07G0734
Molecular Function	GO:0042171	lysophosphatidic acid acyltransferase activity	1	8	0.304224	0.739171	evm.TU.Gh_A01G0616
Molecular Function	GO:0042284	sphingolipid delta-4 desaturase activity	1	8	0.304224	0.739171	evm.TU.Gh_A12G1518
Molecular Function	GO:0071617	lysophospholipid acyltransferase activity	1	8	0.304224	0.739171	evm.TU.Gh_A01G0616
Molecular Function	GO:0016759	cellulose synthase activity	6	103	0.306477	0.741404	evm.TU.Gh_A08G2296,evm.TU.Gh_D11G1583,evm.TU.Gh_A12G1874,evm.TU.Gh_D02G0410,evm.TU.Gh_D08G2355,evm.TU.Gh_D12G2049
Molecular Function	GO:0016760	cellulose synthase (UDP-forming) activity	6	103	0.306477	0.741404	evm.TU.Gh_D11G1583,evm.TU.Gh_A08G2296,evm.TU.Gh_A12G1874,evm.TU.Gh_D02G0410,evm.TU.Gh_D12G2049,evm.TU.Gh_D08G2355
Molecular Function	GO:0015171	amino acid transmembrane transporter activity	5	83	0.307224	0.742301	evm.TU.Gh_D12G0460,evm.TU.Gh_A04G1020,evm.TU.Gh_D09G0052,evm.TU.Gh_A03G1923,evm.TU.Gh_A12G0457
Molecular Function	GO:0035251	UDP-glucosyltransferase activity	15	293	0.320897	0.762446	evm.TU.Gh_D02G0373,evm.TU.Gh_D02G0410,evm.TU.Gh_A07G0146,evm.TU.Gh_D13G0417,evm.TU.Gh_D07G0139,evm.TU.Gh_D08G2355,evm.TU.Gh_D12G2049,evm.TU.Gh_D03G1441,novel.62790,novel.17295,evm.TU.Gh_A13G0374,evm.TU.Gh_A12G1874,evm.TU.Gh_D11G1583,novel.63350,evm.TU.Gh_A08G2296
Molecular Function	GO:0043424	protein histidine kinase binding	2	26	0.321355	0.762446	evm.TU.Gh_A12G1532,evm.TU.Gh_D12G1655
Molecular Function	GO:0032403	protein complex binding	5	85	0.324766	0.765937	evm.TU.Gh_D04G1714,evm.TU.Gh_A01G1528,evm.TU.Gh_A13G2351,evm.TU.Gh_D01G1777,evm.TU.Gh_A04G1106
Molecular Function	GO:0046915	transition metal ion transmembrane transporter activity	5	85	0.324766	0.765937	evm.TU.Gh_D11G1596,evm.TU.Gh_A05G0327,evm.TU.Gh_A11G1441,evm.TU.Gh_D05G0432,evm.TU.Gh_A07G2269
Molecular Function	GO:0004455	ketol-acid reductoisomerase activity	1	9	0.335069	0.773598	evm.TU.Gh_A07G0524
Molecular Function	GO:0004781	sulfate adenylyltransferase (ATP) activity	1	9	0.335069	0.773598	evm.TU.Gh_A02G0333
Molecular Function	GO:0005215	transporter activity	139	3017	0.328479	0.773598	evm.TU.Gh_D05G2746,novel.45727,evm.TU.Gh_A13G0105,novel.64244,evm.TU.Gh_D10G1831,evm.TU.Gh_A06G1908,evm.TU.Gh_A03G1576,evm.TU.Gh_D11G0323,novel.54022,evm.TU.Gh_A11G0578,evm.TU.Gh_A05G2474,evm.TU.Gh_D08G1352,evm.TU.Gh_A03G1323,evm.TU.Gh_A10G1401,evm.TU.Gh_A07G0283,evm.TU.Gh_D02G1555,evm.TU.Gh_D11G0733,evm.TU.Gh_D13G2537,evm.TU.Gh_D04G2010,evm.TU.Gh_A04G0089,evm.TU.Gh_A11G2248,evm.TU.Gh_A09G0073,no…
Molecular Function	GO:0016838	carbon-oxygen lyase activity, acting on phosphates	6	106	0.330008	0.773598	evm.TU.Gh_A05G1383,evm.TU.Gh_A05G1382,evm.TU.Gh_D05G1551,evm.TU.Gh_D01G1963,evm.TU.Gh_D11G3402,evm.TU.Gh_A01G1712
Molecular Function	GO:0045430	chalcone isomerase activity	1	9	0.335069	0.773598	evm.TU.Gh_D13G0211
Molecular Function	GO:0090447	glycerol-3-phosphate 2-O-acyltransferase activity	1	9	0.335069	0.773598	novel.50301
Molecular Function	GO:0004805	trehalose-phosphatase activity	2	27	0.337804	0.777186	evm.TU.Gh_D12G2695,evm.TU.Gh_A12G2277
Molecular Function	GO:0042623	ATPase activity, coupled	38	796	0.342266	0.783796	evm.TU.Gh_D04G0305,evm.TU.Gh_A11G2248,evm.TU.Gh_A11G1047,evm.TU.Gh_A12G1091,evm.TU.Gh_A07G1726,evm.TU.Gh_A12G1577,evm.TU.Gh_D11G2853,evm.TU.Gh_D02G1555,evm.TU.Gh_D10G2430,evm.TU.Gh_D04G1826,evm.TU.Gh_D05G1300,evm.TU.Gh_D01G2124,evm.TU.Gh_D04G0168,evm.TU.Gh_A09G1923,novel.23485,evm.TU.Gh_D09G2141,evm.TU.Gh_D13G1410,evm.TU.Gh_A12G1573,evm.TU.Gh_A03G1126,evm.TU.Gh_Sca010215G01,evm.TU.Gh_D10G2432,evm…
Molecular Function	GO:0061630	ubiquitin protein ligase activity	7	129	0.347379	0.790918	evm.TU.Gh_A13G2326,evm.TU.Gh_A09G0989,evm.TU.Gh_D05G1368,evm.TU.Gh_A05G1190,evm.TU.Gh_D01G1847,evm.TU.Gh_D13G2139,evm.TU.Gh_A01G1613
Molecular Function	GO:0061659	ubiquitin-like protein ligase activity	7	129	0.347379	0.790918	evm.TU.Gh_A13G2326,evm.TU.Gh_A09G0989,evm.TU.Gh_D05G1368,evm.TU.Gh_A05G1190,evm.TU.Gh_D13G2139,evm.TU.Gh_D01G1847,evm.TU.Gh_A01G1613
Molecular Function	GO:0003872	6-phosphofructokinase activity	2	29	0.370309	0.820557	evm.TU.Gh_D05G0274,evm.TU.Gh_A05G0198
Molecular Function	GO:0004144	diacylglycerol O-acyltransferase activity	2	29	0.370309	0.820557	evm.TU.Gh_A07G0119,evm.TU.Gh_A13G0955
Molecular Function	GO:0004869	cysteine-type endopeptidase inhibitor activity	2	29	0.370309	0.820557	evm.TU.Gh_D09G1042,evm.TU.Gh_A09G1021
Molecular Function	GO:0015293	symporter activity	3	49	0.370789	0.820557	evm.TU.Gh_D01G1760,evm.TU.Gh_A03G1576,evm.TU.Gh_A06G1862
Molecular Function	GO:0004061	arylformamidase activity	1	11	0.392719	0.836276	evm.TU.Gh_A13G0376
Molecular Function	GO:0004348	glucosylceramidase activity	1	11	0.392719	0.836276	evm.TU.Gh_D10G1420
Molecular Function	GO:0004779	sulfate adenylyltransferase activity	1	11	0.392719	0.836276	evm.TU.Gh_A02G0333
Molecular Function	GO:0008252	nucleotidase activity	2	30	0.386324	0.836276	evm.TU.Gh_D06G1343,evm.TU.Gh_A06G1093
Molecular Function	GO:0008792	arginine decarboxylase activity	1	11	0.392719	0.836276	evm.TU.Gh_A04G1054
Molecular Function	GO:0015140	malate transmembrane transporter activity	1	11	0.392719	0.836276	evm.TU.Gh_D07G1355
Molecular Function	GO:0016229	steroid dehydrogenase activity	2	30	0.386324	0.836276	evm.TU.Gh_D07G0734,novel.11023
Molecular Function	GO:0080161	auxin transmembrane transporter activity	1	11	0.392719	0.836276	evm.TU.Gh_A05G3374
Molecular Function	GO:0016790	thiolester hydrolase activity	3	51	0.395066	0.838559	evm.TU.Gh_A11G1444,evm.TU.Gh_D11G1599,evm.TU.Gh_D13G2098
Molecular Function	GO:0016616	oxidoreductase activity, acting on the CH-OH group of donors, NAD or NADP as acceptor	17	354	0.402598	0.8518	evm.TU.Gh_D11G0761,evm.TU.Gh_D07G2235,novel.11023,evm.TU.Gh_A07G2014,evm.TU.Gh_D12G2181,evm.TU.Gh_A11G0650,evm.TU.Gh_D09G0331,evm.TU.Gh_D01G2260,evm.TU.Gh_A07G0524,evm.TU.Gh_D07G0692,evm.TU.Gh_D05G0395,evm.TU.Gh_A09G0329,evm.TU.Gh_A12G2006,evm.TU.Gh_A12G1970,evm.TU.Gh_D07G0734,evm.TU.Gh_A11G2341,evm.TU.Gh_Sca005107G01
Molecular Function	GO:0004565	beta-galactosidase activity	3	52	0.407113	0.858591	evm.TU.Gh_D06G0420,evm.TU.Gh_A06G0388,evm.TU.Gh_A10G0194
Molecular Function	GO:0022891	substrate-specific transmembrane transporter activity	76	1663	0.40803	0.859606	evm.TU.Gh_A07G0283,evm.TU.Gh_D13G2537,evm.TU.Gh_D04G2010,evm.TU.Gh_D12G1182,evm.TU.Gh_A12G1577,evm.TU.Gh_A11G2248,evm.TU.Gh_D06G0344,evm.TU.Gh_D05G0432,evm.TU.Gh_A09G1923,evm.TU.Gh_D01G2124,evm.TU.Gh_D09G2141,evm.TU.Gh_D03G0209,evm.TU.Gh_A03G1923,evm.TU.Gh_D07G1377,evm.TU.Gh_D12G0460,evm.TU.Gh_A05G3779,evm.TU.Gh_D07G1930,evm.TU.Gh_D01G1760,evm.TU.Gh_D05G2746,evm.TU.Gh_D05G0913,novel.45727,evm.TU.…
Molecular Function	GO:0004722	protein serine/threonine phosphatase activity	14	291	0.415504	0.872559	evm.TU.Gh_A11G1975,evm.TU.Gh_D13G0441,evm.TU.Gh_D05G1932,evm.TU.Gh_D04G0015,evm.TU.Gh_D05G2170,evm.TU.Gh_A04G0660,evm.TU.Gh_D02G2032,evm.TU.Gh_A10G0846,evm.TU.Gh_A03G1618,evm.TU.Gh_A13G2104,evm.TU.Gh_A05G1737,evm.TU.Gh_A05G2885,evm.TU.Gh_D11G2000,evm.TU.Gh_D05G0109
Molecular Function	GO:0004749	ribose phosphate diphosphokinase activity	1	12	0.419643	0.873758	evm.TU.Gh_A12G1912
Molecular Function	GO:0016160	amylase activity	3	53	0.419087	0.873758	evm.TU.Gh_A01G0979,evm.TU.Gh_A06G0010,evm.TU.Gh_D01G1030
Molecular Function	GO:0030170	pyridoxal phosphate binding	14	292	0.420501	0.873758	evm.TU.Gh_D05G0104,evm.TU.Gh_D04G1609,evm.TU.Gh_A03G0997,evm.TU.Gh_D11G0974,evm.TU.Gh_D05G0102,evm.TU.Gh_A02G1431,evm.TU.Gh_A03G2161,evm.TU.Gh_A01G1272,evm.TU.Gh_D02G1390,evm.TU.Gh_A11G0831,evm.TU.Gh_A13G1261,evm.TU.Gh_D10G0019,evm.TU.Gh_A05G0049,evm.TU.Gh_D05G3814
Molecular Function	GO:0070279	vitamin B6 binding	14	292	0.420501	0.873758	evm.TU.Gh_D10G0019,evm.TU.Gh_A05G0049,evm.TU.Gh_A13G1261,evm.TU.Gh_D05G3814,evm.TU.Gh_A11G0831,evm.TU.Gh_D11G0974,evm.TU.Gh_D05G0102,evm.TU.Gh_A02G1431,evm.TU.Gh_A03G2161,evm.TU.Gh_D02G1390,evm.TU.Gh_A01G1272,evm.TU.Gh_D05G0104,evm.TU.Gh_A03G0997,evm.TU.Gh_D04G1609
Molecular Function	GO:0016628	oxidoreductase activity, acting on the CH-CH group of donors, NAD or NADP as acceptor	8	162	0.428818	0.889202	evm.TU.Gh_D12G0129,novel.63195,evm.TU.Gh_D06G0640,evm.TU.Gh_A01G0988,evm.TU.Gh_A11G1729,evm.TU.Gh_A06G0566,evm.TU.Gh_D11G1887,evm.TU.Gh_A13G2046
Molecular Function	GO:0019842	vitamin binding	19	404	0.428835	0.889202	evm.TU.Gh_A11G0831,evm.TU.Gh_A01G0086,evm.TU.Gh_D10G0019,evm.TU.Gh_D05G0104,evm.TU.Gh_A03G0997,evm.TU.Gh_D04G1609,evm.TU.Gh_D13G0167,evm.TU.Gh_D05G0102,evm.TU.Gh_D11G0974,evm.TU.Gh_A02G1431,evm.TU.Gh_D02G1390,evm.TU.Gh_A13G1261,evm.TU.Gh_A05G0049,evm.TU.Gh_D02G0155,evm.TU.Gh_D05G3814,evm.TU.Gh_A02G0121,evm.TU.Gh_A03G2161,evm.TU.Gh_A05G1570,evm.TU.Gh_A01G1272
Molecular Function	GO:0022836	gated channel activity	9	184	0.429704	0.89007	evm.TU.Gh_D07G0339,evm.TU.Gh_D08G1056,evm.TU.Gh_D13G2537,evm.TU.Gh_D03G0209,evm.TU.Gh_A02G1505,evm.TU.Gh_A07G0283,evm.TU.Gh_A13G1579,evm.TU.Gh_D03G0208,evm.TU.Gh_A08G0870
Molecular Function	GO:0015079	potassium ion transmembrane transporter activity	7	141	0.434702	0.894787	evm.TU.Gh_A11G0578,evm.TU.Gh_D05G2746,evm.TU.Gh_D01G1760,evm.TU.Gh_A05G2474,evm.TU.Gh_D05G1433,evm.TU.Gh_A13G1579,evm.TU.Gh_A05G1265
Molecular Function	GO:0004322	ferroxidase activity	1	13	0.445373	0.902866	evm.TU.Gh_D09G1582
Molecular Function	GO:0004824	lysine-tRNA ligase activity	1	13	0.445373	0.902866	evm.TU.Gh_A09G2435
Molecular Function	GO:0008199	ferric iron binding	1	13	0.445373	0.902866	evm.TU.Gh_D09G1582
Molecular Function	GO:0015556	C4-dicarboxylate transmembrane transporter activity	1	13	0.445373	0.902866	evm.TU.Gh_D07G1355
Molecular Function	GO:0016724	oxidoreductase activity, oxidizing metal ions, oxygen as acceptor	1	13	0.445373	0.902866	evm.TU.Gh_D09G1582
Molecular Function	GO:0042625	ATPase coupled ion transmembrane transporter activity	14	297	0.445487	0.902866	evm.TU.Gh_A09G1923,evm.TU.Gh_A08G0413,evm.TU.Gh_A02G1457,evm.TU.Gh_D01G2124,evm.TU.Gh_A07G1245,evm.TU.Gh_D07G1353,evm.TU.Gh_A07G1726,evm.TU.Gh_A12G1577,evm.TU.Gh_D09G2141,evm.TU.Gh_D07G1930,evm.TU.Gh_D03G0256,evm.TU.Gh_D10G2430,evm.TU.Gh_A11G2248,evm.TU.Gh_A05G0564
Molecular Function	GO:0051920	peroxiredoxin activity	1	13	0.445373	0.902866	evm.TU.Gh_A10G1567
Molecular Function	GO:0070290	N-acylphosphatidylethanolamine-specific phospholipase D activity	2	34	0.448419	0.906946	evm.TU.Gh_A08G1600,evm.TU.Gh_D08G1911
Molecular Function	GO:0016887	ATPase activity	49	1083	0.461945	0.929541	evm.TU.Gh_D12G1215,evm.TU.Gh_A08G0413,evm.TU.Gh_A05G3297,evm.TU.Gh_A05G3422,evm.TU.Gh_A08G1071,evm.TU.Gh_D07G1930,evm.TU.Gh_D03G0256,evm.TU.Gh_A04G1487,evm.TU.Gh_A05G0564,evm.TU.Gh_D12G1708,evm.TU.Gh_D12G1738,novel.51353,evm.TU.Gh_A02G1457,evm.TU.Gh_D10G0628,evm.TU.Gh_D08G1352,evm.TU.Gh_A07G1245,evm.TU.Gh_D07G1353,evm.TU.Gh_D11G2850,evm.TU.Gh_A07G1978,evm.TU.Gh_A11G2508,evm.TU.Gh_D11G0323,evm.TU.…
Molecular Function	GO:0005451	monovalent cation:proton antiporter activity	2	35	0.463387	0.9296	novel.45727,evm.TU.Gh_A12G0061
Molecular Function	GO:0008443	phosphofructokinase activity	2	35	0.463387	0.9296	evm.TU.Gh_A05G0198,evm.TU.Gh_D05G0274
Molecular Function	GO:0008514	organic anion transmembrane transporter activity	6	123	0.46468	0.930304	evm.TU.Gh_D12G0460,evm.TU.Gh_A04G1020,evm.TU.Gh_A12G0457,evm.TU.Gh_D09G0052,evm.TU.Gh_D07G1355,evm.TU.Gh_A03G1923
Molecular Function	GO:0003950	NAD+ ADP-ribosyltransferase activity	3	57	0.466086	0.932172	evm.TU.Gh_D12G1442,novel.54119,evm.TU.Gh_A12G1318
Molecular Function	GO:0022853	active ion transmembrane transporter activity	14	302	0.470403	0.933951	evm.TU.Gh_D03G0256,evm.TU.Gh_D10G2430,evm.TU.Gh_D07G1930,evm.TU.Gh_D09G2141,evm.TU.Gh_A07G1726,evm.TU.Gh_A12G1577,evm.TU.Gh_A05G0564,evm.TU.Gh_A11G2248,evm.TU.Gh_A08G0413,evm.TU.Gh_A09G1923,evm.TU.Gh_A07G1245,evm.TU.Gh_D07G1353,evm.TU.Gh_D01G2124,evm.TU.Gh_A02G1457
Molecular Function	GO:0070011	peptidase activity, acting on L-amino acid peptides	60	1333	0.470024	0.933951	evm.TU.Gh_D05G3276,evm.TU.Gh_A11G0045,evm.TU.Gh_D05G0629,evm.TU.Gh_D07G1515,evm.TU.Gh_D11G0049,evm.TU.Gh_A08G0627,evm.TU.Gh_A11G1497,evm.TU.Gh_D05G2258,evm.TU.Gh_D05G3279,evm.TU.Gh_D09G0843,evm.TU.Gh_D06G1428,evm.TU.Gh_A05G0508,evm.TU.Gh_D05G3098,evm.TU.Gh_A10G0114,evm.TU.Gh_D05G0630,evm.TU.Gh_A01G0875,evm.TU.Gh_A04G0367,evm.TU.Gh_A02G0601,evm.TU.Gh_D11G0260,evm.TU.Gh_D05G1120,evm.TU.Gh_D05G2031,…
Molecular Function	GO:0016763	transferase activity, transferring pentosyl groups	6	124	0.472472	0.936405	evm.TU.Gh_A12G1318,evm.TU.Gh_D11G1944,evm.TU.Gh_D12G0669,evm.TU.Gh_A12G0665,evm.TU.Gh_D12G1442,novel.54119
Molecular Function	GO:0004630	phospholipase D activity	2	36	0.478113	0.940035	evm.TU.Gh_A08G1600,evm.TU.Gh_D08G1911
Molecular Function	GO:0016868	intramolecular transferase activity, phosphotransferases	2	36	0.478113	0.940035	evm.TU.Gh_A12G2606,evm.TU.Gh_D12G1056
Molecular Function	GO:0043178	alcohol binding	2	36	0.478113	0.940035	evm.TU.Gh_A13G0726,evm.TU.Gh_D13G0850
Molecular Function	GO:0070008	serine-type exopeptidase activity	5	103	0.482794	0.947351	evm.TU.Gh_D01G0911,evm.TU.Gh_A01G0875,evm.TU.Gh_A04G0931,evm.TU.Gh_D02G0924,evm.TU.Gh_D05G2031
Molecular Function	GO:0003830	beta-1,4-mannosylglycoprotein 4-beta-N-acetylglucosaminyltransferase activity	1	15	0.493463	0.954062	evm.TU.Gh_A05G2714
Molecular Function	GO:0004030	aldehyde dehydrogenase [NAD(P)+] activity	1	15	0.493463	0.954062	evm.TU.Gh_D06G0414
Molecular Function	GO:0005094	Rho GDP-dissociation inhibitor activity	1	15	0.493463	0.954062	evm.TU.Gh_D05G1670
Molecular Function	GO:0005315	inorganic phosphate transmembrane transporter activity	2	37	0.492588	0.954062	evm.TU.Gh_D07G2154,evm.TU.Gh_A07G1937
Molecular Function	GO:0050113	inositol oxygenase activity	1	15	0.493463	0.954062	evm.TU.Gh_A10G0562
Molecular Function	GO:0015075	ion transmembrane transporter activity	60	1344	0.496189	0.955588	evm.TU.Gh_D07G1355,evm.TU.Gh_D05G0913,evm.TU.Gh_A05G0564,evm.TU.Gh_A07G1267,novel.45727,evm.TU.Gh_D07G1930,evm.TU.Gh_D03G0256,evm.TU.Gh_D07G0339,evm.TU.Gh_D05G2746,evm.TU.Gh_A11G1441,evm.TU.Gh_D01G1760,evm.TU.Gh_D09G0052,evm.TU.Gh_D10G1831,evm.TU.Gh_A08G0413,evm.TU.Gh_D11G1596,evm.TU.Gh_A13G0105,evm.TU.Gh_A10G1574,evm.TU.Gh_A08G0870,evm.TU.Gh_D06G2007,evm.TU.Gh_A12G0457,evm.TU.Gh_A06G1908,evm.TU.…
Molecular Function	GO:0031072	heat shock protein binding	4	82	0.495268	0.955588	evm.TU.Gh_D04G0696,evm.TU.Gh_D09G0981,evm.TU.Gh_A04G0750,evm.TU.Gh_D04G1232
Molecular Function	GO:0050662	coenzyme binding	38	850	0.501949	0.965738	evm.TU.Gh_A10G0059,evm.TU.Gh_D05G1596,evm.TU.Gh_D05G0358,evm.TU.Gh_D07G0692,evm.TU.Gh_A06G0730,evm.TU.Gh_A11G0650,evm.TU.Gh_D10G0069,evm.TU.Gh_D11G0761,novel.63583,evm.TU.Gh_D07G2235,evm.TU.Gh_A11G0090,evm.TU.Gh_A01G1018,evm.TU.Gh_A10G0065,evm.TU.Gh_A02G0121,evm.TU.Gh_A03G1124,evm.TU.Gh_D11G0840,evm.TU.Gh_D10G0066,evm.TU.Gh_A10G1090,evm.TU.Gh_A05G1424,evm.TU.Gh_D10G1082,evm.TU.Gh_A10G1382,evm.TU.…
Molecular Function	GO:0008725	DNA-3-methyladenine glycosylase activity	1	16	0.515922	0.973643	evm.TU.Gh_A01G0805
Molecular Function	GO:0015103	inorganic anion transmembrane transporter activity	7	152	0.513219	0.973643	evm.TU.Gh_D10G1831,evm.TU.Gh_D06G2007,evm.TU.Gh_D06G0344,evm.TU.Gh_A06G1641,evm.TU.Gh_A10G1574,evm.TU.Gh_A13G0105,evm.TU.Gh_A06G1908
Molecular Function	GO:0042349	guiding stereospecific synthesis activity	1	16	0.515922	0.973643	evm.TU.Gh_D03G0709
Molecular Function	GO:0043733	DNA-3-methylbase glycosylase activity	1	16	0.515922	0.973643	evm.TU.Gh_A01G0805
Molecular Function	GO:0003843	1,3-beta-D-glucan synthase activity	2	40	0.534449	0.984957	evm.TU.Gh_D02G0373,novel.17295
Molecular Function	GO:0004751	ribose-5-phosphate isomerase activity	1	17	0.537385	0.984957	evm.TU.Gh_A03G1070
Molecular Function	GO:0005096	GTPase activator activity	4	85	0.523586	0.984957	evm.TU.Gh_A10G0196,evm.TU.Gh_A13G1219,evm.TU.Gh_D13G1518,evm.TU.Gh_D10G2623
Molecular Function	GO:0005543	phospholipid binding	7	154	0.527108	0.984957	evm.TU.Gh_A13G0813,evm.TU.Gh_A01G0076,evm.TU.Gh_D01G0076,evm.TU.Gh_A07G0540,evm.TU.Gh_D12G0129,evm.TU.Gh_D13G1054,evm.TU.Gh_A13G0574
Molecular Function	GO:0008271	secondary active sulfate transmembrane transporter activity	2	40	0.534449	0.984957	evm.TU.Gh_D06G0344,evm.TU.Gh_A06G1908
Molecular Function	GO:0015116	sulfate transmembrane transporter activity	2	40	0.534449	0.984957	evm.TU.Gh_D06G0344,evm.TU.Gh_A06G1908
Molecular Function	GO:0016157	sucrose synthase activity	2	40	0.534449	0.984957	evm.TU.Gh_A07G0146,evm.TU.Gh_D07G0139
Molecular Function	GO:0016661	oxidoreductase activity, acting on other nitrogenous compounds as donors	1	17	0.537385	0.984957	evm.TU.Gh_D04G1947
Molecular Function	GO:0016861	intramolecular oxidoreductase activity, interconverting aldoses and ketoses	3	63	0.533161	0.984957	evm.TU.Gh_A03G1070,evm.TU.Gh_D11G1675,evm.TU.Gh_A11G1514
Molecular Function	GO:0030599	pectinesterase activity	8	178	0.534635	0.984957	evm.TU.Gh_A11G0727,evm.TU.Gh_A05G0272,evm.TU.Gh_D05G0373,evm.TU.Gh_A12G0564,novel.63326,evm.TU.Gh_D12G1297,evm.TU.Gh_D12G2415,evm.TU.Gh_A12G2265
Molecular Function	GO:0045330	aspartyl esterase activity	8	177	0.52821	0.984957	evm.TU.Gh_A12G0564,evm.TU.Gh_D05G0373,evm.TU.Gh_A05G0272,evm.TU.Gh_A11G0727,evm.TU.Gh_A12G2265,evm.TU.Gh_D12G2415,novel.63326,evm.TU.Gh_D12G1297
Molecular Function	GO:0019829	cation-transporting ATPase activity	13	293	0.538266	0.985656	evm.TU.Gh_D01G2124,evm.TU.Gh_A02G1457,evm.TU.Gh_D07G1353,evm.TU.Gh_A07G1245,evm.TU.Gh_A09G1923,evm.TU.Gh_A08G0413,evm.TU.Gh_A05G0564,evm.TU.Gh_A11G2248,evm.TU.Gh_A07G1726,evm.TU.Gh_D03G0256,evm.TU.Gh_D10G2430,evm.TU.Gh_D07G1930,evm.TU.Gh_D09G2141
Molecular Function	GO:0004857	enzyme inhibitor activity	18	409	0.546172	0.997358	evm.TU.Gh_A12G2265,novel.53735,evm.TU.Gh_D12G1297,evm.TU.Gh_Sca005135G01,evm.TU.Gh_D09G1042,evm.TU.Gh_D04G0198,evm.TU.Gh_Sca005287G02,evm.TU.Gh_D12G2415,evm.TU.Gh_A05G3386,novel.63326,evm.TU.Gh_D11G0329,evm.TU.Gh_A11G0275,evm.TU.Gh_D06G2381,evm.TU.Gh_A05G0272,evm.TU.Gh_D05G0373,evm.TU.Gh_A09G1021,evm.TU.Gh_A11G0727,novel.61279
Molecular Function	GO:0003905	alkylbase DNA N-glycosylase activity	1	18	0.557898	0.998798	evm.TU.Gh_A01G0805
Molecular Function	GO:0005536	glucose binding	1	18	0.557898	0.998798	evm.TU.Gh_D13G2268
Molecular Function	GO:0016744	transferase activity, transferring aldehyde or ketonic groups	2	42	0.561008	0.998798	evm.TU.Gh_A02G0121,evm.TU.Gh_D02G0155
Molecular Function	GO:0048037	cofactor binding	58	1321	0.549099	0.998798	novel.62113,evm.TU.Gh_D06G0856,evm.TU.Gh_A13G1261,evm.TU.Gh_D02G0155,novel.54705,evm.TU.Gh_A05G1647,evm.TU.Gh_D02G0215,evm.TU.Gh_D09G0742,evm.TU.Gh_A01G1272,evm.TU.Gh_D02G1553,evm.TU.Gh_A07G2014,evm.TU.Gh_A10G0060,evm.TU.Gh_D02G0213,evm.TU.Gh_A11G0831,evm.TU.Gh_D12G1462,evm.TU.Gh_D10G0019,evm.TU.Gh_D09G0331,evm.TU.Gh_A03G0997,evm.TU.Gh_D01G0186,evm.TU.Gh_D13G0167,novel.62989,evm.TU.Gh_D05G1836,ev…
Molecular Function	GO:0051119	sugar transmembrane transporter activity	3	65	0.554439	0.998798	evm.TU.Gh_A05G3779,evm.TU.Gh_D05G2074,evm.TU.Gh_A04G0861
Molecular Function	GO:1901682	sulfur compound transmembrane transporter activity	2	42	0.561008	0.998798	evm.TU.Gh_A06G1908,evm.TU.Gh_D06G0344
Molecular Function	GO:0000155	phosphorelay sensor kinase activity	3	87	0.746909	1	evm.TU.Gh_D02G0417,evm.TU.Gh_A02G0358,evm.TU.Gh_A11G1025
Molecular Function	GO:0000287	magnesium ion binding	17	435	0.735704	1	evm.TU.Gh_D01G1963,evm.TU.Gh_D13G0167,evm.TU.Gh_A01G1712,evm.TU.Gh_A12G1577,evm.TU.Gh_D08G2020,evm.TU.Gh_D11G3402,evm.TU.Gh_D04G0168,evm.TU.Gh_A05G3422,evm.TU.Gh_D05G1300,evm.TU.Gh_A02G0121,evm.TU.Gh_A12G1912,evm.TU.Gh_A05G1382,evm.TU.Gh_A05G1383,evm.TU.Gh_D05G1551,evm.TU.Gh_D09G2442,evm.TU.Gh_D12G1708,evm.TU.Gh_D02G0155
Molecular Function	GO:0000975	regulatory region DNA binding	3	103	0.840173	1	evm.TU.Gh_D11G2018,evm.TU.Gh_A11G1957,evm.TU.Gh_A12G0699
Molecular Function	GO:0000988	transcription factor activity, protein binding	1	180	0.999718	1	evm.TU.Gh_A06G0525
Molecular Function	GO:0000989	transcription factor activity, transcription factor binding	1	157	0.999198	1	evm.TU.Gh_A06G0525
Molecular Function	GO:0001067	regulatory region nucleic acid binding	3	103	0.840173	1	evm.TU.Gh_D11G2018,evm.TU.Gh_A12G0699,evm.TU.Gh_A11G1957
Molecular Function	GO:0001882	nucleoside binding	11	949	1	1	evm.TU.Gh_D02G0753,novel.52637,evm.TU.Gh_A01G1528,evm.TU.Gh_D04G1714,evm.TU.Gh_Sca005608G02,evm.TU.Gh_A04G1106,novel.52377,evm.TU.Gh_Sca005608G01,evm.TU.Gh_A13G0044,evm.TU.Gh_D07G1610,evm.TU.Gh_D01G1777
Molecular Function	GO:0001883	purine nucleoside binding	11	923	1	1	evm.TU.Gh_Sca005608G02,evm.TU.Gh_A04G1106,novel.52377,evm.TU.Gh_A13G0044,evm.TU.Gh_Sca005608G01,evm.TU.Gh_D02G0753,novel.52637,evm.TU.Gh_D04G1714,evm.TU.Gh_A01G1528,evm.TU.Gh_D01G1777,evm.TU.Gh_D07G1610
Molecular Function	GO:0003676	nucleic acid binding	341	8815	0.998039	1	evm.TU.Gh_A04G0887,evm.TU.Gh_A05G1381,evm.TU.Gh_Sca004760G01,evm.TU.Gh_A06G0329,evm.TU.Gh_A12G2425,novel.327,evm.TU.Gh_D12G2301,evm.TU.Gh_D05G0600,evm.TU.Gh_D10G2121,evm.TU.Gh_D07G1877,novel.26187,novel.37583,evm.TU.Gh_D08G1333,evm.TU.Gh_D06G1912,evm.TU.Gh_A09G1845,evm.TU.Gh_A09G2480,evm.TU.Gh_A08G1051,evm.TU.Gh_D09G1565,evm.TU.Gh_A01G0419,evm.TU.Gh_D03G0441,evm.TU.Gh_D06G0115,evm.TU.Gh_Sca004981…
Molecular Function	GO:0003682	chromatin binding	3	180	0.987532	1	evm.TU.Gh_D02G2249,evm.TU.Gh_A12G0338,evm.TU.Gh_D12G0326
Molecular Function	GO:0003712	transcription cofactor activity	1	129	0.997136	1	evm.TU.Gh_A06G0525
Molecular Function	GO:0003713	transcription coactivator activity	1	25	0.678161	1	evm.TU.Gh_A06G0525
Molecular Function	GO:0003723	RNA binding	15	1966	1	1	evm.TU.Gh_D01G1133,evm.TU.Gh_D06G1912,evm.TU.Gh_A05G3803,evm.TU.Gh_A06G0772,evm.TU.Gh_A07G2166,evm.TU.Gh_D03G0870,evm.TU.Gh_A11G0281,evm.TU.Gh_A03G0586,evm.TU.Gh_A11G1427,evm.TU.Gh_D11G1578,novel.20191,evm.TU.Gh_A01G1100,novel.5101,evm.TU.Gh_D05G1776,novel.5102
Molecular Function	GO:0003735	structural constituent of ribosome	7	1396	1	1	evm.TU.Gh_A10G0896,evm.TU.Gh_A11G2399,evm.TU.Gh_D04G0448,evm.TU.Gh_A05G3339,evm.TU.Gh_A03G0797,evm.TU.Gh_D02G1221,evm.TU.Gh_D10G0853
Molecular Function	GO:0003743	translation initiation factor activity	1	348	1	1	evm.TU.Gh_A06G0772
Molecular Function	GO:0003746	translation elongation factor activity	2	209	0.999192	1	evm.TU.Gh_A05G3803,evm.TU.Gh_D05G1776
Molecular Function	GO:0003756	protein disulfide isomerase activity	1	23	0.6476	1	evm.TU.Gh_A01G1602
Molecular Function	GO:0003779	actin binding	3	244	0.998826	1	evm.TU.Gh_A13G2351,evm.TU.Gh_D01G1561,evm.TU.Gh_A01G1309
Molecular Function	GO:0003899	DNA-directed 5'-3' RNA polymerase activity	1	266	0.999994	1	evm.TU.Gh_D04G0606
Molecular Function	GO:0003924	GTPase activity	9	455	0.998477	1	evm.TU.Gh_D01G1777,novel.52637,evm.TU.Gh_A01G1528,evm.TU.Gh_D04G1714,evm.TU.Gh_Sca005608G02,evm.TU.Gh_A04G1106,novel.52377,evm.TU.Gh_Sca005608G01,evm.TU.Gh_A13G0044
Molecular Function	GO:0003954	NADH dehydrogenase activity	2	103	0.945998	1	evm.TU.Gh_D06G1340,evm.TU.Gh_A06G1091
Molecular Function	GO:0003993	acid phosphatase activity	1	82	0.97578	1	evm.TU.Gh_A10G1354
Molecular Function	GO:0003995	acyl-CoA dehydrogenase activity	1	41	0.844258	1	evm.TU.Gh_D01G0186
Molecular Function	GO:0003997	acyl-CoA oxidase activity	1	31	0.754847	1	evm.TU.Gh_D01G0186
Molecular Function	GO:0004180	carboxypeptidase activity	5	116	0.588642	1	evm.TU.Gh_D02G0924,evm.TU.Gh_A04G0931,evm.TU.Gh_D09G0843,evm.TU.Gh_D05G2031,evm.TU.Gh_A09G0839
Molecular Function	GO:0004185	serine-type carboxypeptidase activity	3	93	0.786112	1	evm.TU.Gh_A04G0931,evm.TU.Gh_D02G0924,evm.TU.Gh_D05G2031
Molecular Function	GO:0004222	metalloendopeptidase activity	5	169	0.87341	1	evm.TU.Gh_A11G0245,evm.TU.Gh_D05G3098,evm.TU.Gh_A01G1085,evm.TU.Gh_A05G2793,evm.TU.Gh_D11G0260
Molecular Function	GO:0004252	serine-type endopeptidase activity	11	299	0.776119	1	evm.TU.Gh_A01G0875,evm.TU.Gh_A12G0939,evm.TU.Gh_D11G1658,evm.TU.Gh_D01G0911,evm.TU.Gh_A11G1497,novel.60856,evm.TU.Gh_D07G1515,evm.TU.Gh_D12G1029,evm.TU.Gh_A05G2014,evm.TU.Gh_A10G1310,evm.TU.Gh_D11G1939
Molecular Function	GO:0004298	threonine-type endopeptidase activity	1	75	0.966717	1	evm.TU.Gh_D02G2243
Molecular Function	GO:0004372	glycine hydroxymethyltransferase activity	1	36	0.8046	1	evm.TU.Gh_D04G1609
Molecular Function	GO:0004386	helicase activity	10	438	0.994044	1	evm.TU.Gh_A09G0265,evm.TU.Gh_D04G1826,evm.TU.Gh_A04G1487,evm.TU.Gh_A06G0772,evm.TU.Gh_D05G2127,evm.TU.Gh_A12G1192,evm.TU.Gh_A12G2558,evm.TU.Gh_D12G1314,evm.TU.Gh_D06G1350,evm.TU.Gh_A06G1100
Molecular Function	GO:0004396	hexokinase activity	1	20	0.596235	1	evm.TU.Gh_D13G2268
Molecular Function	GO:0004427	inorganic diphosphatase activity	1	57	0.924651	1	evm.TU.Gh_D06G1817
Molecular Function	GO:0004620	phospholipase activity	2	72	0.834323	1	evm.TU.Gh_A08G1600,evm.TU.Gh_D08G1911
Molecular Function	GO:0004659	prenyltransferase activity	1	39	0.829465	1	novel.46766
Molecular Function	GO:0004673	protein histidine kinase activity	3	87	0.746909	1	evm.TU.Gh_A02G0358,evm.TU.Gh_A11G1025,evm.TU.Gh_D02G0417
Molecular Function	GO:0004709	MAP kinase kinase kinase activity	1	19	0.5775	1	evm.TU.Gh_D01G1437
Molecular Function	GO:0004721	phosphoprotein phosphatase activity	17	493	0.883512	1	evm.TU.Gh_D05G0109,evm.TU.Gh_A01G1309,evm.TU.Gh_D11G2000,evm.TU.Gh_A13G2104,evm.TU.Gh_A05G1737,evm.TU.Gh_D02G2032,evm.TU.Gh_D05G2170,evm.TU.Gh_D01G1561,evm.TU.Gh_A04G0660,evm.TU.Gh_D13G0441,evm.TU.Gh_D05G1932,evm.TU.Gh_A11G1975,evm.TU.Gh_D04G0015,evm.TU.Gh_A05G2885,evm.TU.Gh_A03G1618,evm.TU.Gh_D11G0354,evm.TU.Gh_A10G0846
Molecular Function	GO:0004725	protein tyrosine phosphatase activity	2	80	0.874913	1	evm.TU.Gh_A01G1309,evm.TU.Gh_D01G1561
Molecular Function	GO:0004743	pyruvate kinase activity	2	54	0.697195	1	evm.TU.Gh_D09G2442,evm.TU.Gh_D08G2020
Molecular Function	GO:0004812	aminoacyl-tRNA ligase activity	9	216	0.622014	1	evm.TU.Gh_D10G2414,evm.TU.Gh_Sca004981G05,evm.TU.Gh_A09G2435,evm.TU.Gh_D13G1360,evm.TU.Gh_Sca009614G01,evm.TU.Gh_Sca004981G01,novel.59354,evm.TU.Gh_A10G2163,evm.TU.Gh_Sca004981G03
Molecular Function	GO:0005092	GDP-dissociation inhibitor activity	1	29	0.731565	1	evm.TU.Gh_D05G1670
Molecular Function	GO:0005102	receptor binding	1	38	0.821549	1	novel.25906
Molecular Function	GO:0005198	structural molecule activity	12	1652	1	1	novel.52377,evm.TU.Gh_A13G1247,evm.TU.Gh_D10G0853,evm.TU.Gh_A05G3339,evm.TU.Gh_D13G1549,evm.TU.Gh_D04G0448,evm.TU.Gh_A10G0710,evm.TU.Gh_A11G2399,evm.TU.Gh_A10G0896,evm.TU.Gh_D11G1588,evm.TU.Gh_D02G1221,evm.TU.Gh_A03G0797
Molecular Function	GO:0005200	structural constituent of cytoskeleton	1	143	0.998484	1	novel.52377
Molecular Function	GO:0005244	voltage-gated ion channel activity	4	135	0.853719	1	evm.TU.Gh_A13G1579,evm.TU.Gh_D13G2537,evm.TU.Gh_A08G0870,evm.TU.Gh_D08G1056
Molecular Function	GO:0005249	voltage-gated potassium channel activity	1	67	0.952143	1	evm.TU.Gh_A13G1579
Molecular Function	GO:0005253	anion channel activity	3	66	0.564858	1	evm.TU.Gh_A08G0870,evm.TU.Gh_D13G2537,evm.TU.Gh_D08G1056
Molecular Function	GO:0005261	cation channel activity	3	79	0.685959	1	evm.TU.Gh_A05G1265,evm.TU.Gh_A13G1579,evm.TU.Gh_D05G1433
Molecular Function	GO:0005267	potassium channel activity	3	79	0.685959	1	evm.TU.Gh_A13G1579,evm.TU.Gh_A05G1265,evm.TU.Gh_D05G1433
Molecular Function	GO:0005338	nucleotide-sugar transmembrane transporter activity	1	20	0.596235	1	evm.TU.Gh_D04G2010
Molecular Function	GO:0005484	SNAP receptor activity	4	107	0.70339	1	evm.TU.Gh_D04G0893,evm.TU.Gh_A01G1117,evm.TU.Gh_D01G1191,evm.TU.Gh_A04G0460
Molecular Function	GO:0005515	protein binding	102	3178	0.999869	1	evm.TU.Gh_D04G0696,evm.TU.Gh_D01G1561,evm.TU.Gh_A07G0112,evm.TU.Gh_A01G1528,evm.TU.Gh_D12G1655,evm.TU.Gh_A11G0353,evm.TU.Gh_D07G2371,evm.TU.Gh_D06G1832,novel.37583,novel.26187,evm.TU.Gh_Sca006331G01,evm.TU.Gh_A11G3067,evm.TU.Gh_A13G2351,novel.33567,evm.TU.Gh_D05G1933,evm.TU.Gh_A04G0887,evm.TU.Gh_A05G0019,novel.25906,evm.TU.Gh_D13G0850,evm.TU.Gh_A12G2425,evm.TU.Gh_A05G1190,evm.TU.Gh_D13G1162,evm.T…
Molecular Function	GO:0005525	GTP binding	11	923	1	1	novel.52637,evm.TU.Gh_D02G0753,evm.TU.Gh_A01G1528,evm.TU.Gh_D04G1714,evm.TU.Gh_Sca005608G02,evm.TU.Gh_A13G0044,evm.TU.Gh_Sca005608G01,evm.TU.Gh_A04G1106,novel.52377,evm.TU.Gh_D07G1610,evm.TU.Gh_D01G1777
Molecular Function	GO:0005545	1-phosphatidylinositol binding	2	50	0.656167	1	evm.TU.Gh_A13G0574,evm.TU.Gh_D12G0129
Molecular Function	GO:0008026	ATP-dependent helicase activity	2	114	0.964337	1	evm.TU.Gh_D04G1826,evm.TU.Gh_A04G1487
Molecular Function	GO:0008047	enzyme activator activity	5	135	0.719171	1	evm.TU.Gh_A13G1219,evm.TU.Gh_D10G2623,evm.TU.Gh_D13G1518,evm.TU.Gh_A10G0196,evm.TU.Gh_A07G0493
Molecular Function	GO:0008080	N-acetyltransferase activity	4	177	0.956593	1	evm.TU.Gh_A13G0865,evm.TU.Gh_A02G0320,evm.TU.Gh_D09G2042,evm.TU.Gh_D02G0386
Molecular Function	GO:0008081	phosphoric diester hydrolase activity	3	108	0.862471	1	evm.TU.Gh_D08G1911,evm.TU.Gh_A08G1600,evm.TU.Gh_A12G0206
Molecular Function	GO:0008083	growth factor activity	1	29	0.731565	1	novel.25906
Molecular Function	GO:0008092	cytoskeletal protein binding	3	543	1	1	evm.TU.Gh_A01G1309,evm.TU.Gh_D01G1561,evm.TU.Gh_A13G2351
Molecular Function	GO:0008131	primary amine oxidase activity	1	25	0.678161	1	evm.TU.Gh_D12G1462
Molecular Function	GO:0008134	transcription factor binding	2	51	0.666824	1	evm.TU.Gh_D12G1027,evm.TU.Gh_A12G0936
Molecular Function	GO:0008135	translation factor activity, RNA binding	6	563	0.999999	1	evm.TU.Gh_A11G0281,evm.TU.Gh_A03G0586,evm.TU.Gh_D05G1776,evm.TU.Gh_D03G0870,evm.TU.Gh_A05G3803,evm.TU.Gh_A06G0772
Molecular Function	GO:0008137	NADH dehydrogenase (ubiquinone) activity	2	91	0.915856	1	evm.TU.Gh_A06G1091,evm.TU.Gh_D06G1340
Molecular Function	GO:0008138	protein tyrosine/serine/threonine phosphatase activity	2	62	0.767062	1	evm.TU.Gh_A01G1309,evm.TU.Gh_D01G1561
Molecular Function	GO:0008146	sulfotransferase activity	2	91	0.915856	1	evm.TU.Gh_A12G1685,evm.TU.Gh_D11G2387
Molecular Function	GO:0008168	methyltransferase activity	12	873	1	1	evm.TU.Gh_D02G1849,evm.TU.Gh_D07G0243,evm.TU.Gh_D12G2370,evm.TU.Gh_A10G1193,evm.TU.Gh_D08G2702,evm.TU.Gh_A07G0189,evm.TU.Gh_A07G0188,evm.TU.Gh_A08G2333,evm.TU.Gh_A13G1366,evm.TU.Gh_D04G1609,evm.TU.Gh_A12G2188,novel.56512
Molecular Function	GO:0008171	O-methyltransferase activity	5	114	0.573118	1	evm.TU.Gh_A12G2188,evm.TU.Gh_D12G2370,evm.TU.Gh_A08G2333,evm.TU.Gh_D02G1849,evm.TU.Gh_D08G2702
Molecular Function	GO:0008194	UDP-glycosyltransferase activity	19	523	0.84161	1	evm.TU.Gh_D03G1441,evm.TU.Gh_D08G2355,evm.TU.Gh_D08G0816,evm.TU.Gh_A12G1874,evm.TU.Gh_A13G0374,evm.TU.Gh_D02G0410,evm.TU.Gh_D13G0417,evm.TU.Gh_D08G0222,evm.TU.Gh_D12G2049,novel.17295,novel.62790,evm.TU.Gh_A08G2296,novel.63350,evm.TU.Gh_D11G1583,evm.TU.Gh_A08G0163,evm.TU.Gh_D02G0373,evm.TU.Gh_A07G0146,evm.TU.Gh_D07G0139,evm.TU.Gh_A05G2714
Molecular Function	GO:0008233	peptidase activity	64	1487	0.614639	1	novel.53062,evm.TU.Gh_D02G0924,evm.TU.Gh_D07G0804,evm.TU.Gh_D12G1029,evm.TU.Gh_A05G2014,evm.TU.Gh_D11G1939,evm.TU.Gh_A04G0366,evm.TU.Gh_D02G0128,novel.60856,evm.TU.Gh_D11G0049,evm.TU.Gh_D04G0198,evm.TU.Gh_D05G3276,evm.TU.Gh_A02G0601,evm.TU.Gh_A05G0508,evm.TU.Gh_D05G2258,evm.TU.Gh_D05G3279,evm.TU.Gh_D05G1120,evm.TU.Gh_D05G2031,evm.TU.Gh_D11G1658,evm.TU.Gh_A05G0511,evm.TU.Gh_D03G0058,evm.TU.Gh_D13G…
Molecular Function	GO:0008234	cysteine-type peptidase activity	12	284	0.608135	1	evm.TU.Gh_A04G0367,evm.TU.Gh_D05G3275,evm.TU.Gh_A06G1173,novel.50065,evm.TU.Gh_D05G3279,evm.TU.Gh_A04G0364,evm.TU.Gh_D02G0128,evm.TU.Gh_D06G1428,evm.TU.Gh_A04G0366,novel.26187,evm.TU.Gh_D05G3276,evm.TU.Gh_D13G0307
Molecular Function	GO:0008236	serine-type peptidase activity	17	454	0.79379	1	evm.TU.Gh_A05G2014,evm.TU.Gh_D11G1939,evm.TU.Gh_A09G0839,evm.TU.Gh_D12G1029,evm.TU.Gh_D02G0924,evm.TU.Gh_D07G1515,evm.TU.Gh_A11G1497,evm.TU.Gh_D05G2258,evm.TU.Gh_D09G0843,evm.TU.Gh_A01G0875,evm.TU.Gh_A10G1310,evm.TU.Gh_D05G2031,novel.60856,evm.TU.Gh_A04G0931,evm.TU.Gh_D01G0911,evm.TU.Gh_A12G0939,evm.TU.Gh_D11G1658
Molecular Function	GO:0008237	metallopeptidase activity	5	256	0.989497	1	evm.TU.Gh_A05G2793,evm.TU.Gh_A01G1085,evm.TU.Gh_D11G0260,evm.TU.Gh_A11G0245,evm.TU.Gh_D05G3098
Molecular Function	GO:0008238	exopeptidase activity	7	185	0.716688	1	evm.TU.Gh_D01G0911,evm.TU.Gh_A01G0875,evm.TU.Gh_D02G0924,evm.TU.Gh_A04G0931,evm.TU.Gh_D09G0843,evm.TU.Gh_D05G2031,evm.TU.Gh_A09G0839
Molecular Function	GO:0008270	zinc ion binding	105	3419	0.999989	1	novel.58398,evm.TU.Gh_A07G1995,novel.43198,evm.TU.Gh_D02G2054,evm.TU.Gh_A11G1514,novel.62056,evm.TU.Gh_D07G2215,evm.TU.Gh_D13G0299,evm.TU.Gh_D06G1350,evm.TU.Gh_A10G0423,evm.TU.Gh_A01G1605,evm.TU.Gh_D04G0606,evm.TU.Gh_D10G1933,evm.TU.Gh_D07G2009,evm.TU.Gh_A10G0876,evm.TU.Gh_D12G0988,novel.28659,evm.TU.Gh_D11G0281,evm.TU.Gh_A12G0062,evm.TU.Gh_D09G1662,evm.TU.Gh_D10G0280,evm.TU.Gh_D01G0065,evm.TU.Gh…
Molecular Function	GO:0008289	lipid binding	17	421	0.686862	1	evm.TU.Gh_D13G0850,evm.TU.Gh_A13G0726,novel.53840,evm.TU.Gh_D11G1293,evm.TU.Gh_D13G1054,evm.TU.Gh_A07G0540,evm.TU.Gh_A10G2346,evm.TU.Gh_D01G0076,evm.TU.Gh_D13G2459,evm.TU.Gh_A01G0076,evm.TU.Gh_A13G0813,evm.TU.Gh_D11G0170,evm.TU.Gh_A13G0574,evm.TU.Gh_A12G2633,evm.TU.Gh_D12G1667,evm.TU.Gh_D10G2527,evm.TU.Gh_D12G0129
Molecular Function	GO:0008308	voltage-gated anion channel activity	3	66	0.564858	1	evm.TU.Gh_D13G2537,evm.TU.Gh_A08G0870,evm.TU.Gh_D08G1056
Molecular Function	GO:0008324	cation transmembrane transporter activity	37	960	0.830553	1	evm.TU.Gh_D01G2124,evm.TU.Gh_A09G1923,evm.TU.Gh_D05G0432,evm.TU.Gh_A11G2248,evm.TU.Gh_A02G0946,evm.TU.Gh_D10G2430,evm.TU.Gh_D12G1182,evm.TU.Gh_D02G0484,evm.TU.Gh_A07G1726,evm.TU.Gh_D05G1433,evm.TU.Gh_A05G1265,evm.TU.Gh_D12G0460,evm.TU.Gh_A05G0327,evm.TU.Gh_A13G1579,evm.TU.Gh_A12G0061,evm.TU.Gh_D09G2141,evm.TU.Gh_A05G0795,evm.TU.Gh_A08G0413,evm.TU.Gh_D11G1596,evm.TU.Gh_A05G0564,evm.TU.Gh_D05G0913,…
Molecular Function	GO:0008374	O-acyltransferase activity	4	138	0.865142	1	evm.TU.Gh_A07G0119,evm.TU.Gh_A13G0955,evm.TU.Gh_A01G0616,novel.50301
Molecular Function	GO:0008375	acetylglucosaminyltransferase activity	3	122	0.910974	1	evm.TU.Gh_A05G2714,evm.TU.Gh_D08G0222,evm.TU.Gh_A08G0163
Molecular Function	GO:0008483	transaminase activity	3	115	0.889075	1	evm.TU.Gh_D05G3814,evm.TU.Gh_A03G2161,evm.TU.Gh_A13G1261
Molecular Function	GO:0008757	S-adenosylmethionine-dependent methyltransferase activity	1	255	0.999991	1	evm.TU.Gh_A13G1366
Molecular Function	GO:0008810	cellulase activity	2	64	0.782178	1	evm.TU.Gh_D01G1428,evm.TU.Gh_D03G0779
Molecular Function	GO:0008878	glucose-1-phosphate adenylyltransferase activity	1	26	0.692434	1	evm.TU.Gh_A05G1645
Molecular Function	GO:0009055	electron carrier activity	15	541	0.982419	1	novel.42458,evm.TU.Gh_A03G1365,novel.24111,evm.TU.Gh_A13G1776,evm.TU.Gh_D13G1549,evm.TU.Gh_A05G0080,novel.52995,evm.TU.Gh_A10G0264,evm.TU.Gh_D02G1805,novel.16910,evm.TU.Gh_D10G0264,evm.TU.Gh_A07G1347,evm.TU.Gh_A13G1247,evm.TU.Gh_D13G2127,evm.TU.Gh_A05G1061
Molecular Function	GO:0009678	hydrogen-translocating pyrophosphatase activity	1	36	0.8046	1	evm.TU.Gh_D06G1817
Molecular Function	GO:0010181	FMN binding	5	114	0.573118	1	novel.54705,evm.TU.Gh_D09G0742,evm.TU.Gh_D10G0533,evm.TU.Gh_A03G1577,evm.TU.Gh_Sca005011G01
Molecular Function	GO:0010277	chlorophyllide a oxygenase [overall] activity	1	19	0.5775	1	evm.TU.Gh_A08G2525
Molecular Function	GO:0015035	protein disulfide oxidoreductase activity	6	244	0.961617	1	evm.TU.Gh_A03G1365,evm.TU.Gh_D02G1805,evm.TU.Gh_A05G0217,evm.TU.Gh_A10G0264,evm.TU.Gh_D05G0296,evm.TU.Gh_D10G0264
Molecular Function	GO:0015036	disulfide oxidoreductase activity	8	285	0.93936	1	evm.TU.Gh_A05G0217,evm.TU.Gh_D10G1419,evm.TU.Gh_A03G1365,evm.TU.Gh_A10G1090,evm.TU.Gh_A10G0264,evm.TU.Gh_D05G0296,evm.TU.Gh_D02G1805,evm.TU.Gh_D10G0264
Molecular Function	GO:0015077	monovalent inorganic cation transmembrane transporter activity	9	615	0.99999	1	evm.TU.Gh_A05G1265,evm.TU.Gh_A05G2474,evm.TU.Gh_D05G1433,evm.TU.Gh_A11G0578,novel.45727,evm.TU.Gh_A13G1579,evm.TU.Gh_D01G1760,evm.TU.Gh_D05G2746,evm.TU.Gh_A12G0061
[truncated: 126 more rows]

## Sheet: downregulated DEGs
GO_class	GO ID	GO_term	Hit_number	Background number	P-Value	Q-Value	Gene IDs
[truncated: 1,545 more rows]
