# Supplementary material for: GhCNGC13 and 32 Act as Critical Links between Growth and Immunity in Cotton
Source: Int J Mol Sci. 2023 Dec 19;25(1):1. doi: 10.3390/ijms25010001 (PMC10778622; doi:10.3390/ijms25010001)
Supplement: Supplementary file 1 [file ijms-25-00001-s001.zip › Supplementary Table S4 KEGG enrichment analysis.xlsx]

## Sheet: Sheet1
Pathway Hierarchy1	Pathway Hierarchy2	KEGG Pathway	Pathway ID	Gene Number	Background number	P-Value	Q-Value	Gene IDs
Organismal Systems	Environmental adaptation	Plant-pathogen interaction	ko04626	92	756	1.48e-15	1.79e-13	evm.TU.Gh_D04G1903,evm.TU.Gh_D13G0550,evm.TU.Gh_A13G1579,evm.TU.Gh_D02G0775,evm.TU.Gh_D11G3400,evm.TU.Gh_D01G1852,evm.TU.Gh_D06G0077,evm.TU.Gh_D09G2258,evm.TU.Gh_A06G0104,evm.TU.Gh_A07G1267,evm.TU.Gh_A03G0210,novel.61553,evm.TU.Gh_D12G2586,evm.TU.Gh_D02G0638,novel.88,evm.TU.Gh_D05G3719,novel.62376,evm.TU.Gh_A01G0621,evm.TU.Gh_A12G0274,evm.TU.Gh_D07G0584,evm.TU.Gh_A12G1865,evm.TU.Gh_D12G1807,evm.T…
Metabolism	Energy metabolism	Photosynthesis	ko00195	63	435	1.93e-14	1.17e-12	evm.TU.Gh_A13G1201,evm.TU.Gh_Sca018012G01,novel.3724,novel.55396,novel.13095,novel.59127,novel.58207,evm.TU.Gh_A07G1013,novel.46486,evm.TU.Gh_Sca226494G01,evm.TU.Gh_D07G1455,evm.TU.Gh_D13G1497,novel.56092,evm.TU.Gh_A09G0435,novel.23254,evm.TU.Gh_A08G0425,evm.TU.Gh_D08G1011,evm.TU.Gh_D02G2366,evm.TU.Gh_D08G1215,evm.TU.Gh_Sca007622G02,evm.TU.Gh_D06G1735,evm.TU.Gh_A07G0818,evm.TU.Gh_A05G3843,evm.TU.…
Metabolism	Energy metabolism	Photosynthesis - antenna proteins	ko00196	23	89	3.84e-11	1.55e-09	evm.TU.Gh_D01G0531,novel.52254,novel.56404,evm.TU.Gh_D05G1429,evm.TU.Gh_A07G2182,novel.57308,evm.TU.Gh_A07G2184,evm.TU.Gh_A10G2108,evm.TU.Gh_D01G2232,evm.TU.Gh_D06G1791,evm.TU.Gh_D06G2350,novel.58770,novel.21619,novel.5025,evm.TU.Gh_D05G2361,novel.49939,evm.TU.Gh_D10G2385,evm.TU.Gh_A05G1261,evm.TU.Gh_A01G0976,evm.TU.Gh_A04G0218,evm.TU.Gh_D06G2351,evm.TU.Gh_A01G1972,novel.57198
Metabolism	Metabolism of other amino acids	Glutathione metabolism	ko00480	42	288	3.43e-10	1.04e-08	evm.TU.Gh_D06G0293,evm.TU.Gh_D13G1635,evm.TU.Gh_A11G0200,evm.TU.Gh_D02G0326,evm.TU.Gh_A08G0204,evm.TU.Gh_D10G1453,novel.56203,evm.TU.Gh_D11G0211,novel.50978,evm.TU.Gh_D04G0849,evm.TU.Gh_A11G1244,evm.TU.Gh_D08G0281,evm.TU.Gh_A02G0260,evm.TU.Gh_D02G0315,evm.TU.Gh_D09G0331,evm.TU.Gh_D13G1032,evm.TU.Gh_A04G0829,evm.TU.Gh_D05G3222,evm.TU.Gh_A13G1329,evm.TU.Gh_A02G1282,novel.26351,novel.42636,evm.TU.Gh…
Metabolism	Biosynthesis of other secondary metabolites	Phenylpropanoid biosynthesis	ko00940	64	565	6.41e-10	1.55e-08	novel.51148,evm.TU.Gh_A10G2290,evm.TU.Gh_A03G1134,novel.54019,evm.TU.Gh_D08G0832,evm.TU.Gh_D03G0479,evm.TU.Gh_D08G2702,evm.TU.Gh_A07G2109,evm.TU.Gh_D03G1318,evm.TU.Gh_D12G2370,evm.TU.Gh_A13G0279,evm.TU.Gh_A10G2288,evm.TU.Gh_D10G1157,evm.TU.Gh_A08G2333,evm.TU.Gh_D09G1420,evm.TU.Gh_A01G1839,evm.TU.Gh_D05G0154,evm.TU.Gh_D06G0758,evm.TU.Gh_D08G0445,evm.TU.Gh_D08G2167,evm.TU.Gh_D02G1566,evm.TU.Gh_A10G…
Metabolism	Biosynthesis of other secondary metabolites	Flavonoid biosynthesis	ko00941	29	159	1.02e-09	2.06e-08	evm.TU.Gh_D12G1686,evm.TU.Gh_A12G1358,evm.TU.Gh_A12G1558,evm.TU.Gh_D07G1197,evm.TU.Gh_A02G0236,evm.TU.Gh_D08G1902,evm.TU.Gh_D10G1431,evm.TU.Gh_D02G1566,novel.56520,evm.TU.Gh_A12G0549,novel.50021,evm.TU.Gh_D12G0566,evm.TU.Gh_A05G1424,evm.TU.Gh_A08G1593,evm.TU.Gh_D02G0304,evm.TU.Gh_D13G0211,evm.TU.Gh_D05G2292,evm.TU.Gh_A05G1647,evm.TU.Gh_D05G1836,evm.TU.Gh_A10G1080,novel.62989,novel.11423,evm.TU.Gh…
Environmental Information Processing	Signal transduction	MAPK signaling pathway - plant	ko04016	60	591	1.19e-07	2.05e-06	evm.TU.Gh_D11G0741,evm.TU.Gh_D09G0130,evm.TU.Gh_D03G1371,evm.TU.Gh_D01G0371,evm.TU.Gh_A12G2669,novel.52438,evm.TU.Gh_D02G0417,evm.TU.Gh_D03G1283,evm.TU.Gh_A06G0439,evm.TU.Gh_D05G3753,evm.TU.Gh_D03G0682,evm.TU.Gh_A12G1616,evm.TU.Gh_D05G2155,evm.TU.Gh_D05G2471,evm.TU.Gh_A11G0631,evm.TU.Gh_A03G0291,evm.TU.Gh_D11G2743,evm.TU.Gh_D04G0438,evm.TU.Gh_D04G0015,novel.50920,evm.TU.Gh_D06G1960,evm.TU.Gh_D04G…
Metabolism	Energy metabolism	Nitrogen metabolism	ko00910	20	126	3.72e-06	5.62e-05	evm.TU.Gh_D12G1457,evm.TU.Gh_A09G0259,evm.TU.Gh_A07G2024,evm.TU.Gh_A05G0909,evm.TU.Gh_D05G1003,evm.TU.Gh_A04G0928,evm.TU.Gh_D09G0259,evm.TU.Gh_D05G0991,evm.TU.Gh_A07G1585,evm.TU.Gh_A12G1331,evm.TU.Gh_A13G0512,evm.TU.Gh_D13G0620,evm.TU.Gh_D04G1445,evm.TU.Gh_A05G0919,evm.TU.Gh_D07G2244,evm.TU.Gh_D13G2412,evm.TU.Gh_D04G0953,evm.TU.Gh_D07G1773,evm.TU.Gh_A05G0910,evm.TU.Gh_A08G1778
Metabolism	Lipid metabolism	alpha-Linolenic acid metabolism	ko00592	22	187	0.000148	0.002	evm.TU.Gh_D02G0730,evm.TU.Gh_D06G0091,evm.TU.Gh_D01G0186,evm.TU.Gh_D01G1853,evm.TU.Gh_D02G0989,evm.TU.Gh_A10G0504,evm.TU.Gh_A05G0552,evm.TU.Gh_D04G0497,evm.TU.Gh_A01G1605,evm.TU.Gh_A12G0584,evm.TU.Gh_A05G1642,evm.TU.Gh_D10G2595,evm.TU.Gh_D07G1557,evm.TU.Gh_D05G0683,evm.TU.Gh_A08G0315,novel.60825,evm.TU.Gh_Sca017622G01,evm.TU.Gh_A12G1551,evm.TU.Gh_A05G3137,novel.37929,novel.54705,evm.TU.Gh_A05G2224
Metabolism	Carbohydrate metabolism	Amino sugar and nucleotide sugar metabolism	ko00520	43	526	0.000912	0.011	evm.TU.Gh_D06G0479,evm.TU.Gh_D13G1991,evm.TU.Gh_D10G1214,evm.TU.Gh_A11G0650,evm.TU.Gh_D12G2670,evm.TU.Gh_D11G2664,evm.TU.Gh_D07G0692,evm.TU.Gh_D08G0434,evm.TU.Gh_D12G1056,evm.TU.Gh_A11G0308,evm.TU.Gh_A01G1443,evm.TU.Gh_A10G1271,evm.TU.Gh_D12G1158,evm.TU.Gh_A12G2606,evm.TU.Gh_A08G2405,evm.TU.Gh_D11G0363,evm.TU.Gh_A13G1628,novel.52708,evm.TU.Gh_A11G1514,evm.TU.Gh_A05G1645,evm.TU.Gh_D07G0247,evm.TU.…
Metabolism	Metabolism of terpenoids and polyketides	Sesquiterpenoid and triterpenoid biosynthesis	ko00909	8	44	0.00125	0.0138	evm.TU.Gh_A05G1850,evm.TU.Gh_D04G2023,evm.TU.Gh_D04G2022,novel.5777,evm.TU.Gh_D04G2024,evm.TU.Gh_D06G1975,novel.5781,evm.TU.Gh_A01G1018
Metabolism	Metabolism of terpenoids and polyketides	Monoterpenoid biosynthesis	ko00902	6	26	0.00141	0.0142	evm.TU.Gh_D07G1433,evm.TU.Gh_D10G2035,evm.TU.Gh_A07G1328,evm.TU.Gh_D10G0177,evm.TU.Gh_A07G1326,evm.TU.Gh_A07G1324
Organismal Systems	Environmental adaptation	Circadian rhythm - plant	ko04712	19	180	0.00152	0.0142	evm.TU.Gh_A11G0926,novel.56520,evm.TU.Gh_A11G3067,evm.TU.Gh_D08G2407,evm.TU.Gh_D11G1068,evm.TU.Gh_D02G0304,evm.TU.Gh_D12G1525,evm.TU.Gh_D04G1904,evm.TU.Gh_D08G2461,evm.TU.Gh_A02G0236,evm.TU.Gh_Sca013634G01,evm.TU.Gh_D10G1431,evm.TU.Gh_A12G1407,evm.TU.Gh_A08G2015,evm.TU.Gh_A10G1079,evm.TU.Gh_D10G1429,evm.TU.Gh_D05G2292,evm.TU.Gh_A04G1277,evm.TU.Gh_A10G1080
Metabolism	Biosynthesis of other secondary metabolites	Glucosinolate biosynthesis	ko00966	5	21	0.00305	0.0217	evm.TU.Gh_D01G1313,evm.TU.Gh_D09G0575,evm.TU.Gh_Sca004909G03,evm.TU.Gh_D03G1441,evm.TU.Gh_D10G1865
Metabolism	Lipid metabolism	Fatty acid elongation	ko00062	13	110	0.00303	0.0217	evm.TU.Gh_A01G0045,evm.TU.Gh_A05G0127,evm.TU.Gh_D07G1331,evm.TU.Gh_D10G2187,evm.TU.Gh_D04G0574,evm.TU.Gh_D07G0936,novel.51989,evm.TU.Gh_A10G1904,evm.TU.Gh_A05G3069,evm.TU.Gh_D01G0046,evm.TU.Gh_D05G0189,evm.TU.Gh_A01G2000,evm.TU.Gh_A07G1227
Metabolism	Lipid metabolism	Sphingolipid metabolism	ko00600	13	110	0.00303	0.0217	evm.TU.Gh_A12G1518,evm.TU.Gh_A05G0763,evm.TU.Gh_D05G1573,evm.TU.Gh_D10G0019,evm.TU.Gh_A01G1272,evm.TU.Gh_D05G3816,novel.56046,evm.TU.Gh_D05G0895,evm.TU.Gh_D10G1420,evm.TU.Gh_D02G1254,evm.TU.Gh_D12G1957,evm.TU.Gh_Sca071452G01,evm.TU.Gh_A03G0871
Metabolism	Metabolism of terpenoids and polyketides	Brassinosteroid biosynthesis	ko00905	8	50	0.00292	0.0217	evm.TU.Gh_D11G1818,novel.22868,evm.TU.Gh_A07G1623,novel.22867,novel.48068,evm.TU.Gh_D10G2490,novel.48070,novel.22869
Metabolism	Metabolism of terpenoids and polyketides	Diterpenoid biosynthesis	ko00904	11	89	0.00436	0.0293	evm.TU.Gh_A05G1383,evm.TU.Gh_D08G1725,evm.TU.Gh_A07G0841,evm.TU.Gh_D05G1551,evm.TU.Gh_D13G0261,evm.TU.Gh_D07G0911,novel.62112,evm.TU.Gh_A05G1382,evm.TU.Gh_D06G2009,evm.TU.Gh_D07G0910,evm.TU.Gh_Sca005221G01
Metabolism	Amino acid metabolism	Tryptophan metabolism	ko00380	15	151	0.0079	0.0503	evm.TU.Gh_D01G1313,evm.TU.Gh_D08G1285,evm.TU.Gh_A07G2011,evm.TU.Gh_A03G1229,evm.TU.Gh_Sca004909G03,evm.TU.Gh_D06G0414,evm.TU.Gh_D05G3537,evm.TU.Gh_D05G3536,evm.TU.Gh_D02G1665,evm.TU.Gh_D03G1441,evm.TU.Gh_D09G1187,evm.TU.Gh_A08G1012,evm.TU.Gh_A07G1556,evm.TU.Gh_A04G0163,evm.TU.Gh_A01G1659
Metabolism	Carbohydrate metabolism	Glyoxylate and dicarboxylate metabolism	ko00630	24	294	0.0114	0.0687	evm.TU.Gh_A11G1509,evm.TU.Gh_D07G2235,evm.TU.Gh_A01G2111,evm.TU.Gh_A04G0928,evm.TU.Gh_D11G1671,evm.TU.Gh_D11G1672,evm.TU.Gh_A04G0136,evm.TU.Gh_A11G1510,evm.TU.Gh_Sca119282G01,evm.TU.Gh_D12G1569,evm.TU.Gh_A07G2014,evm.TU.Gh_A12G1452,evm.TU.Gh_A13G0512,evm.TU.Gh_A04G0532,evm.TU.Gh_D04G1609,evm.TU.Gh_A07G1585,evm.TU.Gh_D09G0742,novel.19070,evm.TU.Gh_D10G0533,evm.TU.Gh_D07G1773,evm.TU.Gh_A03G0026,evm…
Metabolism	Lipid metabolism	Linoleic acid metabolism	ko00591	7	51	0.0122	0.0702	evm.TU.Gh_A05G0552,evm.TU.Gh_D05G0683,evm.TU.Gh_D10G2595,evm.TU.Gh_D02G0358,novel.37929,evm.TU.Gh_Sca017622G01,evm.TU.Gh_A10G0504
Metabolism	Biosynthesis of other secondary metabolites	Flavone and flavonol biosynthesis	ko00944	3	11	0.0147	0.0808	evm.TU.Gh_D07G1197,novel.11423,evm.TU.Gh_D12G1798
Environmental Information Processing	Signal transduction	Phosphatidylinositol signaling system	ko04070	20	241	0.0167	0.0876	evm.TU.Gh_D10G0490,evm.TU.Gh_D04G1903,evm.TU.Gh_D04G0438,evm.TU.Gh_D01G0538,evm.TU.Gh_A11G0631,evm.TU.Gh_A12G1616,evm.TU.Gh_D12G2586,evm.TU.Gh_D11G0741,evm.TU.Gh_A09G0137,evm.TU.Gh_D06G0078,evm.TU.Gh_D09G2258,evm.TU.Gh_A06G0105,evm.TU.Gh_D09G0130,evm.TU.Gh_A01G0525,evm.TU.Gh_A11G1152,evm.TU.Gh_D13G2208,evm.TU.Gh_Sca004822G03,evm.TU.Gh_A05G3171,evm.TU.Gh_A04G1276,evm.TU.Gh_A10G0467
Metabolism	Amino acid metabolism	Phenylalanine metabolism	ko00360	14	153	0.0195	0.0944	novel.59232,evm.TU.Gh_A01G1839,evm.TU.Gh_D01G2080,evm.TU.Gh_D12G1462,evm.TU.Gh_D06G0758,evm.TU.Gh_D08G0864,novel.51148,evm.TU.Gh_A02G1344,evm.TU.Gh_A13G1261,evm.TU.Gh_D03G0479,evm.TU.Gh_A03G0492,novel.63065,evm.TU.Gh_A06G0667,evm.TU.Gh_D03G1318
Metabolism	Glycan biosynthesis and metabolism	Mannose type O-glycan biosyntheis	ko00515	3	12	0.0189	0.0944	evm.TU.Gh_A09G0495,evm.TU.Gh_D09G0502,evm.TU.Gh_A12G2720
Metabolism	Amino acid metabolism	Tyrosine metabolism	ko00350	14	155	0.0216	0.0987	evm.TU.Gh_A06G1111,evm.TU.Gh_D06G2182,evm.TU.Gh_D01G1853,evm.TU.Gh_D12G1017,novel.52524,evm.TU.Gh_A03G0492,evm.TU.Gh_A13G1261,evm.TU.Gh_D02G0730,evm.TU.Gh_A01G1605,evm.TU.Gh_D08G0864,evm.TU.Gh_D12G1462,evm.TU.Gh_A08G0960,evm.TU.Gh_A12G0927,evm.TU.Gh_A06G1796
Metabolism	Carbohydrate metabolism	Glycolysis / Gluconeogenesis	ko00010	32	446	0.0228	0.0987	novel.50111,evm.TU.Gh_D13G0167,evm.TU.Gh_A01G0775,novel.8567,evm.TU.Gh_A07G2011,novel.52524,evm.TU.Gh_A03G1124,evm.TU.Gh_A12G0145,evm.TU.Gh_D05G0274,evm.TU.Gh_D02G1553,evm.TU.Gh_A08G0960,evm.TU.Gh_D01G0800,evm.TU.Gh_A01G1605,evm.TU.Gh_A03G1229,evm.TU.Gh_D05G0594,evm.TU.Gh_A12G2006,evm.TU.Gh_A05G0198,evm.TU.Gh_D12G2181,evm.TU.Gh_D02G1665,evm.TU.Gh_D08G2020,evm.TU.Gh_A07G2294,novel.53444,evm.TU.Gh_…
Metabolism	Metabolism of other amino acids	beta-Alanine metabolism	ko00410	13	141	0.0225	0.0987	evm.TU.Gh_A03G0492,evm.TU.Gh_A07G2011,evm.TU.Gh_D11G1599,evm.TU.Gh_A03G0997,evm.TU.Gh_A03G1229,evm.TU.Gh_D06G0414,evm.TU.Gh_D13G2495,novel.63792,evm.TU.Gh_A11G1444,evm.TU.Gh_D02G1665,evm.TU.Gh_D08G1583,evm.TU.Gh_D02G1390,evm.TU.Gh_D12G1462
Metabolism	Biosynthesis of other secondary metabolites	Stilbenoid, diarylheptanoid and gingerol biosynthesis	ko00945	10	101	0.0275	0.111	evm.TU.Gh_A03G1134,novel.54019,evm.TU.Gh_D12G0534,evm.TU.Gh_D07G0776,evm.TU.Gh_A11G1997,evm.TU.Gh_D02G1566,evm.TU.Gh_A12G0520,evm.TU.Gh_D11G1986,evm.TU.Gh_A07G0714,evm.TU.Gh_A12G1358
Metabolism	Carbohydrate metabolism	Ascorbate and aldarate metabolism	ko00053	13	145	0.0276	0.111	evm.TU.Gh_A11G0650,evm.TU.Gh_Sca009545G01,evm.TU.Gh_D11G0761,evm.TU.Gh_A10G0562,evm.TU.Gh_D07G0692,evm.TU.Gh_D02G1665,evm.TU.Gh_D06G0414,evm.TU.Gh_A03G1229,evm.TU.Gh_A05G1099,evm.TU.Gh_A06G0270,evm.TU.Gh_A07G2011,novel.2305,evm.TU.Gh_D06G0293
Metabolism	Carbohydrate metabolism	C5-Branched dibasic acid metabolism	ko00660	4	28	0.0471	0.184	novel.62181,evm.TU.Gh_D02G0155,evm.TU.Gh_D09G0575,evm.TU.Gh_A02G0121
Metabolism	Energy metabolism	Carbon fixation in photosynthetic organisms	ko00710	21	296	0.0619	0.234	evm.TU.Gh_D01G0800,novel.58666,evm.TU.Gh_D02G1553,novel.19070,novel.55987,evm.TU.Gh_D12G0761,evm.TU.Gh_D11G2606,evm.TU.Gh_A04G0532,evm.TU.Gh_A10G0948,evm.TU.Gh_A03G1070,evm.TU.Gh_A11G1510,novel.50111,evm.TU.Gh_D11G1672,evm.TU.Gh_A11G2295,evm.TU.Gh_A11G1509,novel.53444,evm.TU.Gh_A01G0775,evm.TU.Gh_A01G2111,evm.TU.Gh_A12G0145,evm.TU.Gh_D11G1671,evm.TU.Gh_A03G1124
Metabolism	Carbohydrate metabolism	Pentose phosphate pathway	ko00030	15	198	0.0666	0.244	evm.TU.Gh_A12G0145,novel.53444,evm.TU.Gh_D05G0594,evm.TU.Gh_D11G2606,evm.TU.Gh_A05G0198,evm.TU.Gh_A11G2295,evm.TU.Gh_D09G1857,evm.TU.Gh_A09G0329,evm.TU.Gh_A12G1912,evm.TU.Gh_D05G0274,novel.50978,novel.50111,evm.TU.Gh_D09G0331,evm.TU.Gh_A07G2294,evm.TU.Gh_A03G1070
Metabolism	Carbohydrate metabolism	Galactose metabolism	ko00052	16	221	0.0818	0.291	evm.TU.Gh_Sca005937G01,evm.TU.Gh_D08G1205,evm.TU.Gh_D03G0541,evm.TU.Gh_D11G2664,evm.TU.Gh_D08G0434,novel.2305,evm.TU.Gh_A05G3413,evm.TU.Gh_A02G1119,evm.TU.Gh_A05G0198,evm.TU.Gh_A08G2405,evm.TU.Gh_A07G2294,evm.TU.Gh_A06G0779,novel.8567,evm.TU.Gh_D04G0459,evm.TU.Gh_D05G0274,evm.TU.Gh_D13G2268
Metabolism	Glycan biosynthesis and metabolism	Glycosphingolipid biosynthesis - lacto and neolacto series	ko00601	2	10	0.0842	0.291	evm.TU.Gh_D04G1254,evm.TU.Gh_A09G1532
Metabolism	Lipid metabolism	Fatty acid degradation	ko00071	12	164	0.113	0.359	evm.TU.Gh_D02G1665,evm.TU.Gh_A08G0960,evm.TU.Gh_D10G1354,evm.TU.Gh_A01G1605,evm.TU.Gh_A07G2011,evm.TU.Gh_D02G0730,evm.TU.Gh_A03G1229,evm.TU.Gh_D07G1557,novel.52524,evm.TU.Gh_D01G1853,evm.TU.Gh_D01G0186,evm.TU.Gh_D06G0414
Metabolism	Lipid metabolism	Steroid biosynthesis	ko00100	9	114	0.111	0.359	evm.TU.Gh_D04G2022,evm.TU.Gh_D12G1039,evm.TU.Gh_A05G1850,evm.TU.Gh_D04G2023,evm.TU.Gh_A01G1018,evm.TU.Gh_D06G1495,novel.5781,evm.TU.Gh_D04G2024,novel.5777
Metabolism	Metabolism of cofactors and vitamins	Ubiquinone and other terpenoid-quinone biosynthesis	ko00130	10	130	0.11	0.359	novel.51148,evm.TU.Gh_A02G1344,novel.46766,evm.TU.Gh_D03G1318,evm.TU.Gh_A13G1366,evm.TU.Gh_A03G1577,evm.TU.Gh_Sca005011G01,novel.63065,evm.TU.Gh_D03G0479,evm.TU.Gh_A13G1261
Metabolism	Amino acid metabolism	Alanine, aspartate and glutamate metabolism	ko00250	12	174	0.153	0.475	evm.TU.Gh_A07G1585,evm.TU.Gh_D13G2340,evm.TU.Gh_A03G0997,evm.TU.Gh_A04G0928,evm.TU.Gh_A13G0512,evm.TU.Gh_D02G1390,evm.TU.Gh_D07G1030,evm.TU.Gh_D13G0620,evm.TU.Gh_D04G1445,evm.TU.Gh_A13G1945,evm.TU.Gh_A07G0951,evm.TU.Gh_D07G1773
Metabolism	Amino acid metabolism	Histidine metabolism	ko00340	5	59	0.165	0.501	evm.TU.Gh_D02G1665,evm.TU.Gh_A03G1229,evm.TU.Gh_A07G2011,novel.63300,evm.TU.Gh_D06G0414
Metabolism	Carbohydrate metabolism	Fructose and mannose metabolism	ko00051	14	215	0.178	0.526	evm.TU.Gh_A12G0145,evm.TU.Gh_D11G1675,evm.TU.Gh_A12G2364,evm.TU.Gh_D12G1056,evm.TU.Gh_A12G2363,evm.TU.Gh_A11G1514,novel.53444,evm.TU.Gh_A12G2606,evm.TU.Gh_A05G0198,evm.TU.Gh_D05G0274,evm.TU.Gh_D13G2268,novel.50111,evm.TU.Gh_A07G2294,novel.58666
Metabolism	Carbohydrate metabolism	Butanoate metabolism	ko00650	5	63	0.199	0.574	evm.TU.Gh_A02G0121,evm.TU.Gh_D02G1390,evm.TU.Gh_D07G1203,evm.TU.Gh_A03G0997,evm.TU.Gh_D02G0155
Metabolism	Lipid metabolism	Cutin, suberine and wax biosynthesis	ko00073	8	115	0.208	0.586	evm.TU.Gh_A08G0044,evm.TU.Gh_D09G0572,evm.TU.Gh_A05G3652,evm.TU.Gh_D04G1855,novel.58433,evm.TU.Gh_D09G0573,evm.TU.Gh_A09G0574,evm.TU.Gh_D04G0694
Metabolism	Metabolism of cofactors and vitamins	Thiamine metabolism	ko00730	5	67	0.235	0.647	evm.TU.Gh_A05G1432,evm.TU.Gh_A06G1269,evm.TU.Gh_D06G1593,evm.TU.Gh_D05G1605,novel.51966
Metabolism	Amino acid metabolism	Valine, leucine and isoleucine biosynthesis	ko00290	5	69	0.254	0.683	evm.TU.Gh_A02G0121,evm.TU.Gh_A07G0524,novel.62181,evm.TU.Gh_D02G0155,evm.TU.Gh_D09G0575
Metabolism	Biosynthesis of other secondary metabolites	Caffeine metabolism	ko00232	1	6	0.262	0.689	evm.TU.Gh_D04G1947
Metabolism	Biosynthesis of other secondary metabolites	Isoquinoline alkaloid biosynthesis	ko00950	6	92	0.302	0.732	evm.TU.Gh_A13G1261,evm.TU.Gh_A03G0492,evm.TU.Gh_A06G1796,evm.TU.Gh_D12G1462,evm.TU.Gh_D06G2182,evm.TU.Gh_A06G1111
Metabolism	Metabolism of other amino acids	Taurine and hypotaurine metabolism	ko00430	3	39	0.302	0.732	evm.TU.Gh_D02G1390,evm.TU.Gh_A02G1282,evm.TU.Gh_A03G0997
Metabolism	Metabolism of terpenoids and polyketides	Zeatin biosynthesis	ko00908	4	56	0.299	0.732	evm.TU.Gh_D13G2062,evm.TU.Gh_D08G2577,evm.TU.Gh_A08G2211,evm.TU.Gh_A04G0321
Metabolism	Overview	2-Oxocarboxylic acid metabolism	ko01210	12	203	0.302	0.732	evm.TU.Gh_A02G0121,evm.TU.Gh_D12G1569,evm.TU.Gh_D03G1441,evm.TU.Gh_D02G0155,evm.TU.Gh_D09G0575,evm.TU.Gh_A04G0136,evm.TU.Gh_D10G1865,evm.TU.Gh_Sca004909G03,novel.62181,evm.TU.Gh_A12G1452,evm.TU.Gh_A07G0524,evm.TU.Gh_D01G1313
Metabolism	Amino acid metabolism	Valine, leucine and isoleucine degradation	ko00280	8	132	0.328	0.768	evm.TU.Gh_D06G0414,evm.TU.Gh_D07G1557,evm.TU.Gh_A03G1229,evm.TU.Gh_A07G2011,evm.TU.Gh_D11G1599,evm.TU.Gh_D02G1665,evm.TU.Gh_A11G1444,evm.TU.Gh_D07G1203
Metabolism	Carbohydrate metabolism	Pentose and glucuronate interconversions	ko00040	23	419	0.33	0.768	novel.51968,evm.TU.Gh_D02G1435,evm.TU.Gh_A12G0564,evm.TU.Gh_A12G2658,evm.TU.Gh_D05G0373,evm.TU.Gh_A03G0560,evm.TU.Gh_D09G0310,evm.TU.Gh_A11G0727,evm.TU.Gh_A12G2363,evm.TU.Gh_A12G2364,evm.TU.Gh_A09G0309,evm.TU.Gh_A03G1042,novel.2305,evm.TU.Gh_D12G1297,novel.63326,evm.TU.Gh_A04G0052,evm.TU.Gh_A05G0272,evm.TU.Gh_A11G0650,evm.TU.Gh_D08G0434,evm.TU.Gh_D07G0692,evm.TU.Gh_D04G1322,evm.TU.Gh_D12G1477,evm…
Metabolism	Biosynthesis of other secondary metabolites	Tropane, piperidine and pyridine alkaloid biosynthesis	ko00960	5	80	0.361	0.824	evm.TU.Gh_A05G0783,evm.TU.Gh_D12G1462,evm.TU.Gh_A13G1261,evm.TU.Gh_D13G2368,evm.TU.Gh_A03G0492
Metabolism	Lipid metabolism	Glycerolipid metabolism	ko00561	13	236	0.383	0.858	evm.TU.Gh_D08G2176,evm.TU.Gh_A07G2011,evm.TU.Gh_A03G1229,evm.TU.Gh_D06G0414,evm.TU.Gh_A01G0525,evm.TU.Gh_A08G1816,evm.TU.Gh_D08G2177,novel.50301,evm.TU.Gh_A07G0119,evm.TU.Gh_D01G0538,evm.TU.Gh_D02G1665,evm.TU.Gh_Sca004822G03,evm.TU.Gh_D13G2208
Metabolism	Metabolism of cofactors and vitamins	Nicotinate and nicotinamide metabolism	ko00760	4	65	0.401	0.881	evm.TU.Gh_D12G0669,evm.TU.Gh_D11G1944,evm.TU.Gh_A12G0665,evm.TU.Gh_A07G0493
Metabolism	Glycan biosynthesis and metabolism	Glycosphingolipid biosynthesis - globo and isoglobo series	ko00603	2	29	0.423	0.913	evm.TU.Gh_D04G1254,evm.TU.Gh_A09G1532
Metabolism	Glycan biosynthesis and metabolism	Other glycan degradation	ko00511	4	69	0.445	0.945	evm.TU.Gh_A05G2895,evm.TU.Gh_D10G2391,evm.TU.Gh_A10G2145,evm.TU.Gh_D10G1420
Metabolism	Glycan biosynthesis and metabolism	Other types of O-glycan biosynthesis	ko00514	2	32	0.473	0.978	evm.TU.Gh_D11G0925,evm.TU.Gh_Sca004885G02
Metabolism	Metabolism of cofactors and vitamins	Vitamin B6 metabolism	ko00750	3	52	0.477	0.978	evm.TU.Gh_D05G1276,novel.64211,evm.TU.Gh_Sca039832G01
Metabolism	Amino acid metabolism	Arginine and proline metabolism	ko00330	10	194	0.49	0.988	evm.TU.Gh_A11G2301,evm.TU.Gh_A04G1054,evm.TU.Gh_A05G1570,evm.TU.Gh_D08G1583,evm.TU.Gh_D02G1665,evm.TU.Gh_A01G0086,evm.TU.Gh_D06G0414,novel.63792,evm.TU.Gh_A03G1229,evm.TU.Gh_A07G2011
Cellular Processes	Transport and catabolism	Autophagy - other eukaryotes	ko04136	2	132	0.99	1	evm.TU.Gh_A05G3355,evm.TU.Gh_D04G0246
Cellular Processes	Transport and catabolism	Endocytosis	ko04144	23	709	0.989	1	evm.TU.Gh_A03G2106,novel.56421,evm.TU.Gh_A01G0659,evm.TU.Gh_D13G0737,evm.TU.Gh_D13G1518,evm.TU.Gh_D02G1150,evm.TU.Gh_A05G2168,evm.TU.Gh_A08G1600,evm.TU.Gh_D07G2119,evm.TU.Gh_A10G0196,evm.TU.Gh_A06G1966,evm.TU.Gh_A13G2046,evm.TU.Gh_D02G0204,evm.TU.Gh_A13G1219,evm.TU.Gh_D05G1231,evm.TU.Gh_D07G2170,evm.TU.Gh_D01G0679,novel.62969,evm.TU.Gh_A03G0021,evm.TU.Gh_D10G2623,evm.TU.Gh_A07G1902,evm.TU.Gh_A05G…
Cellular Processes	Transport and catabolism	Peroxisome	ko04146	11	304	0.889	1	evm.TU.Gh_A09G2219,evm.TU.Gh_D07G1557,evm.TU.Gh_D09G0742,evm.TU.Gh_D01G0186,evm.TU.Gh_A12G0437,evm.TU.Gh_D10G1354,evm.TU.Gh_D07G1203,evm.TU.Gh_D10G0533,evm.TU.Gh_A08G0044,evm.TU.Gh_A07G1556,evm.TU.Gh_A04G0235
Cellular Processes	Transport and catabolism	Phagosome	ko04145	10	438	0.999	1	evm.TU.Gh_D03G0651,evm.TU.Gh_D10G0490,novel.52377,evm.TU.Gh_A10G0467,evm.TU.Gh_A02G1051,evm.TU.Gh_A06G1173,evm.TU.Gh_A02G0019,evm.TU.Gh_A11G0578,evm.TU.Gh_D06G1428,evm.TU.Gh_Sca010764G01
Environmental Information Processing	Membrane transport	ABC transporters	ko02010	9	185	0.566	1	evm.TU.Gh_D08G1352,evm.TU.Gh_A12G1091,evm.TU.Gh_D09G0227,evm.TU.Gh_D04G0305,evm.TU.Gh_A08G1071,evm.TU.Gh_D10G2432,evm.TU.Gh_A05G3297,novel.21997,evm.TU.Gh_D12G1215
Environmental Information Processing	Signal transduction	Plant hormone signal transduction	ko04075	49	1186	0.918	1	novel.50999,evm.TU.Gh_Sca115107G01,evm.TU.Gh_D13G0550,evm.TU.Gh_D08G2099,evm.TU.Gh_A12G0274,evm.TU.Gh_D05G0473,evm.TU.Gh_A07G0776,novel.52871,evm.TU.Gh_D11G2945,evm.TU.Gh_A12G0052,evm.TU.Gh_A11G1054,evm.TU.Gh_A09G0077,evm.TU.Gh_A13G0579,evm.TU.Gh_A08G1654,evm.TU.Gh_A05G1922,evm.TU.Gh_A11G0443,evm.TU.Gh_A11G3067,evm.TU.Gh_D08G1114,evm.TU.Gh_A09G1945,evm.TU.Gh_D08G2564,evm.TU.Gh_D07G1078,evm.TU.Gh_…
Genetic Information Processing	Folding, sorting and degradation	Proteasome	ko03050	2	226	1	1	novel.36628,evm.TU.Gh_D02G2243
Genetic Information Processing	Folding, sorting and degradation	Protein export	ko03060	5	196	0.968	1	novel.22336,evm.TU.Gh_D05G2258,evm.TU.Gh_A06G0482,evm.TU.Gh_A05G2014,evm.TU.Gh_D06G0536
Genetic Information Processing	Folding, sorting and degradation	Protein processing in endoplasmic reticulum	ko04141	21	839	1	1	evm.TU.Gh_A12G1789,evm.TU.Gh_D03G0005,evm.TU.Gh_D03G0651,evm.TU.Gh_D05G3453,evm.TU.Gh_A02G1715,evm.TU.Gh_A02G0472,evm.TU.Gh_D06G2326,evm.TU.Gh_A02G1051,evm.TU.Gh_D08G1269,evm.TU.Gh_A01G1602,novel.59275,novel.56624,evm.TU.Gh_D09G0981,evm.TU.Gh_D12G1957,novel.62969,evm.TU.Gh_A10G1310,evm.TU.Gh_A04G0253,evm.TU.Gh_D05G1607,novel.8549,evm.TU.Gh_D07G1515,evm.TU.Gh_A13G2046
Genetic Information Processing	Folding, sorting and degradation	RNA degradation	ko03018	10	413	0.997	1	evm.TU.Gh_D05G2384,evm.TU.Gh_A07G2294,evm.TU.Gh_D13G1017,evm.TU.Gh_A13G2279,evm.TU.Gh_D01G1120,evm.TU.Gh_Sca004857G04,evm.TU.Gh_A05G0198,evm.TU.Gh_A05G2128,evm.TU.Gh_D05G0274,novel.60518
Genetic Information Processing	Folding, sorting and degradation	SNARE interactions in vesicular transport	ko04130	7	161	0.687	1	evm.TU.Gh_D05G0571,evm.TU.Gh_A04G0460,evm.TU.Gh_D01G1191,evm.TU.Gh_D04G0893,evm.TU.Gh_D02G1344,evm.TU.Gh_A01G1117,evm.TU.Gh_A11G0578
Genetic Information Processing	Folding, sorting and degradation	Sulfur relay system	ko04122	1	34	0.821	1	evm.TU.Gh_A05G0569
Genetic Information Processing	Folding, sorting and degradation	Ubiquitin mediated proteolysis	ko04120	8	492	1	1	evm.TU.Gh_A01G1613,evm.TU.Gh_A02G0472,evm.TU.Gh_A07G2249,evm.TU.Gh_D05G2285,evm.TU.Gh_A11G2894,evm.TU.Gh_D01G1847,evm.TU.Gh_A06G1966,evm.TU.Gh_D13G0048
Genetic Information Processing	Replication and repair	Base excision repair	ko03410	4	135	0.905	1	evm.TU.Gh_A01G0805,evm.TU.Gh_A13G0147,evm.TU.Gh_D13G2358,evm.TU.Gh_D13G0168
Genetic Information Processing	Replication and repair	DNA replication	ko03030	4	164	0.964	1	evm.TU.Gh_D04G1382,evm.TU.Gh_D13G2358,novel.63903,evm.TU.Gh_D02G1057
Genetic Information Processing	Replication and repair	Homologous recombination	ko03440	1	143	0.999	1	evm.TU.Gh_D04G1382
Genetic Information Processing	Replication and repair	Mismatch repair	ko03430	2	117	0.981	1	evm.TU.Gh_D13G2358,evm.TU.Gh_D04G1382
Genetic Information Processing	Replication and repair	Nucleotide excision repair	ko03420	9	200	0.659	1	evm.TU.Gh_A12G1239,novel.64098,evm.TU.Gh_D13G0643,evm.TU.Gh_A01G0537,evm.TU.Gh_D04G1382,evm.TU.Gh_D13G2358,evm.TU.Gh_D13G1508,evm.TU.Gh_A13G0497,evm.TU.Gh_A13G1212
Genetic Information Processing	Transcription	Basal transcription factors	ko03022	2	152	0.996	1	novel.33577,novel.33567
Genetic Information Processing	Transcription	RNA polymerase	ko03020	9	192	0.611	1	evm.TU.Gh_A12G2092,evm.TU.Gh_D01G0297,novel.54714,novel.43069,novel.11897,evm.TU.Gh_A06G1175,novel.37142,novel.61222,novel.54926
Genetic Information Processing	Transcription	Spliceosome	ko03040	7	670	1	1	evm.TU.Gh_A04G1487,novel.62969,evm.TU.Gh_A09G0265,evm.TU.Gh_A13G2046,evm.TU.Gh_D04G1826,novel.20191,novel.55947
Genetic Information Processing	Translation	Aminoacyl-tRNA biosynthesis	ko00970	3	217	0.999	1	evm.TU.Gh_Sca009294G01,evm.TU.Gh_A09G2435,evm.TU.Gh_D12G1355
Genetic Information Processing	Translation	mRNA surveillance pathway	ko03015	10	567	1	1	evm.TU.Gh_A11G0281,evm.TU.Gh_A05G2128,evm.TU.Gh_Sca004857G04,evm.TU.Gh_D11G0458,evm.TU.Gh_D01G1120,evm.TU.Gh_A03G0586,evm.TU.Gh_D03G0870,evm.TU.Gh_A11G2884,novel.20191,evm.TU.Gh_D05G2384
Genetic Information Processing	Translation	Ribosome	ko03010	22	1396	1	1	evm.TU.Gh_D01G1154,evm.TU.Gh_A13G2109,novel.39687,evm.TU.Gh_A09G1289,evm.TU.Gh_A03G0797,novel.62658,novel.3801,evm.TU.Gh_D08G1009,novel.64465,novel.21153,evm.TU.Gh_A09G2466,novel.9838,evm.TU.Gh_A05G3339,evm.TU.Gh_D02G1221,evm.TU.Gh_D09G2086,novel.64349,novel.1191,evm.TU.Gh_D08G0135,novel.52520,evm.TU.Gh_D01G0363,novel.50424,novel.55745
Genetic Information Processing	Translation	RNA transport	ko03013	11	680	1	1	evm.TU.Gh_Sca004857G04,evm.TU.Gh_A06G0772,evm.TU.Gh_D01G1120,novel.8549,evm.TU.Gh_D10G1917,evm.TU.Gh_A05G2128,evm.TU.Gh_A06G0500,evm.TU.Gh_D05G2384,evm.TU.Gh_D07G0756,novel.20191,evm.TU.Gh_D06G0557
Metabolism	Amino acid metabolism	Arginine biosynthesis	ko00220	6	116	0.513	1	evm.TU.Gh_A07G1585,evm.TU.Gh_D13G0620,evm.TU.Gh_D04G1445,evm.TU.Gh_A04G0928,evm.TU.Gh_D07G1773,evm.TU.Gh_A13G0512
Metabolism	Amino acid metabolism	Cysteine and methionine metabolism	ko00270	11	348	0.959	1	evm.TU.Gh_D02G0783,evm.TU.Gh_D08G0546,evm.TU.Gh_Sca081609G01,evm.TU.Gh_A11G0831,evm.TU.Gh_A02G1431,evm.TU.Gh_A12G2006,evm.TU.Gh_A13G1261,evm.TU.Gh_D12G2181,evm.TU.Gh_D08G1262,novel.56307,evm.TU.Gh_D11G0974
Metabolism	Amino acid metabolism	Glycine, serine and threonine metabolism	ko00260	7	275	0.984	1	evm.TU.Gh_Sca119282G01,novel.51975,evm.TU.Gh_A03G0026,evm.TU.Gh_D12G1462,evm.TU.Gh_A07G0619,evm.TU.Gh_D04G1609,evm.TU.Gh_A03G0492
Metabolism	Amino acid metabolism	Lysine biosynthesis	ko00300	2	36	0.536	1	evm.TU.Gh_A03G2161,evm.TU.Gh_D05G3814
Metabolism	Amino acid metabolism	Lysine degradation	ko00310	5	108	0.621	1	evm.TU.Gh_D06G0414,evm.TU.Gh_A03G1229,evm.TU.Gh_D02G1665,evm.TU.Gh_A07G2011,evm.TU.Gh_A11G2151
Metabolism	Amino acid metabolism	Phenylalanine, tyrosine and tryptophan biosynthesis	ko00400	1	148	0.999	1	evm.TU.Gh_A13G1261
Metabolism	Biosynthesis of other secondary metabolites	Monobactam biosynthesis	ko00261	1	28	0.758	1	evm.TU.Gh_A02G0333
Metabolism	Carbohydrate metabolism	Citrate cycle (TCA cycle)	ko00020	4	217	0.995	1	evm.TU.Gh_A12G1452,evm.TU.Gh_A04G0136,evm.TU.Gh_D12G1569,evm.TU.Gh_D12G0761
Metabolism	Carbohydrate metabolism	Inositol phosphate metabolism	ko00562	8	234	0.896	1	evm.TU.Gh_D06G0078,evm.TU.Gh_A10G0467,evm.TU.Gh_A06G0105,evm.TU.Gh_A05G1099,evm.TU.Gh_Sca009545G01,evm.TU.Gh_A10G0562,novel.58666,evm.TU.Gh_D10G0490
Metabolism	Carbohydrate metabolism	Propanoate metabolism	ko00640	4	114	0.82	1	evm.TU.Gh_A12G2006,evm.TU.Gh_A11G1444,evm.TU.Gh_D11G1599,evm.TU.Gh_D12G2181
Metabolism	Carbohydrate metabolism	Pyruvate metabolism	ko00620	11	357	0.967	1	evm.TU.Gh_A12G2006,evm.TU.Gh_A03G1229,evm.TU.Gh_A07G2011,evm.TU.Gh_D12G0761,evm.TU.Gh_D06G0414,evm.TU.Gh_D12G2181,evm.TU.Gh_D06G2208,evm.TU.Gh_D02G1665,evm.TU.Gh_D08G2020,evm.TU.Gh_D09G2442,evm.TU.Gh_A10G0948
Metabolism	Carbohydrate metabolism	Starch and sucrose metabolism	ko00500	25	525	0.603	1	evm.TU.Gh_A03G1983,evm.TU.Gh_D05G0774,novel.52708,evm.TU.Gh_D01G1030,evm.TU.Gh_D05G2423,evm.TU.Gh_D13G2268,evm.TU.Gh_A05G1645,evm.TU.Gh_D12G2695,evm.TU.Gh_D07G0139,evm.TU.Gh_A10G0142,evm.TU.Gh_A09G0760,evm.TU.Gh_A07G0146,evm.TU.Gh_D08G0936,evm.TU.Gh_A06G0779,evm.TU.Gh_A12G2277,evm.TU.Gh_A09G0145,evm.TU.Gh_D11G0185,evm.TU.Gh_A02G1119,evm.TU.Gh_A01G0979,evm.TU.Gh_D01G1428,evm.TU.Gh_D03G0541,evm.TU.…
Metabolism	Energy metabolism	Oxidative phosphorylation	ko00190	25	664	0.938	1	evm.TU.Gh_A03G0732,novel.5808,novel.62020,novel.16556,evm.TU.Gh_A13G2212,novel.50942,novel.62021,novel.5152,evm.TU.Gh_Sca014992G02,novel.17409,novel.13095,novel.55396,novel.60796,novel.54427,evm.TU.Gh_Sca010487G02,evm.TU.Gh_D11G3195,novel.64515,evm.TU.Gh_D10G2201,novel.48293,evm.TU.Gh_Sca005999G01,novel.54742,evm.TU.Gh_Sca024701G01,evm.TU.Gh_A02G0019,evm.TU.Gh_A09G2461,evm.TU.Gh_D08G1011
Metabolism	Energy metabolism	Sulfur metabolism	ko00920	3	101	0.881	1	evm.TU.Gh_A06G1093,evm.TU.Gh_A02G0333,evm.TU.Gh_D06G1343
Metabolism	Glycan biosynthesis and metabolism	N-Glycan biosynthesis	ko00510	5	154	0.882	1	evm.TU.Gh_D13G0981,evm.TU.Gh_A13G2025,evm.TU.Gh_D05G1607,evm.TU.Gh_A05G2714,evm.TU.Gh_D13G2427
Metabolism	Lipid metabolism	Arachidonic acid metabolism	ko00590	1	62	0.957	1	evm.TU.Gh_A02G1282
Metabolism	Lipid metabolism	Biosynthesis of unsaturated fatty acids	ko01040	4	104	0.761	1	evm.TU.Gh_A10G1284,evm.TU.Gh_D07G1557,evm.TU.Gh_D01G0186,evm.TU.Gh_A11G2341
Metabolism	Lipid metabolism	Ether lipid metabolism	ko00565	4	100	0.733	1	evm.TU.Gh_D08G1911,evm.TU.Gh_A05G2168,evm.TU.Gh_D05G3784,evm.TU.Gh_A08G1600
Metabolism	Lipid metabolism	Fatty acid biosynthesis	ko00061	4	183	0.982	1	evm.TU.Gh_A10G1284,evm.TU.Gh_D10G1354,evm.TU.Gh_D13G2098,evm.TU.Gh_A11G2341
Metabolism	Lipid metabolism	Glycerophospholipid metabolism	ko00564	12	312	0.848	1	evm.TU.Gh_D08G2177,novel.50301,evm.TU.Gh_A08G1816,evm.TU.Gh_A01G0525,evm.TU.Gh_D05G3784,evm.TU.Gh_D08G2176,evm.TU.Gh_D13G2208,evm.TU.Gh_Sca004822G03,evm.TU.Gh_A05G2168,evm.TU.Gh_A08G1600,evm.TU.Gh_D01G0538,evm.TU.Gh_D08G1911
Metabolism	Lipid metabolism	Synthesis and degradation of ketone bodies	ko00072	1	18	0.598	1	evm.TU.Gh_D07G1203
Metabolism	Metabolism of cofactors and vitamins	Biotin metabolism	ko00780	1	63	0.959	1	evm.TU.Gh_A11G2341
Metabolism	Metabolism of cofactors and vitamins	One carbon pool by folate	ko00670	2	87	0.933	1	evm.TU.Gh_Sca119282G01,evm.TU.Gh_D04G1609
Metabolism	Metabolism of cofactors and vitamins	Pantothenate and CoA biosynthesis	ko00770	4	116	0.83	1	evm.TU.Gh_A02G0121,evm.TU.Gh_D13G2495,evm.TU.Gh_D02G0155,evm.TU.Gh_A07G0524
Metabolism	Metabolism of cofactors and vitamins	Porphyrin and chlorophyll metabolism	ko00860	7	161	0.687	1	evm.TU.Gh_D10G0283,evm.TU.Gh_A08G1667,evm.TU.Gh_A04G0240,evm.TU.Gh_A03G0591,evm.TU.Gh_D13G2123,evm.TU.Gh_A10G2274,novel.53357
Metabolism	Metabolism of cofactors and vitamins	Riboflavin metabolism	ko00740	1	49	0.916	1	evm.TU.Gh_D02G1200
Metabolism	Metabolism of other amino acids	Cyanoamino acid metabolism	ko00460	5	155	0.885	1	evm.TU.Gh_A10G0142,evm.TU.Gh_D04G1609,evm.TU.Gh_D05G0774,evm.TU.Gh_A02G1282,evm.TU.Gh_D10G1865
Metabolism	Metabolism of other amino acids	Phosphonate and phosphinate metabolism	ko00440	1	28	0.758	1	evm.TU.Gh_D05G3784
Metabolism	Metabolism of other amino acids	Selenocompound metabolism	ko00450	2	60	0.803	1	evm.TU.Gh_A02G0333,novel.56307
Metabolism	Metabolism of terpenoids and polyketides	Carotenoid biosynthesis	ko00906	4	110	0.798	1	evm.TU.Gh_D06G1167,evm.TU.Gh_A12G2302,evm.TU.Gh_A12G1830,evm.TU.Gh_A03G1667
Metabolism	Metabolism of terpenoids and polyketides	Terpenoid backbone biosynthesis	ko00900	9	196	0.635	1	evm.TU.Gh_D05G3735,evm.TU.Gh_D03G0019,evm.TU.Gh_D07G0736,evm.TU.Gh_A11G1725,evm.TU.Gh_A01G0738,evm.TU.Gh_A12G0158,evm.TU.Gh_A03G0591,evm.TU.Gh_D09G1554,evm.TU.Gh_D01G0758
Metabolism	Nucleotide metabolism	Purine metabolism	ko00230	17	547	0.987	1	novel.37142,evm.TU.Gh_A06G1175,novel.61222,evm.TU.Gh_A02G0333,evm.TU.Gh_D09G2442,evm.TU.Gh_A02G1313,evm.TU.Gh_D04G1947,evm.TU.Gh_D01G0297,evm.TU.Gh_A12G1912,evm.TU.Gh_D05G1169,novel.54926,novel.11897,novel.43069,novel.54714,evm.TU.Gh_D08G2020,evm.TU.Gh_A12G2092,evm.TU.Gh_D12G2176
Metabolism	Nucleotide metabolism	Pyrimidine metabolism	ko00240	13	439	0.985	1	evm.TU.Gh_A12G2092,novel.32237,evm.TU.Gh_D13G2495,evm.TU.Gh_D01G0297,novel.54714,novel.7251,evm.TU.Gh_A02G1313,novel.43069,novel.11897,novel.37142,evm.TU.Gh_A06G1175,novel.61222,novel.54926
Metabolism	Overview	Biosynthesis of amino acids	ko01230	37	833	0.77	1	evm.TU.Gh_A05G0198,evm.TU.Gh_A12G1912,evm.TU.Gh_D09G1857,evm.TU.Gh_A13G0512,evm.TU.Gh_D11G2606,evm.TU.Gh_A12G1452,evm.TU.Gh_D13G0620,evm.TU.Gh_D04G1445,evm.TU.Gh_A02G0121,evm.TU.Gh_D01G0800,evm.TU.Gh_D07G1773,evm.TU.Gh_D02G0155,evm.TU.Gh_D02G1553,evm.TU.Gh_A11G2295,evm.TU.Gh_D05G0274,evm.TU.Gh_A03G1124,evm.TU.Gh_A04G0928,evm.TU.Gh_A01G0775,evm.TU.Gh_A04G0136,novel.55987,evm.TU.Gh_A07G1585,evm.TU.…
Metabolism	Overview	Carbon metabolism	ko01200	48	981	0.547	1	novel.58666,evm.TU.Gh_D09G2442,evm.TU.Gh_D10G0533,evm.TU.Gh_A11G1444,evm.TU.Gh_D09G0742,evm.TU.Gh_D12G0761,novel.55987,evm.TU.Gh_D04G1609,evm.TU.Gh_A07G0619,evm.TU.Gh_A04G0532,evm.TU.Gh_D11G1599,evm.TU.Gh_Sca119282G01,evm.TU.Gh_A10G0948,evm.TU.Gh_A03G1070,evm.TU.Gh_D12G1569,evm.TU.Gh_D08G2020,evm.TU.Gh_D09G0331,evm.TU.Gh_A07G2294,evm.TU.Gh_D11G1672,novel.50978,evm.TU.Gh_D13G2268,novel.60518,evm.T…
Metabolism	Overview	Fatty acid metabolism	ko01212	6	282	0.995	1	evm.TU.Gh_A11G2341,evm.TU.Gh_D13G2098,evm.TU.Gh_D01G0186,evm.TU.Gh_D10G1354,evm.TU.Gh_A10G1284,evm.TU.Gh_D07G1557
